# Supplementary material for: Ancient Egyptian scribes and specific skeletal occupational risk markers (Abusir, Old Kingdom)
Source: Sci Rep. 2024 Jun 27;14:13317. doi: 10.1038/s41598-024-63549-z (PMC11211405; doi:10.1038/s41598-024-63549-z)
Supplement: Supplementary file 2 — Supplementary Information 2. [file 41598_2024_63549_MOESM2_ESM.xlsx]

## Sheet: Data S1
Data S1. Complete results of the statistical analysis of the evaluated traits on the skull and appendicular skeleton in scribes and the reference group, based on Mann-Whitney U test (M-W) and/or Chi-square (Chi2). Confidence intervals (CI) at the 95% and 97.5% levels were calculated for odds ratios (OR). The results of the Mann-Whitney U test for equality of age distributions between the scribes …
changes	bone	trait/entheses/facet	specification	side	statistical significance				scribes							reference							Mann Whitney U test		Chi2			Odds ratio			Intersection hypothesis is rejected (Holm-Bonferroni correction)	AGE distribution								code
																																reference N			scribes N			M-W
					M-W	Chi2	OR 95	OR 97.5	valid N	no	yes	%	mean	SD	CV	valid N	no	yes	%	mean	SD	CV	M-W U stats	M-W p-value	Chi2 stats	Chi2 p-value	Chi2 enough frequencies	Chi2 odds ratio	Chi2 95 CI for OR	Chi2 97.5 CI for OR		YA	MA	OA	YA	MA	OA	U stats	p-value
EC	humerus	lesser tubercle		L					14	6	8	57.1429	0.714286	0.726273	101.678	24	6	18	75	0.791667	0.508977	64.2919	152	0.587286	0.609337	0.435038	no	0.444444	0.11 to 1.81	0.09 to 2.22	FALSE	7	12	5	2	4	8	105	0.042902	EC_HSC_L
EC	humerus	greater tubercle		L					14	8	6	42.8571	0.5	0.650444	130.089	22	9	13	59.0909	0.636364	0.581087	91.3137	132.5	0.443217	0.904668	0.341533	yes	0.519231	0.13 to 2.02	0.11 to 2.45	FALSE	6	12	4	2	5	7	102	0.0708511	EC_HSI_L
EC	humerus	pectoralis major insertion		L					20	2	18	90	0.95	0.394034	41.4773	29	7	22	75.8621	0.827586	0.539111	65.1425	256	0.363885	0.775892	0.3784	no	2.86364	0.53 to 15.53	0.41 to 19.79	FALSE	7	15	7	2	6	12	180	0.0161323	EC_HGP_L
EC	humerus	deltoid tuberosity		L					20	2	18	90	1	0.458831	45.8831	32	2	30	93.75	1	0.359211	35.9211	320	1	0	1	no	0.6	0.08 to 4.64	0.06 to 6.22	FALSE	9	15	8	2	5	13	184.5	0.0064245	EC_HDE_L
EC	humerus	lateral epicondyle		L					16	5	11	68.75	0.875	0.718795	82.148	25	10	15	60	0.84	0.8	95.2381	193	0.852225	0.321955	0.570435	yes	1.46667	0.39 to 5.52	0.32 to 6.68	FALSE	7	12	6	1	4	11	102.5	0.00524399	EC_HEL_L
EC	humerus	medial epicondyle		L					15	9	6	40	0.4	0.507093	126.773	26	13	13	50	0.538462	0.581774	108.044	172.5	0.494954	0.382536	0.536249	yes	0.666667	0.18 to 2.42	0.15 to 2.91	FALSE	7	13	6	2	4	9	122	0.0353596	EC_HEM_L
EC	radius	radial tuberosity		L					17	9	8	47.0588	0.529412	0.624264	117.917	31	10	21	67.7419	0.806452	0.654184	81.1188	203.5	0.154672	1.96396	0.161091	yes	0.42328	0.13 to 1.43	0.11 to 1.7	FALSE	8	14	9	1	6	10	168	0.0271705	EC_RBB_L
EC	radius	pronator teres insertion		L					19	5	14	73.6842	0.789474	0.535303	67.8051	31	6	25	80.6452	0.935484	0.573613	61.3173	258.5	0.38751	0.0506568	0.821924	no	0.672	0.17 to 2.61	0.14 to 3.17	FALSE	8	14	9	2	6	11	199.5	0.0421952	EC_RRP_L
EC	ulna	olecranon process		L					15	12	3	20	0.2	0.414039	207.02	29	24	5	17.2414	0.172414	0.384426	222.967	211.5	0.838516	0	1	no	1.2	0.24 to 5.89	0.19 to 7.4	FALSE	8	13	8	2	5	8	154.5	0.0975208	EC_UTB_L
EC	pelvis	ischial tuberosity		L		x	x		22	5	17	77.2727	0.772727	0.428932	55.5089	32	16	16	50	0.5625	0.618922	110.031	273	0.11107	4.08028	0.0433864	yes	3.4	1.01 to 11.45	0.85 to 13.63	FALSE	9	14	9	4	6	12	260	0.0853729	EC_CSB_L
EC	femur	greater trochanter (gluteus minimus)		L					14	6	8	57.1429	0.714286	0.726273	101.678	24	14	10	41.6667	0.541667	0.72106	133.119	144	0.430133	0.849471	0.356702	yes	1.86667	0.49 to 7.08	0.41 to 8.58	FALSE	8	12	4	1	5	8	86	0.00805362	EC_FPF_L
EC	femur	greater trochanter (gluteus medius)		L					11	2	9	81.8182	0.818182	0.40452	49.4413	25	12	13	52	0.52	0.509902	98.0581	96.5	0.0996487	1.74092	0.187022	no	4.15385	0.74 to 23.23	0.58 to 29.74	FALSE	9	12	4	1	3	7	64.5	0.0078941	EC_FMF_L
EC	femur	gluteal tuberosity		L					24	4	20	83.3333	0.916667	0.50361	54.9393	29	3	26	89.6552	0.965517	0.421117	43.6157	332	0.695233	0.0724247	0.787839	no	0.576923	0.12 to 2.88	0.09 to 3.62	FALSE	8	13	8	3	8	13	243	0.0449175	EC_FGF_L
EC	femur	lesser ttrochanter		L					15	7	8	53.3333	0.6	0.632456	105.409	20	7	13	65	0.75	0.638666	85.1555	131	0.490537	0.486111	0.485667	yes	0.615385	0.16 to 2.42	0.13 to 2.94	FALSE	5	10	5	2	5	8	105	0.110272	EC_FIP_L
EC	femur	linea aspera		L					25	7	18	72	0.72	0.458258	63.6469	30	7	23	76.6667	0.866667	0.571346	65.9246	330.5	0.357656	0.156504	0.692396	yes	0.782609	0.23 to 2.64	0.19 to 3.14	FALSE	8	14	8	2	9	14	243	0.016357	EC_FLA_L
EC	patella	quadriceps femoris insertion		L					18	9	9	50	0.666667	0.766965	115.045	23	10	13	56.5217	0.782609	0.795243	101.614	190.5	0.649177	0.172717	0.677708	yes	0.769231	0.22 to 2.65	0.19 to 3.17	FALSE	7	9	7	2	6	10	143	0.0736494	EC_PQF_L
EC	tibia	soleal line		L					22	2	20	90.9091	0.909091	0.294245	32.3669	30	2	28	93.3333	1.1	0.48066	43.6964	272	0.105708	0	1	no	0.714286	0.09 to 5.51	0.07 to 7.38	FALSE	7	15	8	3	7	12	236	0.0619305	EC_TSO_L
EC	calcaneus	calcaneal tuberosity		L					20	2	18	90	1.1	0.552506	50.2278	26	3	23	88.4615	1	0.489898	48.9898	237	0.516882	0	1	no	1.17391	0.18 to 7.79	0.13 to 10.22	FALSE	7	13	6	4	6	10	195	0.126361	EC_CTS_L
EC	humerus	lesser tubercle		R					16	3	13	81.25	1	0.632456	63.2456	23	7	16	69.5652	0.782609	0.599736	76.633	151.5	0.290932	0.201815	0.653259	no	1.89583	0.41 to 8.82	0.33 to 11.0	FALSE	8	11	4	1	4	11	79	0.0014197	EC_HSC_R
EC	humerus	greater tubercle		R					14	5	9	64.2857	0.785714	0.699293	89.001	24	13	11	45.8333	0.458333	0.508977	111.05	126	0.157103	1.20761	0.271807	yes	2.12727	0.55 to 8.26	0.45 to 10.03	FALSE	7	12	5	1	4	9	87	0.00887571	EC_HSI_R
EC	humerus	pectoralis major insertion		R					22	3	19	86.3636	0.863636	0.35125	40.6711	33	4	29	87.8788	1	0.5	50	319.5	0.289144	0	1	no	0.873563	0.18 to 4.35	0.14 to 5.47	FALSE	9	15	9	2	7	13	231	0.0150944	EC_HGP_R
EC	humerus	deltoid tuberosity		R					19	4	15	78.9474	0.894737	0.567131	63.3852	32	2	30	93.75	1.03125	0.400353	38.8221	266.5	0.315228	1.29248	0.255592	no	0.25	0.04 to 1.52	0.03 to 1.97	FALSE	8	15	9	2	5	12	192.5	0.0198965	EC_HDE_R
EC	humerus	lateral epicondyle		R					17	2	15	88.2353	1.11765	0.600245	53.7061	32	11	21	65.625	1	0.842424	84.2424	251	0.645155	1.86734	0.17178	no	3.92857	0.76 to 20.37	0.6 to 25.8	FALSE	9	14	9	2	3	12	157	0.00986488	EC_HEL_R
EC	humerus	medial epicondyle		R					17	9	8	47.0588	0.529412	0.624264	117.917	29	15	14	48.2759	0.551724	0.631676	114.491	242.5	0.928486	0.00636179	0.936427	yes	0.952381	0.29 to 3.16	0.24 to 3.75	FALSE	9	12	8	3	4	10	169.5	0.0635779	EC_HEM_R
EC	radius	radial tuberosity		R					18	7	11	61.1111	0.722222	0.669113	92.6464	29	11	18	62.069	0.689655	0.603765	87.5459	256.5	0.921697	0.00431218	0.947643	yes	0.960317	0.29 to 3.22	0.24 to 3.83	FALSE	9	13	7	2	5	11	155	0.0135912	EC_RBB_R
EC	radius	pronator teres insertion		R					20	4	16	80	0.95	0.604805	63.6637	29	6	23	79.3103	0.896552	0.557086	62.1365	277.5	0.767959	0	1	no	1.04348	0.25 to 4.3	0.21 to 5.27	FALSE	9	12	8	2	6	12	181	0.0180668	EC_RRP_R
EC	ulna	olecranon process		R					24	18	6	25	0.25	0.442326	176.93	30	20	10	33.3333	0.333333	0.479463	143.839	330	0.516215	0.444079	0.50516	yes	0.666667	0.2 to 2.2	0.17 to 2.62	FALSE	8	13	9	3	8	13	260.5	0.0639483	EC_UTB_R
EC	pelvis	ischial tuberosity		R					22	7	15	68.1818	0.727273	0.550482	75.6913	29	9	20	68.9655	0.758621	0.576639	76.0115	311.5	0.875513	0.00356863	0.952364	yes	0.964286	0.29 to 3.18	0.25 to 3.77	FALSE	7	14	8	2	6	14	197	0.012415	EC_CSB_R
EC	femur	greater trochanter (gluteus minimus)		R					22	10	12	54.5455	0.636364	0.657952	103.392	23	16	7	30.4348	0.391304	0.656376	167.741	197	0.150912	2.67951	0.101647	yes	2.74286	0.81 to 9.31	0.68 to 11.09	FALSE	8	13	2	3	7	12	128.5	0.00250971	EC_FPF_R
EC	femur	greater trochanter (gluteus medius)		R					16	3	13	81.25	0.9375	0.57373	61.1979	21	9	12	57.1429	0.666667	0.658281	98.7421	128.5	0.176462	2.4083	0.120693	yes	3.25	0.71 to 14.92	0.57 to 18.57	FALSE	7	10	4	2	6	8	105	0.0400979	EC_FMF_R
EC	femur	gluteal tuberosity		R	x				21	2	19	90.4762	0.904762	0.300793	33.2455	29	0	29	100	1.10345	0.309934	28.0878	247	0.0313262	0.931342	0.334514	zero frequencies	0.132203	0.01 to 2.9	0.0 to 4.52	FALSE	8	14	7	2	7	12	190	0.0158841	EC_FGF_R
EC	femur	lesser ttrochanter		R					18	7	11	61.1111	0.833333	0.785905	94.3086	25	10	15	60	0.64	0.568624	88.8475	198	0.471417	0.00540473	0.941395	yes	1.04762	0.3 to 3.62	0.25 to 4.33	FALSE	7	12	6	1	5	12	117.5	0.0044784	EC_FIP_R
EC	femur	linea aspera		R					22	10	12	54.5455	0.590909	0.590326	99.9013	29	9	20	68.9655	0.827586	0.658405	79.5573	259	0.205603	1.11281	0.291472	yes	0.54	0.17 to 1.71	0.14 to 2.01	FALSE	8	14	7	2	7	13	193.5	0.0104803	EC_FLA_R
EC	patella	quadriceps femoris insertion		R					21	3	18	85.7143	0.857143	0.358569	41.833	31	3	28	90.3226	1.03226	0.481932	46.6871	274.5	0.170099	0.00463056	0.945747	no	0.642857	0.12 to 3.54	0.09 to 4.52	FALSE	7	15	9	2	7	12	224.5	0.0424894	EC_TSO_R
EC	tibia	soleal line		R					20	8	12	60	0.85	0.812728	95.615	24	8	16	66.6667	0.833333	0.701964	84.2357	240	1	0.209524	0.647141	yes	0.75	0.22 to 2.57	0.18 to 3.07	FALSE	6	11	7	2	6	12	159	0.0403143	EC_PQF_R
EC	calcaneus	calcaneal tuberosity		R					19	3	16	84.2105	1.15789	0.688247	59.4395	30	7	23	76.6667	0.966667	0.668675	69.1733	242.5	0.338229	0.0754397	0.783575	no	1.62319	0.36 to 7.24	0.29 to 8.98	FALSE	7	14	9	3	3	13	186	0.0292568	EC_CTS_R
EC	humerus	lesser tubercle	outer	L	x		x		10	5	5	50	0.7	0.823273	117.61	21	18	3	14.2857	0.142857	0.358569	250.998	64.5	0.0270644	2.84026	0.0919292	no	6	1.05 to 34.21	0.82 to 43.93	FALSE	6	11	4	1	2	7	51	0.0154153	EC_HSC_L_Out
EC	humerus	lesser tubercle	inner	L					10	2	8	80	0.8	0.421637	52.7046	22	4	18	81.8182	0.909091	0.526361	57.8997	100	0.609528	0	1	no	0.888889	0.13 to 5.89	0.1 to 7.72	FALSE	6	12	4	1	2	7	53	0.0135737	EC_HSC_L_In
EC	humerus	greater tubercle	outer	L					7	5	2	28.5714	0.285714	0.48795	170.783	18	16	2	11.1111	0.111111	0.323381	291.043	52	0.317311	0.213176	0.64429	no	3.2	0.35 to 28.94	0.26 to 39.71	FALSE	4	10	4	1	2	4	42	0.178384	EC_HSI_L_Out
EC	humerus	greater tubercle	inner	L					7	1	6	85.7143	1	0.57735	57.735	19	6	13	68.4211	0.736842	0.561951	76.2648	51.5	0.316948	0.146984	0.701434	no	2.76923	0.27 to 28.39	0.19 to 39.66	FALSE	4	10	5	1	2	4	47	0.234726	EC_HSI_L_In
EC	humerus	lateral epicondyle	outer	L					14	7	7	50	0.642857	0.744946	115.881	21	9	12	57.1429	0.904762	0.889087	98.2675	124	0.415264	0.172697	0.677726	yes	0.75	0.19 to 2.92	0.16 to 3.54	FALSE	5	10	6	1	2	11	73.5	0.00734612	EC_HEL_L_Out
EC	humerus	lateral epicondyle	inner	L					14	4	10	71.4286	0.785714	0.578934	73.6825	21	11	10	47.619	0.571429	0.676123	118.322	117	0.268759	1.94444	0.163187	yes	2.75	0.65 to 11.62	0.53 to 14.3	FALSE	5	10	6	1	2	11	73.5	0.00734612	EC_HEL_L_In
EC	humerus	medial epicondyle	outer	L					9	7	2	22.2222	0.222222	0.440959	198.431	20	14	6	30	0.3	0.470162	156.721	83	0.692417	0	1	no	0.666667	0.11 to 4.2	0.08 to 5.46	FALSE	4	10	6	1	1	7	50	0.0435691	EC_HEM_L_Out
EC	humerus	medial epicondyle	inner	L					9	5	4	44.4444	0.444444	0.527046	118.585	20	9	11	55	0.6	0.598243	99.7072	78.5	0.556062	0.0155357	0.900807	no	0.654545	0.13 to 3.19	0.11 to 4.0	FALSE	4	10	6	1	1	7	50	0.0435691	EC_HEM_L_In
EC	radius	radial tuberosity	outer	L					13	7	6	46.1538	0.538462	0.660225	122.613	26	10	16	61.5385	0.730769	0.666795	91.2456	142	0.382803	0.834225	0.361054	yes	0.535714	0.14 to 2.06	0.11 to 2.5	FALSE	5	12	9	1	3	9	109	0.0533412	EC_RBB_L_Out
EC	radius	radial tuberosity	inner	L					13	8	5	38.4615	0.384615	0.50637	131.656	25	14	11	44	0.64	0.81035	126.617	141	0.464384	0.107622	0.742867	yes	0.795455	0.2 to 3.12	0.17 to 3.8	FALSE	5	11	9	1	3	9	106.5	0.0624831	EC_RBB_L_In
EC	ulna	olecranon process	outer	L					0	0	0					0	0	0									empty cont. table				FALSE	0	0	0	0	0	0	NaN	NaN	EC_UTB_L_Out
EC	ulna	olecranon process	inner	L					0	0	0					0	0	0									empty cont. table				FALSE	0	0	0	0	0	0	NaN	NaN	EC_UTB_L_In
EC	pelvis	ischial tuberosity	outer	L					20	16	4	20	0.2	0.410391	205.196	22	19	3	13.6364	0.181818	0.501081	275.595	208	0.654415	0.0190909	0.890106	no	1.58333	0.31 to 8.15	0.24 to 10.31	FALSE	7	9	6	3	5	12	144	0.0416423	EC_CSB_L_Out
EC	pelvis	ischial tuberosity	inner	L					20	5	15	75	0.85	0.587143	69.0756	22	7	15	68.1818	0.681818	0.476731	69.9206	190	0.36785	0.238636	0.625193	yes	1.4	0.36 to 5.41	0.3 to 6.57	FALSE	7	9	6	3	5	12	144	0.0416423	EC_CSB_L_In
EC	femur	greater trochanter (gluteus minimus)	outer	L					10	2	8	80	0.9	0.567646	63.0718	17	9	8	47.0588	0.647059	0.785905	121.458	65	0.286111	1.62997	0.201707	no	4.5	0.73 to 27.74	0.56 to 36.02	FALSE	6	8	3	1	2	7	38.5	0.0139304	EC_FPF_L_Out
EC	femur	greater trochanter (gluteus minimus)	inner	L					10	5	5	50	0.7	0.823273	117.61	17	11	6	35.2941	0.529412	0.799816	151.076	74	0.549431	0.119343	0.729748	no	1.83333	0.37 to 8.98	0.3 to 11.29	FALSE	6	8	3	1	2	7	38.5	0.0139304	EC_FPF_L_In
EC	femur	greater trochanter (gluteus medius)	outer	L					9	1	8	88.8889	1.11111	0.600925	54.0833	18	7	11	61.1111	0.666667	0.594089	89.1133	51.5	0.0882414	1.08799	0.296916	no	5.09091	0.52 to 50.0	0.37 to 69.42	FALSE	7	8	3	1	2	6	37.5	0.0188817	EC_FMF_L_Out
EC	femur	greater trochanter (gluteus medius)	inner	L					9	7	2	22.2222	0.222222	0.440959	198.431	18	15	3	16.6667	0.166667	0.383482	230.089	76.5	0.759926	0	1	no	1.42857	0.19 to 10.57	0.14 to 14.09	FALSE	7	8	3	1	2	6	37.5	0.0188817	EC_FMF_L_In
EC	femur	lesser ttrochanter	outer	L					10	3	7	70	0.9	0.737865	81.985	15	2	13	86.6667	1.06667	0.593617	55.6516	65	0.547951	0.260417	0.609834	no	0.358974	0.05 to 2.68	0.04 to 3.58	FALSE	5	6	4	1	2	7	40.5	0.0431319	EC_FIP_L_Out
EC	femur	lesser ttrochanter	inner	L					10	5	5	50	0.5	0.527046	105.409	15	10	5	33.3333	0.333333	0.48795	146.385	62.5	0.433136	0.173611	0.676922	no	2	0.39 to 10.31	0.31 to 13.05	FALSE	5	6	4	1	2	7	40.5	0.0431319	EC_FIP_L_In
EC	humerus	lesser tubercle	outer	R					14	9	5	35.7143	0.571429	0.851631	149.035	21	14	7	33.3333	0.428571	0.676123	157.762	138	0.733361	0	1	no	1.11111	0.27 to 4.6	0.22 to 5.64	FALSE	6	11	4	1	2	11	59	0.00151396	EC_HSC_R_Out
EC	humerus	lesser tubercle	inner	R					14	2	12	85.7143	1	0.5547	55.47	21	5	16	76.1905	0.809524	0.511766	63.2182	123	0.317819	0.0669643	0.795809	no	1.875	0.31 to 11.37	0.24 to 14.73	FALSE	6	11	4	1	2	11	59	0.00151396	EC_HSC_R_In
EC	humerus	greater tubercle	outer	R	x	x	x		10	6	4	40	0.4	0.516398	129.099	15	15	0	0	0	0		45	0.0100248	4.47669	0.0343603	zero frequencies	21.4615	1.0 to 458.63	0.65 to 710.29	TRUE	5	7	3	0	1	9	20	0.00104165	EC_HSI_R_Out
EC	humerus	greater tubercle	inner	R					11	2	9	81.8182	1.09091	0.700649	64.2262	15	4	11	73.3333	0.733333	0.457738	62.4188	59	0.155909	0.00131313	0.971093	no	1.63636	0.24 to 11.08	0.18 to 14.58	FALSE	5	7	3	0	1	10	21.5	0.000612627	EC_HSI_R_In
EC	humerus	lateral epicondyle	outer	R					16	6	10	62.5	0.875	0.806226	92.1401	28	11	17	60.7143	0.964286	0.881167	91.3803	212	0.765488	0.0136944	0.906842	yes	1.07843	0.3 to 3.82	0.25 to 4.58	FALSE	7	12	9	1	3	12	123.5	0.00799242	EC_HEL_R_Out
EC	humerus	lateral epicondyle	inner	R					16	2	14	87.5	1.0625	0.57373	53.9982	28	9	19	67.8571	0.785714	0.629941	80.1743	172.5	0.151102	1.17857	0.277647	no	3.31579	0.62 to 17.8	0.49 to 22.66	FALSE	7	12	9	1	3	12	123.5	0.00799242	EC_HEL_R_In
EC	humerus	medial epicondyle	outer	R					10	6	4	40	0.5	0.707107	141.421	21	12	9	42.8571	0.52381	0.679636	129.749	102.5	0.923299	0	1	no	0.888889	0.19 to 4.11	0.15 to 5.13	FALSE	6	8	7	2	1	7	71.5	0.134255	EC_HEM_R_Out
EC	humerus	medial epicondyle	inner	R					10	4	6	60	0.7	0.674949	96.4212	21	10	11	52.381	0.52381	0.511766	97.7008	91.5	0.531598	0.000155062	0.990065	no	1.36364	0.3 to 6.28	0.24 to 7.82	FALSE	6	8	7	2	1	7	71.5	0.134255	EC_HEM_R_In
EC	radius	radial tuberosity	outer	R					14	6	8	57.1429	0.714286	0.726273	101.678	23	12	11	47.8261	0.521739	0.593109	113.679	139	0.452729	0.302386	0.58239	yes	1.45455	0.38 to 5.54	0.31 to 6.72	FALSE	7	9	7	1	4	9	97	0.0326344	EC_RBB_R_Out
EC	radius	radial tuberosity	inner	R					14	6	8	57.1429	0.714286	0.726273	101.678	23	9	14	60.8696	0.695652	0.63495	91.2741	161	1	0.0501412	0.822818	yes	0.857143	0.22 to 3.31	0.18 to 4.01	FALSE	7	9	7	1	4	9	97	0.0326344	EC_RBB_R_In
EC	ulna	olecranon process	outer	R					2	2	0	0	0	0		0	0	0									empty cont. table				FALSE	0	0	0	0	0	2	NaN	NaN	EC_UTB_R_Out
EC	ulna	olecranon process	inner	R					2	0	2	100	1	0	0	0	0	0									empty cont. table				FALSE	0	0	0	0	0	2	NaN	NaN	EC_UTB_R_In
EC	pelvis	ischial tuberosity	outer	R					17	15	2	11.7647	0.117647	0.332106	282.29	23	16	7	30.4348	0.391304	0.656376	167.741	157	0.153018	1.02998	0.310162	no	0.304762	0.05 to 1.71	0.04 to 2.18	FALSE	5	11	7	1	3	13	103.5	0.00597668	EC_CSB_R_Out
EC	pelvis	ischial tuberosity	inner	R					17	3	14	82.3529	1.05882	0.658653	62.2061	23	5	18	78.2609	1	0.6742	67.42	186.5	0.79372	0	1	no	1.2963	0.26 to 6.37	0.21 to 8.01	FALSE	5	11	7	1	3	13	103.5	0.00597668	EC_CSB_R_In
EC	femur	greater trochanter (gluteus minimus)	outer	R					15	7	8	53.3333	0.733333	0.798809	108.928	14	8	6	42.8571	0.571429	0.755929	132.288	93	0.581146	0.318277	0.572645	yes	1.52381	0.35 to 6.6	0.28 to 8.15	FALSE	7	7	0	2	4	9	35	0.00127658	EC_FPF_R_Out
EC	femur	greater trochanter (gluteus minimus)	inner	R					15	7	8	53.3333	0.533333	0.516398	96.8246	14	10	4	28.5714	0.428571	0.755929	176.383	87	0.380391	1.83044	0.176076	yes	2.85714	0.61 to 13.34	0.49 to 16.64	FALSE	7	7	0	2	4	9	35	0.00127658	EC_FPF_R_In
EC	femur	greater trochanter (gluteus medius)	outer	R					15	4	11	73.3333	1.13333	0.833809	73.5714	16	4	12	75	0.9375	0.680074	72.5412	102.5	0.470522	0	1	no	0.916667	0.18 to 4.58	0.15 to 5.77	FALSE	6	6	4	2	5	8	77	0.0734897	EC_FMF_R_Out
EC	femur	greater trochanter (gluteus medius)	inner	R					15	9	6	40	0.4	0.507093	126.773	16	10	6	37.5	0.375	0.5	133.333	117	0.906802	0.0203947	0.88644	yes	1.11111	0.26 to 4.72	0.21 to 5.81	FALSE	6	6	4	2	5	8	77	0.0734897	EC_FMF_R_In
EC	femur	lesser ttrochanter	outer	R					15	4	11	73.3333	1.2	0.861892	71.8243	19	7	12	63.1579	0.789474	0.713283	90.3491	102.5	0.145429	0.067901	0.794418	no	1.60417	0.37 to 7.02	0.3 to 8.68	FALSE	5	11	3	1	4	10	65.5	0.0040775	EC_FIP_R_Out
EC	femur	lesser ttrochanter	inner	R					15	10	5	33.3333	0.466667	0.743223	159.262	19	13	6	31.5789	0.315789	0.477567	151.23	134	0.735049	0	1	no	1.08333	0.26 to 4.6	0.21 to 5.66	FALSE	5	11	3	1	4	10	65.5	0.0040775	EC_FIP_R_In
NMT	scapula	os acromiale		L					12	12	0	0	0	0		20	19	1	5	0.05	0.223607	447.214	114	0.477675	0	1	zero frequencies	0.52	0.02 to 13.8	0.01 to 22.04	FALSE	6	9	5	1	3	8	65.5	0.0242752	NM_SCA_os_acr_L
NMT	scapula	os acromiale		R					13	13	0	0	0	0		16	16	0	0	0	0		104	1			empty cont. table				FALSE	2	9	5	1	4	8	73	0.139594	NM_SCA_os_acr_R
NMT	pelvis	sacro-iliac facet		L					6	6	0	0	0	0		17	14	3	17.6471	0.176471	0.392953	222.673	42	0.30808	0.158783	0.69028	zero frequencies	0.318681	0.01 to 7.1	0.01 to 11.07	FALSE	7	7	3	2	2	2	43	0.573793	NM_COX_sacril_fac_L
NMT	pelvis	sacro-iliac facet		R					11	9	2	18.1818	0.181818	0.40452	222.486	19	12	7	36.8421	0.368421	0.495595	134.519	85	0.303187	0.437457	0.508352	no	0.380952	0.06 to 2.29	0.05 to 2.96	FALSE	6	9	4	2	3	6	69.5	0.113677	NM_COX_sacril_fac_R
NMT	pelvis	acetabular crease		L					17	13	4	23.5294	0.235294	0.437237	185.826	29	24	5	17.2414	0.172414	0.384426	222.967	231	0.61941	0.0179327	0.893471	no	1.47692	0.34 to 6.47	0.27 to 8.01	FALSE	9	14	6	3	7	7	185.5	0.138765	NM_COX_acetabular_crease_L
NMT	pelvis	acetabular crease		R					16	10	6	37.5	0.375	0.5	133.333	30	22	8	26.6667	0.266667	0.449776	168.666	214	0.460659	0.179901	0.671458	no	1.65	0.45 to 6.03	0.37 to 7.26	FALSE	9	14	7	3	7	6	195.5	0.275211	NM_COX_acetabular_crease_R
NMT	pelvis	rounded edged pit		L					17	14	3	17.6471	0.176471	0.392953	222.673	29	21	8	27.5862	0.275862	0.454859	164.886	222	0.459856	0.163831	0.685653	no	0.5625	0.13 to 2.49	0.1 to 3.09	FALSE	9	14	6	3	7	7	185.5	0.138765	NM_COX_rounded_edged_pit_L
NMT	pelvis	rounded edged pit		R	x				16	16	0	0	0	0		30	22	8	26.6667	0.266667	0.449776	168.666	176	0.0257312	3.47553	0.0622826	zero frequencies	0.0802139	0.0 to 1.49	0.0 to 2.26	FALSE	9	14	7	3	7	6	195.5	0.275211	NM_COX_rounded_edged_pit_R
NMT	sacrum	sacro-iliac facet		L					11	11	0	0	0	0		12	9	3	25	0.25	0.452267	180.907	49.5	0.0916903	1.34239	0.246612	zero frequencies	0.118012	0.01 to 2.58	0.0 to 4.01	FALSE	3	6	3	2	2	7	43.5	0.145925	NM_SACR_sacril_fac_L
NMT	sacrum	sacro-iliac facet		R					12	10	2	16.6667	0.166667	0.389249	233.55	14	8	6	42.8571	0.428571	0.513553	119.829	62	0.166879	1.03282	0.309497	no	0.266667	0.04 to 1.7	0.03 to 2.21	FALSE	5	6	3	2	4	6	56	0.132354	NM_SACR_sacril_fac_R
NMT	femur	Poirier's facet		L					12	11	1	8.33333	0.0833333	0.288675	346.41	18	16	2	11.1111	0.111111	0.323381	291.043	105	0.838695	0	1	no	0.727273	0.06 to 9.04	0.04 to 12.98	FALSE	7	9	2	0	6	6	45	0.00398266	NM_FE_poirier_L
NMT	femur	Poirier's facet		R					14	11	3	21.4286	0.214286	0.425815	198.714	25	21	4	16	0.16	0.374166	233.854	165.5	0.691896	0	1	no	1.43182	0.27 to 7.57	0.21 to 9.61	FALSE	9	14	2	0	5	9	54	0.000130207	NM_FE_poirier_R
NMT	femur	plaque		L					13	4	9	69.2308	0.692308	0.480384	69.3889	23	13	10	43.4783	0.434783	0.50687	116.58	111	0.147951	2.21009	0.137111	yes	2.925	0.69 to 12.32	0.57 to 15.14	FALSE	8	11	4	0	6	7	71	0.00548928	NM_FE_plaque_p_L
NMT	femur	plaque form		L					9	0	9	100	1.33333	0.5	37.5	10	1	9	90	1.4	0.699206	49.9433	40.5	0.71181	0	1	zero frequencies	3	0.11 to 83.36	0.07 to 134.04	FALSE	1	8	1	0	4	5	22.5	0.0340671	NM_FE_plaque_form_L
NMT	femur	plaque edge		L					9	3	6	66.6667	0.888889	0.781736	87.9453	10	6	4	40	0.4	0.516398	129.099	29	0.162282	0.493179	0.482513	no	3	0.46 to 19.59	0.35 to 25.65	FALSE	1	8	1	0	4	5	22.5	0.0340671	NM_FE_plaque_edge_L
NMT	femur	plaque		R					21	8	13	61.9048	0.619048	0.497613	80.3837	27	9	18	66.6667	0.666667	0.480384	72.0577	270	0.744363	0.117105	0.732196	yes	0.8125	0.25 to 2.67	0.21 to 3.17	FALSE	9	14	4	2	8	11	155	0.00415718	NM_FE_plaque_p_R
NMT	femur	plaque form		R					13	0	13	100	1.15385	0.375534	32.5463	18	0	18	100	1.5	0.514496	34.2997	76.5	0.0534561			empty cont. table				FALSE	5	9	4	0	5	8	58.5	0.0116193	NM_FE_plaque_form_R
NMT	femur	plaque edge		R					13	5	8	61.5385	0.769231	0.725011	94.2514	18	12	6	33.3333	0.333333	0.485071	145.521	78	0.0805037	2.42469	0.119437	yes	3.2	0.72 to 14.15	0.58 to 17.51	FALSE	5	9	4	0	5	8	58.5	0.0116193	NM_FE_plaque_edge_R
NMT	femur	cribra - anterior cervical imprint		L					13	11	2	15.3846	0.153846	0.375534	244.097	22	15	7	31.8182	0.318182	0.476731	149.83	119.5	0.299816	0.455124	0.499911	no	0.38961	0.07 to 2.25	0.05 to 2.89	FALSE	7	11	4	1	6	6	87.5	0.0417893	NM_FE_cribra_L
NMT	femur	cribra - anterior cervical imprint		R					16	12	4	25	0.25	0.447214	178.885	27	21	6	22.2222	0.222222	0.423659	190.647	210	0.850244	0	1	no	1.16667	0.27 to 4.98	0.22 to 6.13	FALSE	9	14	4	1	6	9	106.5	0.00313812	NM_FE_cribra_R
NMT	femur	Allen's fossa		L					13	11	2	15.3846	0.230769	0.599145	259.629	22	15	7	31.8182	0.545455	0.857864	157.275	118	0.274094	0.455124	0.499911	no	0.38961	0.07 to 2.25	0.05 to 2.89	FALSE	7	11	4	1	6	6	87.5	0.0417893	NM_FE_cribra_Allen_L
NMT	femur	Allen's fossa		R					16	12	4	25	0.4375	0.813941	186.044	27	21	6	22.2222	0.37037	0.741524	200.211	209	0.824701	0	1	no	1.16667	0.27 to 4.98	0.22 to 6.13	FALSE	9	14	4	1	6	9	106.5	0.00313812	NM_FE_cribra_Allen_R
NMT	femur	posterior cervical imprint		L					12	8	4	33.3333	0.333333	0.492366	147.71	21	17	4	19.0476	0.190476	0.402374	211.246	108	0.377822	0.248973	0.617799	no	2.125	0.42 to 10.75	0.33 to 13.56	FALSE	7	11	3	1	5	6	69	0.0219985	NM_FE_post_cervical_L
NMT	femur	posterior cervical imprint		R					17	12	5	29.4118	0.294118	0.469668	159.687	24	22	2	8.33333	0.0833333	0.28233	338.796	161	0.0844979	1.81146	0.178333	no	4.58333	0.77 to 27.3	0.6 to 35.27	FALSE	8	14	2	1	8	8	100	0.00250332	NM_FE_post_cervical_R
NMT	femur	exostosis in trochanteric fossa		L					16	3	13	81.25	0.8125	0.403113	49.6139	25	12	13	52	0.52	0.509902	98.0581	141.5	0.063242	3.59775	0.0578578	yes	4	0.91 to 17.58	0.74 to 21.74	FALSE	8	11	6	0	6	10	99	0.00382335	NM_FE_exos_troch_L
NMT	femur	exostosis in trochanteric fossa		R					19	3	16	84.2105	0.842105	0.374634	44.4878	26	10	16	61.5385	0.615385	0.496139	80.6226	191	0.104333	2.74681	0.0974488	yes	3.33333	0.77 to 14.42	0.62 to 17.79	FALSE	9	13	4	2	7	10	136.5	0.00666121	NM_FE_exos_troch_R
NMT	femur	Charles's facet or prolongation		L					12	0	12	100	1	0	0	20	2	18	90	0.9	0.307794	34.1993	108	0.285902	0.142222	0.706082	zero frequencies	3.37838	0.15 to 76.51	0.1 to 119.48	FALSE	8	8	4	1	3	8	56	0.00861332	NM_FE_charles_L
NMT	femur	Charles's facet or prolongation		R					12	1	11	91.6667	0.916667	0.288675	31.4918	20	1	19	95	0.95	0.223607	23.5376	116	0.745343	0	1	no	0.578947	0.03 to 10.21	0.02 to 15.41	FALSE	6	10	4	1	4	7	67	0.0280951	NM_FE_charles_R
NMT	femur	Charles's facet		L					12	0	12	100	1	0	0	20	3	17	85	0.85	0.366348	43.0997	102	0.177465	0.613027	0.43365	zero frequencies	5	0.24 to 105.67	0.15 to 163.39	FALSE	8	8	4	1	3	8	56	0.00861332	NM_FE_charles_facet_L
NMT	femur	Charles's facet		R					12	1	11	91.6667	0.916667	0.288675	31.4918	20	3	17	85	0.85	0.366348	43.0997	112	0.610473	0	1	no	1.94118	0.18 to 21.12	0.13 to 29.75	FALSE	6	10	4	1	4	7	67	0.0280951	NM_FE_charles_facet_R
NMT	femur	Charles's prolongation		L					7	7	0	0	0	0		18	17	1	5.55556	0.0555556	0.235702	424.264	59.5	0.59298	0	1	zero frequencies	0.777778	0.03 to 21.36	0.02 to 34.29	FALSE	7	8	3	1	2	4	34.5	0.0712733	NM_FE_charles_prolong_L
NMT	femur	Charles's prolongation		R					10	10	0	0	0	0		19	16	3	15.7895	0.157895	0.374634	237.268	80	0.207479	0.470125	0.49293	zero frequencies	0.22449	0.01 to 4.8	0.01 to 7.43	FALSE	5	10	4	1	4	5	62.5	0.111209	NM_FE_charles_prolong_R
NMT	femur	tibial imprint		L					17	14	3	17.6471	0.176471	0.392953	222.673	24	13	11	45.8333	0.458333	0.508977	111.05	146.5	0.0663663	3.51583	0.0607853	yes	0.253247	0.06 to 1.12	0.05 to 1.38	FALSE	8	11	5	1	5	11	100	0.0033399	NM_FE_tib_imprint_L
NMT	femur	tibial imprint		R					16	13	3	18.75	0.1875	0.403113	214.994	26	18	8	30.7692	0.307692	0.470679	152.971	183	0.404824	0.248999	0.617781	no	0.519231	0.12 to 2.34	0.09 to 2.91	FALSE	8	13	5	1	5	10	104.5	0.00415552	NM_FE_tib_imprint_R
NMT	femur	osteochodritic imprint		L					15	14	1	6.66667	0.0666667	0.258199	387.298	26	24	2	7.69231	0.0769231	0.271746	353.27	193	0.9283	0	1	no	0.857143	0.07 to 10.33	0.05 to 14.77	FALSE	8	11	7	1	3	11	98	0.00499213	NM_FE_osteochon_imprint_L
NMT	femur	osteochodritic imprint		R					15	15	0	0	0	0		27	24	3	11.1111	0.111111	0.320256	288.231	180	0.195573	0.510541	0.474905	zero frequencies	0.225806	0.01 to 4.68	0.01 to 7.21	FALSE	8	12	7	1	2	12	91	0.00168896	NM_FE_osteochon_imprint_R
NMT	femur	supratrochlear facet/imprint		L					14	14	0	0	0	0		24	23	1	4.16667	0.0416667	0.204124	489.898	161	0.478195	0	1	zero frequencies	0.54023	0.02 to 14.17	0.01 to 22.6	FALSE	7	12	5	1	5	8	95.5	0.0189164	NM_FE_supratroch_fac_L
NMT	femur	supratrochlear facet/imprint		R					14	14	0	0	0	0		21	21	0	0	0	0		147	1			empty cont. table				FALSE	6	10	5	1	3	10	73	0.00771084	NM_FE_supratroch_fac_R
NMT	patella	vast notch		L					19	12	7	36.8421	0.368421	0.495595	134.519	25	18	7	28	0.28	0.458258	163.663	216.5	0.54722	0.389053	0.532798	yes	1.5	0.42 to 5.38	0.35 to 6.46	FALSE	7	10	8	1	7	11	156.5	0.0392766	NM_PAT_vast_notch_L
NMT	patella	vast notch		R					20	12	8	40	0.4	0.502625	125.656	23	14	9	39.1304	0.391304	0.499011	127.525	228	0.965608	0.00338383	0.953613	yes	1.03704	0.3 to 3.53	0.26 to 4.21	FALSE	6	11	6	1	7	12	136.5	0.014011	NM_PAT_vast_notch_R
NMT	patella	vast fossa		L	x				19	15	4	21.0526	0.210526	0.418854	198.956	25	25	0	0	0	0		187.5	0.0185304	3.52232	0.0605478	zero frequencies	14.8065	0.75 to 294.2	0.49 to 450.93	TRUE	7	10	8	1	7	11	156.5	0.0392766	NM_PAT_vast_fossa_L
NMT	patella	vast fossa		R	x	x	x		20	13	7	35	0.35	0.48936	139.817	23	23	0	0	0	0		149.5	0.00232257	7.21869	0.00721483	zero frequencies	26.1111	1.38 to 493.9	0.91 to 751.7	TRUE	6	11	6	1	7	12	136.5	0.014011	NM_PAT_vast_fossa_R
NMT	tibia	lateral squatting facet		L					18	3	15	83.3333	0.833333	0.383482	46.0179	26	4	22	84.6154	0.846154	0.367946	43.4846	231	0.924971	0	1	no	0.909091	0.18 to 4.66	0.14 to 5.89	FALSE	6	12	8	2	7	9	180	0.167548	NM_TI_lateral_squat_L
NMT	tibia	lateral squatting facet		R					17	2	15	88.2353	0.882353	0.332106	37.6386	26	5	21	80.7692	0.807692	0.401918	49.7613	204.5	0.534344	0.0510554	0.821237	no	1.78571	0.3 to 10.47	0.24 to 13.5	FALSE	8	12	6	1	5	11	115	0.00490346	NM_TI_lateral_squat_R
NMT	talus	prolongation of the medial articular surface		L					15	4	11	73.3333	0.733333	0.457738	62.4188	24	3	21	87.5	0.875	0.337832	38.6094	154.5	0.277748	0.479883	0.488475	no	0.392857	0.07 to 2.08	0.06 to 2.64	FALSE	4	11	9	2	4	9	142.5	0.244338	NM_TAL_prolong_med_surf_L
NMT	talus	prolongation of the medial articular surface		R					17	6	11	64.7059	0.647059	0.492592	76.1279	26	4	22	84.6154	0.846154	0.367946	43.4846	177	0.139862	1.30369	0.25354	no	0.333333	0.08 to 1.43	0.06 to 1.77	FALSE	8	11	7	3	3	11	142	0.0372014	NM_TAL_prolong_med_surf_R
NMT	talus	medial extension of the trochlear surface		L					16	10	6	37.5	0.375	0.5	133.333	25	18	7	28	0.28	0.458258	163.663	181	0.539698	0.406621	0.52369	yes	1.54286	0.41 to 5.87	0.33 to 7.11	FALSE	5	13	7	2	4	10	134	0.0580327	NM_TAL_med_ext_surf_L
NMT	talus	medial extension of the trochlear surface		R					16	9	7	43.75	0.4375	0.512348	117.108	27	18	9	33.3333	0.333333	0.480384	144.115	193.5	0.509205	0.46658	0.494565	yes	1.55556	0.44 to 5.55	0.36 to 6.66	FALSE	8	12	7	3	3	10	143	0.0520856	NM_TAL_med_ext_surf_R
NMT	talus	lateral extension of the trochlear surface		L					19	11	8	42.1053	0.421053	0.507257	120.474	27	14	13	48.1481	0.481481	0.509175	105.752	241	0.698176	0.164136	0.685377	yes	0.783217	0.24 to 2.56	0.2 to 3.03	FALSE	6	12	9	2	5	12	177	0.0558565	NM_TAL_lat_ext_surf_L
NMT	talus	lateral extension of the trochlear surface		R					18	12	6	33.3333	0.333333	0.485071	145.521	28	22	6	21.4286	0.214286	0.417855	194.999	222	0.382774	0.306246	0.579993	no	1.83333	0.48 to 6.95	0.4 to 8.41	FALSE	8	12	8	3	4	11	172	0.0556491	NM_TAL_lat_ext_surf_R
NMT	talus	medial squatting facet		L					13	13	0	0	0	0		22	20	2	9.09091	0.0909091	0.294245	323.669	130	0.28868	0.133966	0.714354	zero frequencies	0.303704	0.01 to 6.83	0.01 to 10.66	FALSE	2	12	8	2	3	8	116	0.319212	NM_TAL_medial_squat_L
NMT	talus	medial squatting facet		R	x				13	11	2	15.3846	0.153846	0.375534	244.097	25	25	0	0	0	0		137.5	0.046789	1.5606	0.211578	zero frequencies	11.087	0.49 to 249.88	0.32 to 389.95	FALSE	7	11	7	3	2	8	117.5	0.14459	NM_TAL_medial_squat_R
NMT	talus	lateral squatting facet		L					18	10	8	44.4444	0.444444	0.51131	115.045	28	18	10	35.7143	0.357143	0.48795	136.626	230	0.567101	0.350592	0.553778	yes	1.44	0.43 to 4.82	0.36 to 5.74	FALSE	6	13	9	2	4	12	166	0.0368088	NM_TAL_lateral_squat_L
NMT	talus	lateral squatting facet		R					18	13	5	27.7778	0.277778	0.460889	165.92	27	14	13	48.1481	0.481481	0.509175	105.752	193.5	0.181037	1.86728	0.171786	yes	0.414201	0.12 to 1.49	0.1 to 1.79	FALSE	8	11	8	1	4	13	129	0.00442832	NM_TAL_lateral_squat_R
NMT	1st metatarsal	kneeling facet		L					17	17	0	0	0	0		25	23	2	8	0.08	0.276887	346.109	195.5	0.251815	0.208765	0.647737	zero frequencies	0.268571	0.01 to 5.95	0.01 to 9.27	FALSE	6	11	8	2	5	10	151.5	0.0944944	NM_MTTS_kneel_I_L
NMT	1st metatarsal	kneeling facet		R					17	16	1	5.88235	0.0588235	0.242536	412.311	29	27	2	6.89655	0.0689655	0.257881	373.927	244	0.915264	0	1	no	0.84375	0.07 to 10.06	0.05 to 14.37	FALSE	7	13	9	3	3	11	172.5	0.0722487	NM_MTTS_kneel_I_R
NMT	2nd metatarsal	kneeling facet		L					11	11	0	0	0	0		21	16	5	23.8095	0.238095	0.436436	183.303	88	0.088651	1.56075	0.211555	zero frequencies	0.130435	0.01 to 2.6	0.0 to 3.98	FALSE	6	10	5	2	5	4	96	0.416273	NM_MTTS_kneel_II_L
NMT	2nd metatarsal	kneeling facet		R					12	11	1	8.33333	0.0833333	0.288675	346.41	24	16	8	33.3333	0.333333	0.481543	144.463	108	0.112334	1.5	0.220671	no	0.181818	0.02 to 1.67	0.01 to 2.29	FALSE	5	11	8	2	5	5	130.5	0.637746	NM_MTTS_kneel_II_R
NMT	3rd metatarsal	kneeling facet		L					10	9	1	10	0.1	0.316228	316.228	20	16	4	20	0.2	0.410391	205.196	90	0.517556	0.03	0.86249	no	0.444444	0.04 to 4.61	0.03 to 6.45	FALSE	5	9	6	2	5	3	96.5	0.886802	NM_MTTS_kneel_III_L
NMT	3rd metatarsal	kneeling facet		R					14	13	1	7.14286	0.0714286	0.267261	374.166	23	18	5	21.7391	0.217391	0.421741	194.001	137.5	0.259413	0.501791	0.478714	no	0.276923	0.03 to 2.66	0.02 to 3.68	FALSE	5	11	7	2	5	7	128	0.272093	NM_MTTS_kneel_III_R
NMT	4th metatarsal	kneeling facet		L					10	9	1	10	0.1	0.316228	316.228	21	15	6	28.5714	0.285714	0.46291	162.019	85.5	0.267818	0.485254	0.486052	no	0.277778	0.03 to 2.7	0.02 to 3.74	FALSE	5	9	7	2	3	5	89	0.483387	NM_MTTS_kneel_IV_L
NMT	4th metatarsal	kneeling facet		R					10	7	3	30	0.3	0.483046	161.015	22	17	5	22.7273	0.227273	0.428932	188.73	102	0.684479	0	1	no	1.45714	0.27 to 7.82	0.21 to 9.96	FALSE	5	10	7	1	3	6	76.5	0.148009	NM_MTTS_kneel_IV_R
NMT	5th metatarsal	kneeling facet		L					10	8	2	20	0.2	0.421637	210.819	21	15	6	28.5714	0.285714	0.46291	162.019	96	0.635723	0.00501423	0.943548	no	0.625	0.1 to 3.84	0.08 to 4.99	FALSE	4	11	6	1	4	5	80	0.25827	NM_MTTS_kneel_V_L
NMT	5th metatarsal	kneeling facet		R					10	9	1	10	0.1	0.316228	316.228	23	13	10	43.4783	0.434783	0.50687	116.58	76.5	0.0684113	2.17011	0.140716	no	0.144444	0.02 to 1.34	0.01 to 1.84	FALSE	5	10	8	2	3	5	100	0.542309	NM_MTTS_kneel_V_R
OA	skull	mandibular fossa	MC	L					24	18	6	25	0.25	0.442326	176.93	30	23	7	23.3333	0.233333	0.430183	184.364	354	0.897143	0.0202627	0.886806	yes	1.09524	0.31 to 3.83	0.26 to 4.59	FALSE	8	12	10	3	7	14	260	0.0618725	DC_skull_MF_L_MC
OA	skull	mandibular fossa	SC	L	x	x	x		24	8	16	66.6667	0.666667	0.481543	72.2315	30	19	11	36.6667	0.366667	0.490133	133.673	252	0.030737	4.8	0.0284597	yes	3.45455	1.12 to 10.67	0.95 to 12.54	TRUE	8	12	10	3	7	14	260	0.0618725	DC_skull_MF_L_SC
OA	skull	mandibular fossa	NB	L	x	x			24	19	5	20.8333	0.208333	0.414851	199.129	30	30	0	0	0	0		285	0.00980289	4.63133	0.0313933	zero frequencies	17.2051	0.9 to 328.84	0.59 to 501.22	TRUE	8	12	10	3	7	14	260	0.0618725	DC_skull_MF_L_NB
OA	skull	mandibular fossa	JC	L					24	18	6	25	0.25	0.442326	176.93	30	25	5	16.6667	0.166667	0.379049	227.429	330	0.461715	0.172674	0.677746	no	1.66667	0.44 to 6.32	0.36 to 7.65	FALSE	8	12	10	3	7	14	260	0.0618725	DC_skull_MF_L_JC
OA	skull	mandibular fossa	Eb	L					24	23	1	4.16667	0.0416667	0.204124	489.898	30	30	0	0	0	0		345	0.279801	0.0127358	0.910147	zero frequencies	3.89362	0.15 to 99.97	0.1 to 158.94	FALSE	8	12	10	3	7	14	260	0.0618725	DC_skull_MF_L_Eb
OA	skull	mandibular fossa	OA	L	x	x	x	x	24	11	13	54.1667	0.541667	0.508977	93.9651	30	23	7	23.3333	0.233333	0.430183	184.364	249	0.0214837	5.43574	0.0197288	yes	3.88312	1.21 to 12.47	1.02 to 14.74	TRUE	8	12	10	3	7	14	260	0.0618725	DC_skull_MF_L_OA
OA	skull	mandibular fossa	MC	R					21	18	3	14.2857	0.142857	0.358569	250.998	26	21	5	19.2308	0.192308	0.401918	208.998	259.5	0.6692	0.00337977	0.95364	no	0.7	0.15 to 3.34	0.12 to 4.19	FALSE	7	11	8	3	6	12	196.5	0.0806102	DC_skull_MF_R_MC
OA	skull	mandibular fossa	SC	R					23	12	11	47.8261	0.478261	0.510754	106.794	26	16	10	38.4615	0.384615	0.496139	128.996	271	0.52048	0.437012	0.508568	yes	1.46667	0.47 to 4.57	0.4 to 5.39	FALSE	7	11	8	3	7	13	214	0.0685096	DC_skull_MF_R_SC
OA	skull	mandibular fossa	NB	R					23	17	6	26.087	0.26087	0.448978	172.108	26	24	2	7.69231	0.0769231	0.271746	353.27	244	0.0881686	1.82622	0.176575	no	4.23529	0.76 to 23.57	0.59 to 30.16	FALSE	7	11	8	3	7	13	214	0.0685096	DC_skull_MF_R_NB
OA	skull	mandibular fossa	JC	R					23	19	4	17.3913	0.173913	0.387553	222.843	26	22	4	15.3846	0.153846	0.367946	239.165	293	0.863376	0	1	no	1.15789	0.25 to 5.27	0.2 to 6.55	FALSE	7	11	8	3	7	13	214	0.0685096	DC_skull_MF_R_JC
OA	skull	mandibular fossa	Eb	R					23	23	0	0	0	0		26	26	0	0	0	0		299	1			empty cont. table				FALSE	7	11	8	3	7	13	214	0.0685096	DC_skull_MF_R_Eb
OA	skull	mandibular fossa	OA	R					24	17	7	29.1667	0.291667	0.464306	159.19	30	23	7	23.3333	0.233333	0.430183	184.364	339	0.638306	0.23625	0.626928	yes	1.35294	0.4 to 4.59	0.33 to 5.47	FALSE	7	13	10	3	8	13	276.5	0.11877	DC_skull_MF_R_OA
OA	skull	condylar process	MC	L	x	x	x	x	21	6	15	71.4286	0.714286	0.46291	64.8074	25	16	9	36	0.36	0.489898	136.083	169.5	0.0184174	5.74104	0.016573	yes	4.44444	1.27 to 15.52	1.06 to 18.57	TRUE	7	10	8	3	6	12	190.5	0.0901692	DC_skull_CP_L_MC
OA	skull	condylar process	SC	L	x	x	x	x	22	8	14	63.6364	0.636364	0.492366	77.3718	25	18	7	28	0.28	0.458258	163.663	177	0.0158029	6.01249	0.0142049	yes	4.5	1.31 to 15.42	1.1 to 18.4	TRUE	7	10	8	3	6	13	194.5	0.0662168	DC_skull_CP_L_SC
OA	skull	condylar process	NB	L					22	18	4	18.1818	0.181818	0.394771	217.124	25	24	1	4	0.04	0.2	500	236	0.124376	1.20867	0.271595	no	5.33333	0.55 to 51.88	0.4 to 71.92	FALSE	7	10	8	3	6	13	194.5	0.0662168	DC_skull_CP_L_NB
OA	skull	condylar process	JC	L	x	x	x	x	22	14	8	36.3636	0.363636	0.492366	135.401	25	24	1	4	0.04	0.2	500	186	0.00564106	5.96439	0.0145977	no	13.7143	1.55 to 121.42	1.13 to 166.08	TRUE	7	10	8	3	6	13	194.5	0.0662168	DC_skull_CP_L_JC
OA	skull	condylar process	Eb	L					22	21	1	4.54545	0.0454545	0.213201	469.042	25	25	0	0	0	0		262.5	0.306136	0.00417984	0.948451	zero frequencies	3.55814	0.14 to 91.92	0.09 to 146.27	FALSE	7	10	8	3	6	13	194.5	0.0662168	DC_skull_CP_L_Eb
OA	skull	condylar process	OA	L	x	x	x	x	22	9	13	59.0909	0.590909	0.503236	85.1631	25	21	4	16	0.16	0.374166	233.854	156.5	0.00250937	9.41156	0.00215622	yes	7.58333	1.93 to 29.72	1.59 to 36.16	TRUE	7	10	8	3	6	13	194.5	0.0662168	DC_skull_CP_L_OA
OA	skull	condylar process	MC	R	x	x	x		21	8	13	61.9048	0.619048	0.497613	80.3837	19	14	5	26.3158	0.263158	0.452414	171.917	128.5	0.0267448	5.10468	0.0238614	yes	4.55	1.18 to 17.52	0.97 to 21.27	TRUE	4	11	4	3	5	13	124.5	0.0290425	DC_skull_CP_R_MC
OA	skull	condylar process	SC	R					21	10	11	52.381	0.52381	0.511766	97.7008	19	12	7	36.8421	0.368421	0.495595	134.519	168.5	0.337882	0.97314	0.323898	yes	1.88571	0.53 to 6.69	0.44 to 8.02	FALSE	4	11	4	3	5	13	124.5	0.0290425	DC_skull_CP_R_SC
OA	skull	condylar process	NB	R					21	16	5	23.8095	0.238095	0.436436	183.303	19	17	2	10.5263	0.105263	0.315302	299.537	173	0.284775	0.47261	0.491789	no	2.65625	0.45 to 15.69	0.35 to 20.25	FALSE	4	11	4	3	5	13	124.5	0.0290425	DC_skull_CP_R_NB
OA	skull	condylar process	JC	R					21	16	5	23.8095	0.238095	0.436436	183.303	19	18	1	5.26316	0.0526316	0.229416	435.89	162.5	0.110062	1.43299	0.231276	no	5.625	0.59 to 53.38	0.43 to 73.74	FALSE	4	11	4	3	5	13	124.5	0.0290425	DC_skull_CP_R_JC
OA	skull	condylar process	Eb	R					21	21	0	0	0	0		19	19	0	0	0	0		199.5	1			empty cont. table				FALSE	4	11	4	3	5	13	124.5	0.0290425	DC_skull_CP_R_Eb
OA	skull	condylar process	OA	R	x	x	x	x	22	11	11	50	0.5	0.511766	102.353	20	17	3	15	0.15	0.366348	244.232	143	0.018328	5.775	0.0162557	yes	5.66667	1.28 to 25.02	1.04 to 30.96	TRUE	4	11	5	3	6	13	149.5	0.0559775	DC_skull_CP_R_OA
OA	clavicle	sternal facet	MC	L					11	5	6	54.5455	0.545455	0.522233	95.7427	21	11	10	47.619	0.47619	0.511766	107.471	107.5	0.73127	0.138528	0.709749	yes	1.32	0.31 to 5.7	0.25 to 7.04	FALSE	5	11	5	0	6	5	75.5	0.0828551	DC_CLA_SCJ_L_MC_p
OA	clavicle	sternal facet	SC	L	x				14	1	13	92.8571	0.928571	0.267261	28.782	21	8	13	61.9048	0.619048	0.497613	80.3837	101.5	0.0454156	2.7484	0.097352	no	8	0.87 to 73.4	0.63 to 100.9	FALSE	5	11	5	0	6	8	83	0.0190678	DC_CLA_SCJ_L_SC_p
OA	clavicle	sternal facet	NB	L					14	4	10	71.4286	0.714286	0.468807	65.633	21	11	10	47.619	0.47619	0.511766	107.471	112	0.175502	1.94444	0.163187	yes	2.75	0.65 to 11.62	0.53 to 14.3	FALSE	5	11	5	0	6	8	83	0.0190678	DC_CLA_SCJ_L_NB
OA	clavicle	sternal facet	JC	L					14	9	5	35.7143	0.357143	0.497245	139.229	21	16	5	23.8095	0.238095	0.436436	183.303	129.5	0.464617	0.145833	0.702549	no	1.77778	0.4 to 7.84	0.33 to 9.71	FALSE	5	11	5	0	6	8	83	0.0190678	DC_CLA_SCJ_L_JC
OA	clavicle	sternal facet	Eb	L					14	14	0	0	0	0		21	21	0	0	0	0		147	1			empty cont. table				FALSE	5	11	5	0	6	8	83	0.0190678	DC_CLA_SCJ_L_E_p
OA	clavicle	sternal facet	OA	L					14	2	12	85.7143	0.857143	0.363137	42.3659	21	9	12	57.1429	0.571429	0.507093	88.7412	105	0.0823574	1.99416	0.157907	no	4.5	0.8 to 25.35	0.62 to 32.49	FALSE	5	11	5	0	6	8	83	0.0190678	DC_CLA_SCJ_L_OA
OA	clavicle	sternal facet	MC	R	x	x	x	x	10	2	8	80	0.8	0.421637	52.7046	22	16	6	27.2727	0.272727	0.455842	167.142	52	0.00654079	5.77201	0.0162834	no	10.6667	1.74 to 65.27	1.34 to 84.66	TRUE	5	11	6	0	4	6	64	0.0437156	DC_CLA_SCJ_R_MC_p
OA	clavicle	sternal facet	SC	R					10	1	9	90	0.9	0.316228	35.1364	22	3	19	86.3636	0.863636	0.35125	40.6711	106	0.80391	0	1	no	1.42105	0.13 to 15.64	0.09 to 22.06	FALSE	5	11	6	0	4	6	64	0.0437156	DC_CLA_SCJ_R_SC_p
OA	clavicle	sternal facet	NB	R					10	3	7	70	0.7	0.483046	69.0066	22	12	10	45.4545	0.454545	0.509647	112.122	83	0.212809	0.823672	0.364109	no	2.8	0.57 to 13.75	0.45 to 17.29	FALSE	5	11	6	0	4	6	64	0.0437156	DC_CLA_SCJ_R_NB
OA	clavicle	sternal facet	JC	R					10	6	4	40	0.4	0.516398	129.099	22	15	7	31.8182	0.318182	0.476731	149.83	101	0.674582	0.00251869	0.959974	no	1.42857	0.3 to 6.74	0.24 to 8.42	FALSE	5	11	6	0	4	6	64	0.0437156	DC_CLA_SCJ_R_JC
OA	clavicle	sternal facet	Eb	R					10	10	0	0	0	0		22	22	0	0	0	0		110	1			empty cont. table				FALSE	5	11	6	0	4	6	64	0.0437156	DC_CLA_SCJ_R_E_p
OA	clavicle	sternal facet	OA	R					10	2	8	80	0.8	0.421637	52.7046	22	10	12	54.5455	0.545455	0.509647	93.4353	82	0.182636	0.969697	0.324756	no	3.33333	0.57 to 19.42	0.44 to 25.01	FALSE	5	11	6	0	4	6	64	0.0437156	DC_CLA_SCJ_R_OA
OA	clavicle	acromial facet	MC	L					12	8	4	33.3333	0.333333	0.492366	147.71	19	14	5	26.3158	0.263158	0.452414	171.917	106	0.698993	0.000171673	0.989546	no	1.4	0.29 to 6.77	0.23 to 8.49	FALSE	5	11	3	1	2	9	47	0.00367281	DC_CLA_AF_L_MC_p
OA	clavicle	acromial facet	SC	L					12	5	7	58.3333	0.583333	0.514929	88.2735	19	6	13	68.4211	0.684211	0.477567	69.7982	102.5	0.590558	0.0347638	0.852092	no	0.646154	0.14 to 2.9	0.12 to 3.6	FALSE	5	11	3	1	2	9	47	0.00367281	DC_CLA_AF_L_SC_p
OA	clavicle	acromial facet	NB	L					12	8	4	33.3333	0.333333	0.492366	147.71	19	16	3	15.7895	0.157895	0.374634	237.268	94	0.275076	0.485791	0.485811	no	2.66667	0.48 to 14.9	0.37 to 19.08	FALSE	5	11	3	1	2	9	47	0.00367281	DC_CLA_AF_L_NB
OA	clavicle	acromial facet	JC	L					12	10	2	16.6667	0.166667	0.389249	233.55	19	18	1	5.26316	0.0526316	0.229416	435.89	101	0.322443	0.178454	0.672705	no	3.6	0.29 to 44.83	0.2 to 64.39	FALSE	5	11	3	1	2	9	47	0.00367281	DC_CLA_AF_L_JC
OA	clavicle	acromial facet	Eb	L					12	12	0	0	0	0		19	19	0	0	0	0		114	1			empty cont. table				FALSE	5	11	3	1	2	9	47	0.00367281	DC_CLA_AF_L_E_p
OA	clavicle	acromial facet	OA	L					12	6	6	50	0.5	0.522233	104.447	19	11	8	42.1053	0.421053	0.507257	120.474	105	0.689364	0.185095	0.667031	yes	1.375	0.32 to 5.88	0.26 to 7.24	FALSE	5	11	3	1	2	9	47	0.00367281	DC_CLA_AF_L_OA
OA	clavicle	acromial facet	MC	R					9	5	4	44.4444	0.444444	0.527046	118.585	17	10	7	41.1765	0.411765	0.5073	123.201	74	0.89983	0	1	no	1.14286	0.22 to 5.84	0.18 to 7.38	FALSE	4	9	4	0	4	5	44	0.0585129	DC_CLA_AF_R_MC_p
OA	clavicle	acromial facet	SC	R					9	0	9	100	1	0	0	17	6	11	64.7059	0.647059	0.492592	76.1279	49.5	0.0504966	2.3805	0.122858	zero frequencies	10.7391	0.53 to 216.16	0.35 to 331.91	FALSE	4	9	4	0	4	5	44	0.0585129	DC_CLA_AF_R_SC_p
OA	clavicle	acromial facet	NB	R	x	x	x	x	9	4	5	55.5556	0.555556	0.527046	94.8683	17	16	1	5.88235	0.0588235	0.242536	412.311	38.5	0.005648	5.62059	0.0177507	no	20	1.8 to 222.78	1.27 to 314.91	TRUE	4	9	4	0	4	5	44	0.0585129	DC_CLA_AF_R_NB
OA	clavicle	acromial facet	JC	R					9	5	4	44.4444	0.444444	0.527046	118.585	17	15	2	11.7647	0.117647	0.332106	282.29	51.5	0.0705862	1.93867	0.163813	no	6	0.83 to 43.29	0.63 to 57.5	FALSE	4	9	4	0	4	5	44	0.0585129	DC_CLA_AF_R_JC
OA	clavicle	acromial facet	Eb	R					9	9	0	0	0	0		17	17	0	0	0	0		76.5	1			empty cont. table				FALSE	4	9	4	0	4	5	44	0.0585129	DC_CLA_AF_R_E_p
OA	clavicle	acromial facet	OA	R	x	x	x	x	9	1	8	88.8889	0.888889	0.333333	37.5	17	11	6	35.2941	0.352941	0.492592	139.568	35.5	0.0115329	4.81583	0.0281995	no	14.6667	1.46 to 146.96	1.05 to 204.61	TRUE	4	9	4	0	4	5	44	0.0585129	DC_CLA_AF_R_OA
OA	scapula	acromial-clavicular facet	MC	L					14	10	4	28.5714	0.285714	0.468807	164.083	17	14	3	17.6471	0.176471	0.392953	222.673	106	0.493476	0.0854779	0.770007	no	1.86667	0.34 to 10.25	0.27 to 13.08	FALSE	5	8	4	2	4	8	77	0.0779556	DC_SCA_AcF_L_MC_p
OA	scapula	acromial-clavicular facet	SC	L					14	10	4	28.5714	0.285714	0.468807	164.083	17	12	5	29.4118	0.294118	0.469668	159.687	118	0.97987	0	1	no	0.96	0.2 to 4.57	0.16 to 5.71	FALSE	5	8	4	2	4	8	77	0.0779556	DC_SCA_AcF_L_SC_p
OA	scapula	acromial-clavicular facet	NB	L					14	12	2	14.2857	0.142857	0.363137	254.196	17	17	0	0	0	0		102	0.123948	0.7686	0.380651	zero frequencies	7	0.31 to 158.84	0.2 to 248.11	FALSE	5	8	4	2	4	8	77	0.0779556	DC_SCA_AcF_L_NB
OA	scapula	acromial-clavicular facet	JC	L					14	14	0	0	0	0		17	16	1	5.88235	0.0588235	0.242536	412.311	112	0.399416	0	1	zero frequencies	0.37931	0.01 to 10.06	0.01 to 16.06	FALSE	5	8	4	2	4	8	77	0.0779556	DC_SCA_AcF_L_JC
OA	scapula	acromial-clavicular facet	Eb	L					14	14	0	0	0	0		17	17	0	0	0	0		119	1			empty cont. table				FALSE	5	8	4	2	4	8	77	0.0779556	DC_SCA_AcF_L_E_p
OA	scapula	acromial-clavicular facet	OA	L					14	12	2	14.2857	0.142857	0.363137	254.196	17	15	2	11.7647	0.117647	0.332106	282.29	116	0.864368	0	1	no	1.25	0.15 to 10.23	0.11 to 13.83	FALSE	5	8	4	2	4	8	77	0.0779556	DC_SCA_AcF_L_OA
OA	scapula	acromial-clavicular facet	MC	R					15	9	6	40	0.4	0.507093	126.773	16	7	9	56.25	0.5625	0.512348	91.084	100.5	0.385817	0.818594	0.365592	yes	0.518519	0.12 to 2.17	0.1 to 2.66	FALSE	2	10	4	2	4	9	84	0.124139	DC_SCA_AcF_R_MC_p
OA	scapula	acromial-clavicular facet	SC	R					15	10	5	33.3333	0.333333	0.48795	146.385	16	9	7	43.75	0.4375	0.512348	117.108	107.5	0.574149	0.354075	0.551815	yes	0.642857	0.15 to 2.76	0.12 to 3.41	FALSE	2	10	4	2	4	9	84	0.124139	DC_SCA_AcF_R_SC_p
OA	scapula	acromial-clavicular facet	NB	R					15	11	4	26.6667	0.266667	0.457738	171.652	16	15	1	6.25	0.0625	0.25	400	95.5	0.136641	1.11506	0.290986	no	5.45455	0.53 to 55.8	0.38 to 77.92	FALSE	2	10	4	2	4	9	84	0.124139	DC_SCA_AcF_R_NB
OA	scapula	acromial-clavicular facet	JC	R					15	12	3	20	0.2	0.414039	207.02	16	11	5	31.25	0.3125	0.478714	153.188	106.5	0.49798	0.0928385	0.760599	no	0.55	0.11 to 2.86	0.08 to 3.62	FALSE	2	10	4	2	4	9	84	0.124139	DC_SCA_AcF_R_JC
OA	scapula	acromial-clavicular facet	Eb	R					15	15	0	0	0	0		16	15	1	6.25	0.0625	0.25	400	112.5	0.366157	0	1	zero frequencies	0.333333	0.01 to 8.83	0.01 to 14.11	FALSE	2	10	4	2	4	9	84	0.124139	DC_SCA_AcF_R_E_p
OA	scapula	acromial-clavicular facet	OA	R					15	9	6	40	0.4	0.507093	126.773	16	9	7	43.75	0.4375	0.512348	117.108	115.5	0.853307	0.0447115	0.832535	yes	0.857143	0.21 to 3.58	0.17 to 4.39	FALSE	2	10	4	2	4	9	84	0.124139	DC_SCA_AcF_R_OA
OA	scapula	glenoid fossa	MC	L					21	5	16	76.1905	0.761905	0.436436	57.2822	34	9	25	73.5294	0.735294	0.447811	60.9023	347.5	0.83631	0.0484462	0.825789	yes	1.152	0.33 to 4.06	0.27 to 4.87	FALSE	10	14	10	2	6	13	225	0.0145163	DC_SCA_CG_L_MC
OA	scapula	glenoid fossa	SC	L					21	12	9	42.8571	0.428571	0.507093	118.322	34	24	10	29.4118	0.294118	0.462497	157.249	309	0.317819	1.03789	0.308313	yes	1.8	0.58 to 5.61	0.49 to 6.6	FALSE	10	14	10	2	6	13	225	0.0145163	DC_SCA_CG_L_SC_p
OA	scapula	glenoid fossa	NB	L					21	19	2	9.52381	0.0952381	0.300793	315.832	34	29	5	14.7059	0.147059	0.359491	244.454	338.5	0.589123	0.0206906	0.885625	no	0.610526	0.11 to 3.47	0.08 to 4.46	FALSE	10	14	10	2	6	13	225	0.0145163	DC_SCA_CG_L_NB
OA	scapula	glenoid fossa	JC	L					21	19	2	9.52381	0.0952381	0.300793	315.832	34	30	4	11.7647	0.117647	0.327035	277.98	349	0.809878	0	1	no	0.789474	0.13 to 4.74	0.1 to 6.13	FALSE	10	14	10	2	6	13	225	0.0145163	DC_SCA_CG_L_JC
OA	scapula	glenoid fossa	Eb	L					21	21	0	0	0	0		34	34	0	0	0	0		357	1			empty cont. table				FALSE	10	14	10	2	6	13	225	0.0145163	DC_SCA_CG_L_E_p
OA	scapula	glenoid fossa	OA	L					21	11	10	47.619	0.47619	0.511766	107.471	34	23	11	32.3529	0.323529	0.474858	146.774	302.5	0.266339	1.2818	0.257565	yes	1.90083	0.62 to 5.81	0.53 to 6.83	FALSE	10	14	10	2	6	13	225	0.0145163	DC_SCA_CG_L_OA
OA	scapula	glenoid fossa	MC	R					24	4	20	83.3333	0.833333	0.380693	45.6832	32	3	29	90.625	0.90625	0.296145	32.678	356	0.426774	0.166667	0.683091	no	0.517241	0.1 to 2.57	0.08 to 3.23	FALSE	9	13	10	2	8	14	257	0.0240183	DC_SCA_CG_R_MC_p
OA	scapula	glenoid fossa	SC	R	x	x	x	x	24	14	10	41.6667	0.416667	0.50361	120.866	31	28	3	9.67742	0.0967742	0.300537	310.555	253	0.0062853	7.66922	0.00561708	yes	6.66667	1.58 to 28.16	1.28 to 34.64	TRUE	8	13	10	2	8	14	256	0.0340714	DC_SCA_CG_R_SC_p
OA	scapula	glenoid fossa	NB	R					24	18	6	25	0.25	0.442326	176.93	31	29	2	6.45161	0.0645161	0.249731	387.083	303	0.0569844	2.40064	0.121286	no	4.83333	0.88 to 26.59	0.69 to 33.96	FALSE	8	13	10	2	8	14	256	0.0340714	DC_SCA_CG_R_NB
OA	scapula	glenoid fossa	JC	R					24	22	2	8.33333	0.0833333	0.28233	338.796	32	25	7	21.875	0.21875	0.420013	192.006	332	0.180182	0.995666	0.318362	no	0.324675	0.06 to 1.73	0.05 to 2.2	FALSE	9	13	10	2	8	14	257	0.0240183	DC_SCA_CG_R_JC
OA	scapula	glenoid fossa	Eb	R					24	23	1	4.16667	0.0416667	0.204124	489.898	32	31	1	3.125	0.03125	0.176777	565.685	380	0.856953	0	1	no	1.34783	0.08 to 22.7	0.05 to 34.05	FALSE	9	13	10	2	8	14	257	0.0240183	DC_SCA_CG_R_E_p
OA	scapula	glenoid fossa	OA	R					24	16	8	33.3333	0.333333	0.481543	144.463	31	24	7	22.5806	0.225806	0.425024	188.225	332	0.38491	0.78853	0.374545	yes	1.71429	0.52 to 5.67	0.44 to 6.73	FALSE	8	13	10	2	8	14	256	0.0340714	DC_SCA_CG_R_OA
OA	humerus	humeral head	MC	L					21	7	14	66.6667	0.666667	0.483046	72.4569	27	11	16	59.2593	0.592593	0.500712	84.4951	262.5	0.611469	0.276543	0.598976	yes	1.375	0.42 to 4.51	0.35 to 5.35	FALSE	7	13	7	2	7	12	183.5	0.025708	DC_HU_HC_L_MC_p
OA	humerus	humeral head	SC	L					22	18	4	18.1818	0.181818	0.394771	217.124	27	24	3	11.1111	0.111111	0.320256	288.231	276	0.496674	0.0859287	0.769418	no	1.77778	0.35 to 8.96	0.28 to 11.3	FALSE	7	13	7	2	7	13	187	0.0175027	DC_HU_HC_L_SC_p
OA	humerus	humeral head	NB	L					22	18	4	18.1818	0.181818	0.394771	217.124	27	25	2	7.40741	0.0740741	0.26688	360.288	265	0.264869	0.498866	0.479999	no	2.77778	0.46 to 16.84	0.35 to 21.82	FALSE	7	13	7	2	7	13	187	0.0175027	DC_HU_HC_L_NB
OA	humerus	humeral head	JC	L					22	20	2	9.09091	0.0909091	0.294245	323.669	27	27	0	0	0	0		270	0.120194	0.763705	0.382171	zero frequencies	6.70732	0.31 to 147.38	0.2 to 229.16	FALSE	7	13	7	2	7	13	187	0.0175027	DC_HU_HC_L_JC
OA	humerus	humeral head	Eb	L					22	22	0	0	0	0		27	27	0	0	0	0		297	1			empty cont. table				FALSE	7	13	7	2	7	13	187	0.0175027	DC_HU_HC_L_E_p
OA	humerus	humeral head	OA	L					22	16	6	27.2727	0.272727	0.455842	167.142	27	25	2	7.40741	0.0740741	0.26688	360.288	238	0.0662929	2.19866	0.13813	no	4.6875	0.84 to 26.15	0.66 to 33.47	FALSE	7	13	7	2	7	13	187	0.0175027	DC_HU_HC_L_OA
OA	humerus	humeral head	MC	R					20	4	16	80	0.8	0.410391	51.2989	27	9	18	66.6667	0.666667	0.480384	72.0577	234	0.324298	1.02081	0.312326	yes	2	0.52 to 7.77	0.42 to 9.44	FALSE	8	13	6	2	6	12	157	0.00939394	DC_HU_HC_R_MC_p
OA	humerus	humeral head	SC	R	x	x	x	x	21	13	8	38.0952	0.380952	0.497613	130.624	28	27	1	3.57143	0.0357143	0.188982	529.15	192.5	0.0023516	7.37552	0.00661176	no	16.6154	1.88 to 147.22	1.37 to 201.38	TRUE	8	13	7	2	6	13	174.5	0.00976239	DC_HU_HC_R_SC_p
OA	humerus	humeral head	NB	R					21	17	4	19.0476	0.190476	0.402374	211.246	28	23	5	17.8571	0.178571	0.390021	218.412	290.5	0.928008	0	1	no	1.08235	0.25 to 4.64	0.2 to 5.73	FALSE	8	13	7	2	6	13	174.5	0.00976239	DC_HU_HC_R_NB
OA	humerus	humeral head	JC	R	x	x			21	16	5	23.8095	0.238095	0.436436	183.303	27	27	0	0	0	0		216	0.00851005	4.85138	0.027624	zero frequencies	18.3333	0.95 to 353.35	0.62 to 539.23	TRUE	8	13	6	2	6	13	160	0.00605331	DC_HU_HC_R_JC
OA	humerus	humeral head	Eb	R					21	20	1	4.7619	0.047619	0.218218	458.258	28	28	0	0	0	0		280	0.26551	0.0212674	0.884053	zero frequencies	4.17073	0.16 to 107.63	0.1 to 171.24	FALSE	8	13	7	2	6	13	174.5	0.00976239	DC_HU_HC_R_E_p
OA	humerus	humeral head	OA	R	x	x	x	x	20	12	8	40	0.4	0.502625	125.656	28	25	3	10.7143	0.107143	0.31497	293.972	198	0.0192477	4.12776	0.0421851	no	5.55556	1.25 to 24.77	1.01 to 30.7	TRUE	8	14	6	2	6	12	162	0.00828941	DC_HU_HC_R_OA
OA	humerus	trochlea of humerus	MC	L					21	14	7	33.3333	0.333333	0.483046	144.914	29	16	13	44.8276	0.448276	0.50612	112.904	269.5	0.424273	0.670498	0.412878	yes	0.615385	0.19 to 1.97	0.16 to 2.33	FALSE	8	13	8	2	5	14	178.5	0.00783078	DC_HU_TH_L_MC_p
OA	humerus	trochlea of humerus	SC	L					22	19	3	13.6364	0.136364	0.35125	257.583	29	23	6	20.6897	0.206897	0.412251	199.255	296.5	0.526374	0.0804131	0.776738	no	0.605263	0.13 to 2.75	0.11 to 3.42	FALSE	8	13	8	2	5	15	182.5	0.00520871	DC_HU_TH_L_SC_p
OA	humerus	trochlea of humerus	NB	L					22	20	2	9.09091	0.0909091	0.294245	323.669	29	26	3	10.3448	0.103448	0.309934	299.603	315	0.897189	0	1	no	0.866667	0.13 to 5.69	0.1 to 7.45	FALSE	8	13	8	2	5	15	182.5	0.00520871	DC_HU_TH_L_NB
OA	humerus	trochlea of humerus	JC	L					22	22	0	0	0	0		28	28	0	0	0	0		308	1			empty cont. table				FALSE	8	12	8	2	5	15	178	0.00621821	DC_HU_TH_L_JC
OA	humerus	trochlea of humerus	Eb	L					22	22	0	0	0	0		29	29	0	0	0	0		319	1			empty cont. table				FALSE	8	13	8	2	5	15	182.5	0.00520871	DC_HU_TH_L_E_p
OA	humerus	trochlea of humerus	OA	L					22	21	1	4.54545	0.0454545	0.213201	469.042	29	25	4	13.7931	0.137931	0.350931	254.425	289.5	0.284337	0.390042	0.532277	no	0.297619	0.03 to 2.87	0.02 to 3.98	FALSE	8	13	8	2	5	15	182.5	0.00520871	DC_HU_TH_L_OA
OA	humerus	trochlea of humerus	MC	R	x	x	x		23	18	5	21.7391	0.217391	0.421741	194.001	30	15	15	50	0.5	0.508548	101.71	247.5	0.0381689	4.4254	0.0354079	yes	0.277778	0.08 to 0.94	0.07 to 1.12	TRUE	9	14	7	2	6	15	187.5	0.00246597	DC_HU_TH_R_MC_p
OA	humerus	trochlea of humerus	SC	R					23	17	6	26.087	0.26087	0.448978	172.108	31	25	6	19.3548	0.193548	0.40161	207.498	332.5	0.568143	0.346223	0.556259	yes	1.47059	0.41 to 5.33	0.34 to 6.42	FALSE	9	14	8	2	6	15	203	0.00397973	DC_HU_TH_R_SC_p
OA	humerus	trochlea of humerus	NB	R					23	17	6	26.087	0.26087	0.448978	172.108	30	27	3	10	0.1	0.305129	305.129	289.5	0.129146	1.38498	0.239254	no	3.17647	0.7 to 14.42	0.56 to 17.92	FALSE	8	14	8	2	6	15	202	0.00576901	DC_HU_TH_R_NB
OA	humerus	trochlea of humerus	JC	R					23	23	0	0	0	0		30	30	0	0	0	0		345	1			empty cont. table				FALSE	8	14	8	2	6	15	202	0.00576901	DC_HU_TH_R_JC
OA	humerus	trochlea of humerus	Eb	R					22	22	0	0	0	0		30	29	1	3.33333	0.0333333	0.182574	547.723	319	0.413686	0	1	zero frequencies	0.437037	0.02 to 11.24	0.01 to 17.88	FALSE	8	14	8	2	6	14	198	0.00865245	DC_HU_TH_R_E_p
OA	humerus	trochlea of humerus	OA	R					23	21	2	8.69565	0.0869565	0.288104	331.32	30	24	6	20	0.2	0.406838	203.419	306	0.265245	0.565899	0.451893	no	0.380952	0.07 to 2.09	0.05 to 2.67	FALSE	9	14	7	2	6	15	187.5	0.00246597	DC_HU_TH_R_OA
OA	humerus	capitulum of humerus	MC	L					21	15	6	28.5714	0.285714	0.46291	162.019	31	23	8	25.8065	0.258065	0.444803	172.361	316.5	0.836561	0.048647	0.825435	yes	1.15	0.33 to 3.98	0.28 to 4.76	FALSE	8	14	9	2	4	15	185.5	0.00486014	DC_HU_CH_L_MC_p
OA	humerus	capitulum of humerus	SC	L					21	19	2	9.52381	0.0952381	0.300793	315.832	31	29	2	6.45161	0.0645161	0.249731	387.083	315.5	0.701132	0	1	no	1.52632	0.2 to 11.78	0.15 to 15.8	FALSE	8	14	9	2	4	15	185.5	0.00486014	DC_HU_CH_L_SC_p
OA	humerus	capitulum of humerus	NB	L					21	20	1	4.7619	0.047619	0.218218	458.258	31	29	2	6.45161	0.0645161	0.249731	387.083	320	0.817429	0	1	no	0.725	0.06 to 8.55	0.04 to 12.18	FALSE	8	14	9	2	4	15	185.5	0.00486014	DC_HU_CH_L_NB
OA	humerus	capitulum of humerus	JC	L					21	21	0	0	0	0		30	29	1	3.33333	0.0333333	0.182574	547.723	304.5	0.425556	0	1	zero frequencies	0.457364	0.02 to 11.78	0.01 to 18.73	FALSE	8	14	8	2	4	15	172	0.00322025	DC_HU_CH_L_JC
OA	humerus	capitulum of humerus	Eb	L					20	20	0	0	0	0		31	30	1	3.22581	0.0322581	0.179605	556.776	300	0.445429	0	1	zero frequencies	0.495935	0.02 to 12.78	0.01 to 20.33	FALSE	8	14	9	2	4	14	181	0.00741057	DC_HU_CH_L_E_p
OA	humerus	capitulum of humerus	OA	L					21	20	1	4.7619	0.047619	0.218218	458.258	31	29	2	6.45161	0.0645161	0.249731	387.083	320	0.817429	0	1	no	0.725	0.06 to 8.55	0.04 to 12.18	FALSE	8	14	9	2	4	15	185.5	0.00486014	DC_HU_CH_L_OA
OA	humerus	capitulum of humerus	MC	R					22	18	4	18.1818	0.181818	0.394771	217.124	33	19	14	42.4242	0.424242	0.50189	118.303	275	0.0644009	3.52352	0.0605037	yes	0.301587	0.08 to 1.09	0.07 to 1.31	FALSE	10	15	8	2	5	15	193.5	0.00183832	DC_HU_CH_R_MC_p
OA	humerus	capitulum of humerus	SC	R					22	20	2	9.09091	0.0909091	0.294245	323.669	33	31	2	6.06061	0.0606061	0.242306	399.805	352	0.688428	0	1	no	1.55	0.2 to 11.91	0.15 to 15.96	FALSE	10	15	8	2	5	15	193.5	0.00183832	DC_HU_CH_R_SC_p
OA	humerus	capitulum of humerus	NB	R					22	20	2	9.09091	0.0909091	0.294245	323.669	33	31	2	6.06061	0.0606061	0.242306	399.805	352	0.688428	0	1	no	1.55	0.2 to 11.91	0.15 to 15.96	FALSE	10	15	8	2	5	15	193.5	0.00183832	DC_HU_CH_R_NB
OA	humerus	capitulum of humerus	JC	R					22	22	0	0	0	0		33	32	1	3.0303	0.030303	0.174078	574.456	352	0.435754	0	1	zero frequencies	0.481481	0.02 to 12.36	0.01 to 19.65	FALSE	10	15	8	2	5	15	193.5	0.00183832	DC_HU_CH_R_JC
OA	humerus	capitulum of humerus	Eb	R					22	22	0	0	0	0		33	32	1	3.0303	0.030303	0.174078	574.456	352	0.435754	0	1	zero frequencies	0.481481	0.02 to 12.36	0.01 to 19.65	FALSE	10	15	8	2	5	15	193.5	0.00183832	DC_HU_CH_R_E_p
OA	humerus	capitulum of humerus	OA	R					22	19	3	13.6364	0.136364	0.35125	257.583	33	30	3	9.09091	0.0909091	0.291937	321.131	346.5	0.610763	0.00779478	0.929648	no	1.57895	0.29 to 8.65	0.23 to 11.04	FALSE	10	15	8	2	5	15	193.5	0.00183832	DC_HU_CH_R_OA
OA	radius	radial head	MC	L					19	16	3	15.7895	0.157895	0.374634	237.268	32	24	8	25	0.25	0.439941	175.977	276	0.452101	0.177343	0.673667	no	0.5625	0.13 to 2.45	0.1 to 3.02	FALSE	8	14	10	2	5	12	201	0.0313724	DC_RA_CR_L_MC_p
OA	radius	radial head	SC	L	x		x		20	14	6	30	0.3	0.470162	156.721	32	30	2	6.25	0.0625	0.245935	393.496	244	0.0230889	3.66456	0.0555813	no	6.42857	1.15 to 35.95	0.9 to 46.03	TRUE	8	14	10	2	5	13	206	0.0211752	DC_RA_CR_L_SC_p
OA	radius	radial head	NB	L					20	18	2	10	0.1	0.307794	307.794	32	31	1	3.125	0.03125	0.176777	565.685	298	0.316748	0.179082	0.672164	no	3.44444	0.29 to 40.71	0.2 to 58.04	FALSE	8	14	10	2	5	13	206	0.0211752	DC_RA_CR_L_NB
OA	radius	radial head	JC	L					20	20	0	0	0	0		32	31	1	3.125	0.03125	0.176777	565.685	310	0.452628	0	1	zero frequencies	0.512195	0.02 to 13.19	0.01 to 20.98	FALSE	8	14	10	2	5	13	206	0.0211752	DC_RA_CR_L_JC
OA	radius	radial head	Eb	L					20	20	0	0	0	0		32	31	1	3.125	0.03125	0.176777	565.685	310	0.452628	0	1	zero frequencies	0.512195	0.02 to 13.19	0.01 to 20.98	FALSE	8	14	10	2	5	13	206	0.0211752	DC_RA_CR_L_E_p
OA	radius	radial head	OA	L					20	18	2	10	0.1	0.307794	307.794	32	30	2	6.25	0.0625	0.245935	393.496	308	0.639379	0	1	no	1.66667	0.22 to 12.88	0.16 to 17.28	FALSE	8	14	10	2	5	13	206	0.0211752	DC_RA_CR_L_OA
OA	radius	radial head	MC	R					18	13	5	27.7778	0.277778	0.460889	165.92	25	16	9	36	0.36	0.489898	136.083	206.5	0.585182	0.322206	0.570285	yes	0.683761	0.18 to 2.55	0.15 to 3.08	FALSE	9	11	5	3	4	11	131	0.0144009	DC_RA_CR_R_MC_p
OA	radius	radial head	SC	R					19	12	7	36.8421	0.368421	0.495595	134.519	26	22	4	15.3846	0.153846	0.367946	239.165	194	0.105151	1.69819	0.192525	no	3.20833	0.78 to 13.21	0.64 to 16.19	FALSE	9	11	6	3	4	12	146.5	0.0143229	DC_RA_CR_R_SC_p
OA	radius	radial head	NB	R					19	18	1	5.26316	0.0526316	0.229416	435.89	26	23	3	11.5385	0.115385	0.325813	282.371	231.5	0.484467	0.040131	0.841225	no	0.425926	0.04 to 4.45	0.03 to 6.23	FALSE	9	11	6	3	4	12	146.5	0.0143229	DC_RA_CR_R_NB
OA	radius	radial head	JC	R					19	19	0	0	0	0		26	24	2	7.69231	0.0769231	0.271746	353.27	228	0.233757	0.254478	0.613939	zero frequencies	0.251282	0.01 to 5.55	0.01 to 8.63	FALSE	9	11	6	3	4	12	146.5	0.0143229	DC_RA_CR_R_JC
OA	radius	radial head	Eb	R					19	19	0	0	0	0		26	25	1	3.84615	0.0384615	0.196116	509.902	237.5	0.418022	0	1	zero frequencies	0.435897	0.02 to 11.29	0.01 to 17.98	FALSE	9	11	6	3	4	12	146.5	0.0143229	DC_RA_CR_R_E_p
OA	radius	radial head	OA	R					19	14	5	26.3158	0.263158	0.452414	171.917	26	22	4	15.3846	0.153846	0.367946	239.165	220	0.379536	0.278973	0.597375	no	1.96429	0.45 to 8.59	0.36 to 10.62	FALSE	9	11	6	3	4	12	146.5	0.0143229	DC_RA_CR_R_OA
OA	ulna	trochlear notch	MC	L					17	8	9	52.9412	0.529412	0.514496	97.1825	31	13	18	58.0645	0.580645	0.50161	86.3884	250	0.744363	0.117105	0.732196	yes	0.8125	0.25 to 2.67	0.21 to 3.17	FALSE	8	13	10	2	6	9	198	0.13243	DC_UL_TN_L_MC_p
OA	ulna	trochlear notch	SC	L					19	19	0	0	0	0		31	29	2	6.45161	0.0645161	0.249731	387.083	275.5	0.276067	0.149441	0.69907	zero frequencies	0.302564	0.01 to 6.65	0.01 to 10.34	FALSE	8	13	10	2	7	10	219.5	0.109239	DC_UL_TN_L_SC_p
OA	ulna	trochlear notch	NB	L					19	18	1	5.26316	0.0526316	0.229416	435.89	31	28	3	9.67742	0.0967742	0.300537	310.555	281.5	0.595014	0.000461357	0.982863	no	0.518519	0.05 to 5.38	0.04 to 7.53	FALSE	8	13	10	2	7	10	219.5	0.109239	DC_UL_TN_L_NB
OA	ulna	trochlear notch	JC	L					19	17	2	10.5263	0.105263	0.315302	299.537	31	26	5	16.129	0.16129	0.373878	231.805	278	0.59473	0.0180496	0.893127	no	0.611765	0.11 to 3.52	0.08 to 4.53	FALSE	8	13	10	2	7	10	219.5	0.109239	DC_UL_TN_L_JC
OA	ulna	trochlear notch	Eb	L					19	19	0	0	0	0		31	31	0	0	0	0		294.5	1			empty cont. table				FALSE	8	13	10	2	7	10	219.5	0.109239	DC_UL_TN_L_E_p
OA	ulna	trochlear notch	OA	L					19	16	3	15.7895	0.157895	0.374634	237.268	31	25	6	19.3548	0.193548	0.40161	207.498	284	0.763947	0	1	no	0.78125	0.17 to 3.58	0.14 to 4.45	FALSE	8	13	10	2	7	10	219.5	0.109239	DC_UL_TN_L_OA
OA	ulna	trochlear notch	MC	R					27	10	17	62.963	0.62963	0.492103	78.1575	30	11	19	63.3333	0.633333	0.490133	77.3893	403.5	0.984741	0.000837743	0.976909	yes	0.984211	0.33 to 2.89	0.29 to 3.38	FALSE	8	14	8	3	10	14	284	0.0379343	DC_UL_TN_R_MC_p
OA	ulna	trochlear notch	SC	R					27	24	3	11.1111	0.111111	0.320256	288.231	30	25	5	16.6667	0.166667	0.379049	227.429	382.5	0.558996	0.0488733	0.825036	no	0.625	0.13 to 2.91	0.11 to 3.62	FALSE	8	14	8	3	10	14	284	0.0379343	DC_UL_TN_R_SC_p
OA	ulna	trochlear notch	NB	R					27	26	1	3.7037	0.037037	0.19245	519.615	30	26	4	13.3333	0.133333	0.345746	259.309	366	0.209257	0.663173	0.415442	no	0.25	0.03 to 2.39	0.02 to 3.31	FALSE	8	14	8	3	10	14	284	0.0379343	DC_UL_TN_R_NB
OA	ulna	trochlear notch	JC	R					27	24	3	11.1111	0.111111	0.320256	288.231	30	23	7	23.3333	0.233333	0.430183	184.364	355.5	0.234605	0.744167	0.388329	no	0.410714	0.09 to 1.78	0.08 to 2.2	FALSE	8	14	8	3	10	14	284	0.0379343	DC_UL_TN_R_JC
OA	ulna	trochlear notch	Eb	R					27	27	0	0	0	0		30	29	1	3.33333	0.0333333	0.182574	547.723	391.5	0.360955	0	1	zero frequencies	0.357576	0.01 to 9.15	0.01 to 14.55	FALSE	8	14	8	3	10	14	284	0.0379343	DC_UL_TN_R_E_p
OA	ulna	trochlear notch	OA	R					27	22	5	18.5185	0.185185	0.395847	213.758	30	21	9	30	0.3	0.466092	155.364	358.5	0.324173	1.01102	0.314659	yes	0.530303	0.15 to 1.84	0.13 to 2.2	FALSE	8	14	8	3	10	14	284	0.0379343	DC_UL_TN_R_OA
OA	ulna	radial notch	MC	L					16	10	6	37.5	0.375	0.5	133.333	31	19	12	38.7097	0.387097	0.495138	127.911	245	0.946864	0.00653504	0.93557	yes	0.95	0.27 to 3.29	0.23 to 3.94	FALSE	8	13	10	2	6	8	193	0.189214	DC_UL_RN_L_MC_p
OA	ulna	radial notch	SC	L					18	17	1	5.55556	0.0555556	0.235702	424.264	31	30	1	3.22581	0.0322581	0.179605	556.776	272.5	0.716596	0	1	no	1.76471	0.1 to 30.05	0.07 to 45.15	FALSE	8	13	10	2	6	10	203	0.0923732	DC_UL_RN_L_SC_p
OA	ulna	radial notch	NB	L					18	18	0	0	0	0		31	31	0	0	0	0		279	1			empty cont. table				FALSE	8	13	10	2	6	10	203	0.0923732	DC_UL_RN_L_NB
OA	ulna	radial notch	JC	L					18	17	1	5.55556	0.0555556	0.235702	424.264	31	28	3	9.67742	0.0967742	0.300537	310.555	267.5	0.63056	0	1	no	0.54902	0.05 to 5.71	0.04 to 7.99	FALSE	8	13	10	2	6	10	203	0.0923732	DC_UL_RN_L_JC
OA	ulna	radial notch	Eb	L					18	18	0	0	0	0		31	31	0	0	0	0		279	1			empty cont. table				FALSE	8	13	10	2	6	10	203	0.0923732	DC_UL_RN_L_E_p
OA	ulna	radial notch	OA	L					18	17	1	5.55556	0.0555556	0.235702	424.264	31	29	2	6.45161	0.0645161	0.249731	387.083	276.5	0.92045	0	1	no	0.852941	0.07 to 10.12	0.05 to 14.44	FALSE	8	13	10	2	6	10	203	0.0923732	DC_UL_RN_L_OA
OA	ulna	radial notch	MC	R					27	19	8	29.6296	0.296296	0.465322	157.046	29	17	12	41.3793	0.413793	0.50123	121.131	345.5	0.368745	0.840755	0.359181	yes	0.596491	0.2 to 1.81	0.17 to 2.12	FALSE	8	14	7	3	10	14	264	0.0248357	DC_UL_RN_R_MC_p
OA	ulna	radial notch	SC	R					27	26	1	3.7037	0.037037	0.19245	519.615	29	28	1	3.44828	0.0344828	0.185695	538.516	390.5	0.979654	0	1	no	1.07692	0.06 to 18.12	0.04 to 27.17	FALSE	8	14	7	3	10	14	264	0.0248357	DC_UL_RN_R_SC_p
OA	ulna	radial notch	NB	R					27	26	1	3.7037	0.037037	0.19245	519.615	29	29	0	0	0	0		377	0.317002	0.00130036	0.971234	zero frequencies	3.33962	0.13 to 85.56	0.08 to 135.99	FALSE	8	14	7	3	10	14	264	0.0248357	DC_UL_RN_R_NB
OA	ulna	radial notch	JC	R					27	26	1	3.7037	0.037037	0.19245	519.615	29	27	2	6.89655	0.0689655	0.257881	373.927	379	0.613949	0	1	no	0.519231	0.04 to 6.08	0.03 to 8.65	FALSE	8	14	7	3	10	14	264	0.0248357	DC_UL_RN_R_JC
OA	ulna	radial notch	Eb	R					27	27	0	0	0	0		29	29	0	0	0	0		391.5	1			empty cont. table				FALSE	8	14	7	3	10	14	264	0.0248357	DC_UL_RN_R_E_p
OA	ulna	radial notch	OA	R					27	26	1	3.7037	0.037037	0.19245	519.615	30	28	2	6.66667	0.0666667	0.253708	380.562	393	0.634687	0	1	no	0.538462	0.05 to 6.3	0.03 to 8.96	FALSE	8	14	8	3	10	14	284	0.0379343	DC_UL_RN_R_OA
OA	radius	lunate surface	MC	L	x	x	x	x	19	5	14	73.6842	0.736842	0.452414	61.399	26	17	9	34.6154	0.346154	0.485165	140.159	150.5	0.0108544	6.70579	0.00961006	yes	5.28889	1.44 to 19.45	1.19 to 23.45	TRUE	9	11	6	1	6	12	126.5	0.00313857	DC_RA_LS_L_MC_p
OA	radius	lunate surface	SC	L					20	18	2	10	0.1	0.307794	307.794	27	25	2	7.40741	0.0740741	0.26688	360.288	263	0.772345	0	1	no	1.38889	0.18 to 10.8	0.13 to 14.51	FALSE	9	12	6	1	6	13	133.5	0.00168984	DC_RA_LS_L_SC_p
OA	radius	lunate surface	NB	L					20	20	0	0	0	0		27	27	0	0	0	0		270	1			empty cont. table				FALSE	9	12	6	1	6	13	133.5	0.00168984	DC_RA_LS_L_NB
OA	radius	lunate surface	JC	L					20	20	0	0	0	0		27	27	0	0	0	0		270	1			empty cont. table				FALSE	9	12	6	1	6	13	133.5	0.00168984	DC_RA_LS_L_JC
OA	radius	lunate surface	Eb	L					20	20	0	0	0	0		27	27	0	0	0	0		270	1			empty cont. table				FALSE	9	12	6	1	6	13	133.5	0.00168984	DC_RA_LS_L_E_p
OA	radius	lunate surface	OA	L					20	19	1	5	0.05	0.223607	447.214	27	26	1	3.7037	0.037037	0.19245	519.615	266.5	0.853549	0	1	no	1.36842	0.08 to 23.29	0.05 to 34.98	FALSE	9	12	6	1	6	13	133.5	0.00168984	DC_RA_LS_L_OA
OA	radius	lunate surface	MC	R					17	8	9	52.9412	0.529412	0.514496	97.1825	27	11	16	59.2593	0.592593	0.500712	84.4951	215	0.694155	0.169724	0.680358	yes	0.773438	0.23 to 2.63	0.19 to 3.13	FALSE	8	13	6	2	6	9	148	0.036181	DC_RA_LS_R_MC_p
OA	radius	lunate surface	SC	R					17	17	0	0	0	0		27	23	4	14.8148	0.148148	0.362014	244.359	195.5	0.10497	1.26776	0.260188	zero frequencies	0.149206	0.01 to 2.96	0.0 to 4.53	FALSE	8	13	6	2	6	9	148	0.036181	DC_RA_LS_R_SC_p
OA	radius	lunate surface	NB	R					17	17	0	0	0	0		27	27	0	0	0	0		229.5	1			empty cont. table				FALSE	8	13	6	2	6	9	148	0.036181	DC_RA_LS_R_NB
OA	radius	lunate surface	JC	R					17	17	0	0	0	0		27	26	1	3.7037	0.037037	0.19245	519.615	221	0.455175	0	1	zero frequencies	0.504762	0.02 to 13.11	0.01 to 20.88	FALSE	8	13	6	2	6	9	148	0.036181	DC_RA_LS_R_JC
OA	radius	lunate surface	Eb	R					17	17	0	0	0	0		27	27	0	0	0	0		229.5	1			empty cont. table				FALSE	8	13	6	2	6	9	148	0.036181	DC_RA_LS_R_E_p
OA	radius	lunate surface	OA	R					17	17	0	0	0	0		26	23	3	11.5385	0.115385	0.325813	282.371	195.5	0.159429	0.705519	0.400935	zero frequencies	0.191837	0.01 to 3.96	0.01 to 6.1	FALSE	8	12	6	2	6	9	143	0.0392598	DC_RA_LS_R_OA
OA	radius	scaphoid surface	MC	L	x	x	x	x	18	4	14	77.7778	0.777778	0.427793	55.0019	25	17	8	32	0.32	0.476095	148.78	122	0.00357124	8.77705	0.00305045	yes	7.4375	1.85 to 29.96	1.51 to 36.59	TRUE	8	11	6	1	6	11	123	0.00730794	DC_RA_SS_L_MC_p
OA	radius	scaphoid surface	SC	L					19	18	1	5.26316	0.0526316	0.229416	435.89	25	25	0	0	0	0		225	0.270812	0.019388	0.88926	zero frequencies	4.13514	0.16 to 107.31	0.1 to 170.86	FALSE	8	11	6	1	6	12	126	0.00470452	DC_RA_SS_L_SC_p
OA	radius	scaphoid surface	NB	L					19	19	0	0	0	0		25	25	0	0	0	0		237.5	1			empty cont. table				FALSE	8	11	6	1	6	12	126	0.00470452	DC_RA_SS_L_NB
OA	radius	scaphoid surface	JC	L					19	18	1	5.26316	0.0526316	0.229416	435.89	25	25	0	0	0	0		225	0.270812	0.019388	0.88926	zero frequencies	4.13514	0.16 to 107.31	0.1 to 170.86	FALSE	8	11	6	1	6	12	126	0.00470452	DC_RA_SS_L_JC
OA	radius	scaphoid surface	Eb	L					19	19	0	0	0	0		25	25	0	0	0	0		237.5	1			empty cont. table				FALSE	8	11	6	1	6	12	126	0.00470452	DC_RA_SS_L_E_p
OA	radius	scaphoid surface	OA	L					19	18	1	5.26316	0.0526316	0.229416	435.89	25	25	0	0	0	0		225	0.270812	0.019388	0.88926	zero frequencies	4.13514	0.16 to 107.31	0.1 to 170.86	FALSE	8	11	6	1	6	12	126	0.00470452	DC_RA_SS_L_OA
OA	radius	scaphoid surface	MC	R					17	11	6	35.2941	0.352941	0.492592	139.568	23	12	11	47.8261	0.478261	0.510754	106.794	171	0.44329	0.628201	0.428016	yes	0.595041	0.16 to 2.16	0.14 to 2.6	FALSE	6	12	5	3	5	9	137.5	0.0915845	DC_RA_SS_R_MC_p
OA	radius	scaphoid surface	SC	R					17	17	0	0	0	0		23	23	0	0	0	0		195.5	1			empty cont. table				FALSE	6	12	5	3	5	9	137.5	0.0915845	DC_RA_SS_R_SC_p
OA	radius	scaphoid surface	NB	R					17	17	0	0	0	0		23	22	1	4.34783	0.0434783	0.208514	479.583	187	0.418426	0	1	zero frequencies	0.428571	0.02 to 11.18	0.01 to 17.81	FALSE	6	12	5	3	5	9	137.5	0.0915845	DC_RA_SS_R_NB
OA	radius	scaphoid surface	JC	R					17	17	0	0	0	0		23	23	0	0	0	0		195.5	1			empty cont. table				FALSE	6	12	5	3	5	9	137.5	0.0915845	DC_RA_SS_R_JC
OA	radius	scaphoid surface	Eb	R					17	17	0	0	0	0		23	23	0	0	0	0		195.5	1			empty cont. table				FALSE	6	12	5	3	5	9	137.5	0.0915845	DC_RA_SS_R_E_p
OA	radius	scaphoid surface	OA	R					17	17	0	0	0	0		24	23	1	4.16667	0.0416667	0.204124	489.898	195.5	0.428292	0	1	zero frequencies	0.447619	0.02 to 11.66	0.01 to 18.58	FALSE	6	12	6	3	5	9	150	0.128982	DC_RA_SS_R_OA
OA	radius	ulnar notch	MC	L					19	16	3	15.7895	0.157895	0.374634	237.268	26	22	4	15.3846	0.153846	0.367946	239.165	246	0.985401	0	1	no	1.03125	0.2 to 5.26	0.16 to 6.65	FALSE	9	11	6	1	6	12	126.5	0.00313857	DC_RA_UN_L_MC_p
OA	radius	ulnar notch	SC	L					20	19	1	5	0.05	0.223607	447.214	26	26	0	0	0	0		247	0.272938	0.0176923	0.894184	zero frequencies	4.07692	0.16 to 105.53	0.1 to 167.97	FALSE	9	11	6	1	6	13	129.5	0.00200318	DC_RA_UN_L_SC_p
OA	radius	ulnar notch	NB	L					20	20	0	0	0	0		27	26	1	3.7037	0.037037	0.19245	519.615	260	0.413569	0	1	zero frequencies	0.430894	0.02 to 11.14	0.01 to 17.72	FALSE	9	12	6	1	6	13	133.5	0.00168984	DC_RA_UN_L_NB
OA	radius	ulnar notch	JC	L					20	19	1	5	0.05	0.223607	447.214	27	26	1	3.7037	0.037037	0.19245	519.615	266.5	0.853549	0	1	no	1.36842	0.08 to 23.29	0.05 to 34.98	FALSE	9	12	6	1	6	13	133.5	0.00168984	DC_RA_UN_L_JC
OA	radius	ulnar notch	Eb	L					20	20	0	0	0	0		27	27	0	0	0	0		270	1			empty cont. table				FALSE	9	12	6	1	6	13	133.5	0.00168984	DC_RA_UN_L_E_p
OA	radius	ulnar notch	OA	L					20	20	0	0	0	0		27	26	1	3.7037	0.037037	0.19245	519.615	260	0.413569	0	1	zero frequencies	0.430894	0.02 to 11.14	0.01 to 17.72	FALSE	9	12	6	1	6	13	133.5	0.00168984	DC_RA_UN_L_OA
OA	radius	ulnar notch	MC	R					15	13	2	13.3333	0.133333	0.351866	263.899	26	18	8	30.7692	0.307692	0.470679	152.971	161	0.222964	0.765147	0.381723	no	0.346154	0.06 to 1.91	0.05 to 2.43	FALSE	6	13	7	1	6	8	132	0.066052	DC_RA_UN_R_MC_p
OA	radius	ulnar notch	SC	R					16	16	0	0	0	0		26	25	1	3.84615	0.0384615	0.196116	509.902	200	0.462074	0	1	zero frequencies	0.515152	0.02 to 13.42	0.01 to 21.38	FALSE	6	13	7	1	6	9	135.5	0.0428565	DC_RA_UN_R_SC_p
OA	radius	ulnar notch	NB	R					16	16	0	0	0	0		26	25	1	3.84615	0.0384615	0.196116	509.902	200	0.462074	0	1	zero frequencies	0.515152	0.02 to 13.42	0.01 to 21.38	FALSE	6	13	7	1	6	9	135.5	0.0428565	DC_RA_UN_R_NB
OA	radius	ulnar notch	JC	R					16	14	2	12.5	0.125	0.341565	273.252	26	25	1	3.84615	0.0384615	0.196116	509.902	190	0.309711	0.194157	0.659479	no	3.57143	0.3 to 42.99	0.21 to 61.45	FALSE	6	13	7	1	6	9	135.5	0.0428565	DC_RA_UN_R_JC
OA	radius	ulnar notch	Eb	R					16	15	1	6.25	0.0625	0.25	400	26	26	0	0	0	0		195	0.220302	0.0615619	0.804044	zero frequencies	5.12903	0.2 to 133.8	0.12 to 213.21	FALSE	6	13	7	1	6	9	135.5	0.0428565	DC_RA_UN_R_E_p
OA	radius	ulnar notch	OA	R					16	15	1	6.25	0.0625	0.25	400	25	23	2	8	0.08	0.276887	346.109	196.5	0.858955	0	1	no	0.766667	0.06 to 9.22	0.04 to 13.18	FALSE	6	12	7	1	6	9	131.5	0.0488949	DC_RA_UN_R_OA
OA	ulna	ulnar head	MC	L					12	10	2	16.6667	0.166667	0.389249	233.55	26	14	12	46.1538	0.461538	0.508391	110.151	110	0.0873393	1.93168	0.164575	no	0.233333	0.04 to 1.28	0.03 to 1.64	FALSE	7	13	6	2	4	6	113	0.151582	DC_UL_CU_L_MC_p
OA	ulna	ulnar head	SC	L					13	10	3	23.0769	0.230769	0.438529	190.029	26	23	3	11.5385	0.115385	0.325813	282.371	149.5	0.365205	0.221591	0.63783	no	2.3	0.39 to 13.42	0.31 to 17.29	FALSE	7	13	6	2	5	6	125.5	0.167359	DC_UL_CU_L_SC_p
OA	ulna	ulnar head	NB	L					13	12	1	7.69231	0.0769231	0.27735	360.555	26	21	5	19.2308	0.192308	0.401918	208.998	149.5	0.365205	0.221591	0.63783	no	0.35	0.04 to 3.36	0.03 to 4.65	FALSE	7	13	6	2	5	6	125.5	0.167359	DC_UL_CU_L_NB
OA	ulna	ulnar head	JC	L					13	13	0	0	0	0		26	23	3	11.5385	0.115385	0.325813	282.371	149.5	0.220183	0.40625	0.523879	zero frequencies	0.248677	0.01 to 5.19	0.01 to 8.01	FALSE	7	13	6	2	5	6	125.5	0.167359	DC_UL_CU_L_JC
OA	ulna	ulnar head	Eb	L					13	13	0	0	0	0		25	25	0	0	0	0		162.5	1			empty cont. table				FALSE	7	12	6	2	5	6	121	0.175288	DC_UL_CU_L_E_p
OA	ulna	ulnar head	OA	L					13	12	1	7.69231	0.0769231	0.27735	360.555	26	19	7	26.9231	0.269231	0.452344	168.014	136.5	0.17299	0.963206	0.326381	no	0.22619	0.02 to 2.08	0.02 to 2.85	FALSE	7	13	6	2	4	7	116	0.0932683	DC_UL_CU_L_OA
OA	ulna	ulnar head	MC	R					15	8	7	46.6667	0.466667	0.516398	110.657	21	17	4	19.0476	0.190476	0.402374	211.246	114	0.0838691	1.9786	0.159538	no	3.71875	0.84 to 16.47	0.68 to 20.4	FALSE	6	12	3	2	6	7	100.5	0.0483511	DC_UL_CU_R_MC_p
OA	ulna	ulnar head	SC	R					15	11	4	26.6667	0.266667	0.457738	171.652	21	17	4	19.0476	0.190476	0.402374	211.246	145.5	0.608476	0.0183673	0.892196	no	1.54545	0.32 to 7.5	0.25 to 9.41	FALSE	6	12	3	2	6	7	100.5	0.0483511	DC_UL_CU_R_SC_p
OA	ulna	ulnar head	NB	R					15	11	4	26.6667	0.266667	0.457738	171.652	21	19	2	9.52381	0.0952381	0.300793	315.832	130.5	0.187907	0.822857	0.364346	no	3.45455	0.54 to 22.03	0.42 to 28.74	FALSE	6	12	3	2	6	7	100.5	0.0483511	DC_UL_CU_R_NB
OA	ulna	ulnar head	JC	R					15	13	2	13.3333	0.133333	0.351866	263.899	21	18	3	14.2857	0.142857	0.358569	250.998	156	0.957295	0	1	no	0.923077	0.13 to 6.34	0.1 to 8.35	FALSE	6	12	3	2	6	7	100.5	0.0483511	DC_UL_CU_R_JC
OA	ulna	ulnar head	Eb	R					14	13	1	7.14286	0.0714286	0.267261	374.166	21	21	0	0	0	0		136.5	0.243443	0.0428922	0.835928	zero frequencies	4.77778	0.18 to 125.99	0.11 to 201.07	FALSE	6	12	3	2	6	6	99	0.0801932	DC_UL_CU_R_E_p
OA	ulna	ulnar head	OA	R					15	11	4	26.6667	0.266667	0.457738	171.652	20	19	1	5	0.05	0.223607	447.214	117.5	0.0785449	1.75486	0.185267	no	6.90909	0.68 to 69.86	0.49 to 97.4	FALSE	6	11	3	2	6	7	95.5	0.0510083	DC_UL_CU_R_OA
OA	ulna	styloid process	MC	L					10	9	1	10	0.1	0.316228	316.228	13	10	3	23.0769	0.230769	0.438529	190.029	56.5	0.450243	0.07042	0.790726	no	0.37037	0.03 to 4.23	0.02 to 6.0	FALSE	5	5	3	2	5	3	53	0.44541	DC_UL_SP_L_MC_p
OA	ulna	styloid process	SC	L					10	9	1	10	0.1	0.316228	316.228	13	13	0	0	0	0		58.5	0.292584	0.0180944	0.892995	zero frequencies	4.26316	0.16 to 116.34	0.1 to 186.59	FALSE	5	5	3	2	5	3	53	0.44541	DC_UL_SP_L_SC_p
OA	ulna	styloid process	NB	L					10	9	1	10	0.1	0.316228	316.228	14	12	2	14.2857	0.142857	0.363137	254.196	67	0.798469	0	1	no	0.666667	0.05 to 8.55	0.04 to 12.33	FALSE	5	6	3	2	5	3	57.5	0.449897	DC_UL_SP_L_NB
OA	ulna	styloid process	JC	L					10	10	0	0	0	0		14	13	1	7.14286	0.0714286	0.267261	374.166	65	0.446873	0	1	zero frequencies	0.428571	0.02 to 11.63	0.01 to 18.63	FALSE	5	6	3	2	5	3	57.5	0.449897	DC_UL_SP_L_JC
OA	ulna	styloid process	Eb	L					10	10	0	0	0	0		13	13	0	0	0	0		65	1			empty cont. table				FALSE	5	5	3	2	5	3	53	0.44541	DC_UL_SP_L_E_p
OA	ulna	styloid process	OA	L					10	10	0	0	0	0		14	12	2	14.2857	0.142857	0.363137	254.196	60	0.245647	0.249351	0.617533	zero frequencies	0.238095	0.01 to 5.53	0.01 to 8.67	FALSE	5	6	3	2	5	3	57.5	0.449897	DC_UL_SP_L_OA
OA	ulna	styloid process	MC	R					10	8	2	20	0.2	0.421637	210.819	10	7	3	30	0.3	0.483046	161.015	45	0.650556	0	1	no	0.583333	0.07 to 4.56	0.06 to 6.13	FALSE	4	4	2	2	4	4	36	0.277803	DC_UL_SP_R_MC_p
OA	ulna	styloid process	SC	R					10	9	1	10	0.1	0.316228	316.228	10	9	1	10	0.1	0.316228	316.228	50	1	0	1	no	1	0.05 to 18.57	0.04 to 28.26	FALSE	4	4	2	2	4	4	36	0.277803	DC_UL_SP_R_SC_p
OA	ulna	styloid process	NB	R					10	10	0	0	0	0		10	10	0	0	0	0		50	1			empty cont. table				FALSE	4	4	2	2	4	4	36	0.277803	DC_UL_SP_R_NB
OA	ulna	styloid process	JC	R					10	10	0	0	0	0		10	10	0	0	0	0		50	1			empty cont. table				FALSE	4	4	2	2	4	4	36	0.277803	DC_UL_SP_R_JC
OA	ulna	styloid process	Eb	R					10	10	0	0	0	0		10	10	0	0	0	0		50	1			empty cont. table				FALSE	4	4	2	2	4	4	36	0.277803	DC_UL_SP_R_E_p
OA	ulna	styloid process	OA	R					11	10	1	9.09091	0.0909091	0.301511	331.662	11	10	1	9.09091	0.0909091	0.301511	331.662	60.5	1	0	1	no	1	0.05 to 18.3	0.04 to 27.79	FALSE	4	5	2	2	5	4	44.5	0.274439	DC_UL_SP_R_OA
OA	lunate		MC	L					10	2	8	80	0.8	0.421637	52.7046	18	8	10	55.5556	0.555556	0.51131	92.0358	68	0.214494	0.777778	0.377822	no	3.2	0.53 to 19.49	0.41 to 25.27	FALSE	6	7	5	1	4	5	61.5	0.152239	DC_CARP_lunat_L_MC_p
OA	lunate		SC	L					10	10	0	0	0	0		18	17	1	5.55556	0.0555556	0.235702	424.264	85	0.502335	0	1	zero frequencies	0.555556	0.02 to 14.93	0.01 to 23.88	FALSE	6	7	5	1	4	5	61.5	0.152239	DC_CARP_lunat_L_SC_p
OA	lunate		NB	L					10	10	0	0	0	0		18	17	1	5.55556	0.0555556	0.235702	424.264	85	0.502335	0	1	zero frequencies	0.555556	0.02 to 14.93	0.01 to 23.88	FALSE	6	7	5	1	4	5	61.5	0.152239	DC_CARP_lunat_L_NB
OA	lunate		JC	L					10	9	1	10	0.1	0.316228	316.228	18	16	2	11.1111	0.111111	0.323381	291.043	89	0.964329	0	1	no	0.888889	0.07 to 11.22	0.05 to 16.15	FALSE	6	7	5	1	4	5	61.5	0.152239	DC_CARP_lunat_L_JC
OA	lunate		Eb	L					10	10	0	0	0	0		18	18	0	0	0	0		90	1			empty cont. table				FALSE	6	7	5	1	4	5	61.5	0.152239	DC_CARP_lunat_L_E_p
OA	lunate		OA	L					10	9	1	10	0.1	0.316228	316.228	18	16	2	11.1111	0.111111	0.323381	291.043	89	0.964329	0	1	no	0.888889	0.07 to 11.22	0.05 to 16.15	FALSE	6	7	5	1	4	5	61.5	0.152239	DC_CARP_lunat_L_OA
OA	lunate		MC	R					12	2	10	83.3333	0.833333	0.389249	46.7099	19	10	9	47.3684	0.473684	0.512989	108.298	73	0.051672	2.63715	0.10439	no	5.55556	0.95 to 32.46	0.74 to 41.82	FALSE	6	9	4	3	4	5	92	0.352149	DC_CARP_lunat_R_MC_p
OA	lunate		SC	R					13	11	2	15.3846	0.153846	0.375534	244.097	19	17	2	10.5263	0.105263	0.315302	299.537	117.5	0.712704	0	1	no	1.54545	0.19 to 12.64	0.14 to 17.09	FALSE	6	9	4	3	4	6	94	0.23584	DC_CARP_lunat_R_SC_p
OA	lunate		NB	R					13	11	2	15.3846	0.153846	0.375534	244.097	19	19	0	0	0	0		104.5	0.0906028	1.04507	0.306644	zero frequencies	8.47826	0.37 to 192.51	0.24 to 300.74	FALSE	6	9	4	3	4	6	94	0.23584	DC_CARP_lunat_R_NB
OA	lunate		JC	R					13	12	1	7.69231	0.0769231	0.27735	360.555	19	18	1	5.26316	0.0526316	0.229416	435.89	120.5	0.819118	0	1	no	1.5	0.09 to 26.36	0.06 to 39.79	FALSE	6	9	4	3	4	6	94	0.23584	DC_CARP_lunat_R_JC
OA	lunate		Eb	R					13	13	0	0	0	0		19	19	0	0	0	0		123.5	1			empty cont. table				FALSE	6	9	4	3	4	6	94	0.23584	DC_CARP_lunat_R_E_p
OA	lunate		OA	R					13	9	4	30.7692	0.307692	0.480384	156.125	19	17	2	10.5263	0.105263	0.315302	299.537	98.5	0.164576	0.960033	0.327179	no	3.77778	0.58 to 24.75	0.44 to 32.43	FALSE	6	9	4	3	4	6	94	0.23584	DC_CARP_lunat_R_OA
OA	scaphoid		MC	L					13	5	8	61.5385	0.615385	0.50637	82.2851	23	13	10	43.4783	0.434783	0.50687	116.58	122.5	0.313743	1.08361	0.297891	yes	2.08	0.52 to 8.34	0.43 to 10.18	FALSE	5	12	6	1	5	7	101.5	0.088526	DC_CARP_scaph_L_MC_p
OA	scaphoid		SC	L					13	12	1	7.69231	0.0769231	0.27735	360.555	23	21	2	8.69565	0.0869565	0.288104	331.32	148	0.945171	0	1	no	0.875	0.07 to 10.69	0.05 to 15.32	FALSE	5	12	6	1	5	7	101.5	0.088526	DC_CARP_scaph_L_SC_p
OA	scaphoid		NB	L					13	13	0	0	0	0		23	23	0	0	0	0		149.5	1			empty cont. table				FALSE	5	12	6	1	5	7	101.5	0.088526	DC_CARP_scaph_L_NB
OA	scaphoid		JC	L					13	13	0	0	0	0		23	21	2	8.69565	0.0869565	0.288104	331.32	136.5	0.299619	0.113319	0.736397	zero frequencies	0.318519	0.01 to 7.15	0.01 to 11.16	FALSE	5	12	6	1	5	7	101.5	0.088526	DC_CARP_scaph_L_JC
OA	scaphoid		Eb	L					13	13	0	0	0	0		23	23	0	0	0	0		149.5	1			empty cont. table				FALSE	5	12	6	1	5	7	101.5	0.088526	DC_CARP_scaph_L_E_p
OA	scaphoid		OA	L					13	12	1	7.69231	0.0769231	0.27735	360.555	23	22	1	4.34783	0.0434783	0.208514	479.583	144.5	0.708843	0	1	no	1.83333	0.11 to 32.0	0.07 to 48.25	FALSE	5	12	6	1	5	7	101.5	0.088526	DC_CARP_scaph_L_OA
OA	scaphoid		MC	R					18	7	11	61.1111	0.611111	0.501631	82.0851	22	14	8	36.3636	0.363636	0.492366	135.401	149	0.127522	2.43133	0.118932	yes	2.75	0.76 to 9.95	0.63 to 11.96	FALSE	6	10	6	3	5	10	142	0.106223	DC_CARP_scaph_R_MC_p
OA	scaphoid		SC	R					18	15	3	16.6667	0.166667	0.383482	230.089	22	22	0	0	0	0		165	0.0528507	1.92556	0.165245	zero frequencies	10.1613	0.49 to 210.95	0.32 to 325.36	FALSE	6	10	6	3	5	10	142	0.106223	DC_CARP_scaph_R_SC_p
OA	scaphoid		NB	R					18	17	1	5.55556	0.0555556	0.235702	424.264	22	22	0	0	0	0		187	0.291293	0.01036	0.918928	zero frequencies	3.85714	0.15 to 100.58	0.09 to 160.27	FALSE	6	10	6	3	5	10	142	0.106223	DC_CARP_scaph_R_NB
OA	scaphoid		JC	R					18	17	1	5.55556	0.0555556	0.235702	424.264	22	19	3	13.6364	0.136364	0.35125	257.583	182	0.417533	0.10101	0.750621	no	0.372549	0.04 to 3.93	0.03 to 5.51	FALSE	6	10	6	3	5	10	142	0.106223	DC_CARP_scaph_R_JC
OA	scaphoid		Eb	R					18	18	0	0	0	0		22	22	0	0	0	0		198	1			empty cont. table				FALSE	6	10	6	3	5	10	142	0.106223	DC_CARP_scaph_R_E_p
OA	scaphoid		OA	R					18	14	4	22.2222	0.222222	0.427793	192.507	22	21	1	4.54545	0.0454545	0.213201	469.042	163	0.101657	1.443	0.229654	no	6	0.61 to 59.44	0.44 to 82.63	FALSE	6	10	6	3	5	10	142	0.106223	DC_CARP_scaph_R_OA
OA	triquetrum		MC	L					9	5	4	44.4444	0.444444	0.527046	118.585	13	8	5	38.4615	0.384615	0.50637	131.656	55	0.814206	0	1	no	1.28	0.23 to 7.19	0.18 to 9.21	FALSE	3	6	4	2	4	3	57	0.942725	DC_CARP_triq_L_MC_p
OA	triquetrum		SC	L					9	9	0	0	0	0		13	11	2	15.3846	0.153846	0.375534	244.097	49.5	0.2548	0.230342	0.63127	zero frequencies	0.242105	0.01 to 5.68	0.01 to 8.92	FALSE	3	6	4	2	4	3	57	0.942725	DC_CARP_triq_L_SC_p
OA	triquetrum		NB	L					9	9	0	0	0	0		13	12	1	7.69231	0.0769231	0.27735	360.555	54	0.459543	0	1	zero frequencies	0.438596	0.02 to 12.01	0.01 to 19.27	FALSE	3	6	4	2	4	3	57	0.942725	DC_CARP_triq_L_NB
OA	triquetrum		JC	L					9	9	0	0	0	0		13	11	2	15.3846	0.153846	0.375534	244.097	49.5	0.2548	0.230342	0.63127	zero frequencies	0.242105	0.01 to 5.68	0.01 to 8.92	FALSE	3	6	4	2	4	3	57	0.942725	DC_CARP_triq_L_JC
OA	triquetrum		Eb	L					9	9	0	0	0	0		13	13	0	0	0	0		58.5	1			empty cont. table				FALSE	3	6	4	2	4	3	57	0.942725	DC_CARP_triq_L_E_p
OA	triquetrum		OA	L					9	9	0	0	0	0		13	10	3	23.0769	0.230769	0.438529	190.029	45	0.144568	0.844504	0.358112	zero frequencies	0.157895	0.01 to 3.47	0.0 to 5.4	FALSE	3	6	4	2	4	3	57	0.942725	DC_CARP_triq_L_OA
OA	triquetrum		MC	R					9	2	7	77.7778	0.777778	0.440959	56.6947	16	8	8	50	0.5	0.516398	103.28	52	0.193601	0.875289	0.349495	no	3.5	0.55 to 22.3	0.42 to 29.1	FALSE	5	7	4	2	3	4	57.5	0.398883	DC_CARP_triq_R_MC_p
OA	triquetrum		SC	R					9	8	1	11.1111	0.111111	0.333333	300	16	13	3	18.75	0.1875	0.403113	214.994	66.5	0.656005	0	1	no	0.541667	0.05 to 6.14	0.03 to 8.71	FALSE	5	7	4	2	3	4	57.5	0.398883	DC_CARP_triq_R_SC_p
OA	triquetrum		NB	R					9	8	1	11.1111	0.111111	0.333333	300	16	16	0	0	0	0		64	0.2113	0.088614	0.765947	zero frequencies	5.82353	0.21 to 158.83	0.13 to 254.7	FALSE	5	7	4	2	3	4	57.5	0.398883	DC_CARP_triq_R_NB
OA	triquetrum		JC	R					9	9	0	0	0	0		16	15	1	6.25	0.0625	0.25	400	67.5	0.504985	0	1	zero frequencies	0.54386	0.02 to 14.76	0.01 to 23.65	FALSE	5	7	4	2	3	4	57.5	0.398883	DC_CARP_triq_R_JC
OA	triquetrum		Eb	R					9	9	0	0	0	0		16	15	1	6.25	0.0625	0.25	400	67.5	0.504985	0	1	zero frequencies	0.54386	0.02 to 14.76	0.01 to 23.65	FALSE	5	7	4	2	3	4	57.5	0.398883	DC_CARP_triq_R_E_p
OA	triquetrum		OA	R					9	7	2	22.2222	0.222222	0.440959	198.431	16	13	3	18.75	0.1875	0.403113	214.994	69.5	0.870283	0	1	no	1.2381	0.17 to 9.25	0.12 to 12.35	FALSE	5	7	4	2	3	4	57.5	0.398883	DC_CARP_triq_R_OA
OA	pisiform		MC	L					9	7	2	22.2222	0.222222	0.440959	198.431	14	10	4	28.5714	0.285714	0.468807	164.083	59	0.772109	0	1	no	0.714286	0.1 to 5.04	0.08 to 6.67	FALSE	3	6	5	1	3	5	49	0.357514	DC_CARP_pisi_L_MC_p
OA	pisiform		SC	L					9	8	1	11.1111	0.111111	0.333333	300	14	13	1	7.14286	0.0714286	0.267261	374.166	60.5	0.796479	0	1	no	1.625	0.09 to 29.78	0.06 to 45.22	FALSE	3	6	5	1	3	5	49	0.357514	DC_CARP_pisi_L_SC_p
OA	pisiform		NB	L					9	8	1	11.1111	0.111111	0.333333	300	14	13	1	7.14286	0.0714286	0.267261	374.166	60.5	0.796479	0	1	no	1.625	0.09 to 29.78	0.06 to 45.22	FALSE	3	6	5	1	3	5	49	0.357514	DC_CARP_pisi_L_NB
OA	pisiform		JC	L					9	9	0	0	0	0		14	13	1	7.14286	0.0714286	0.267261	374.166	58.5	0.476033	0	1	zero frequencies	0.473684	0.02 to 12.93	0.01 to 20.73	FALSE	3	6	5	1	3	5	49	0.357514	DC_CARP_pisi_L_JC
OA	pisiform		Eb	L					9	9	0	0	0	0		14	14	0	0	0	0		63	1			empty cont. table				FALSE	3	6	5	1	3	5	49	0.357514	DC_CARP_pisi_L_E_p
OA	pisiform		OA	L					9	8	1	11.1111	0.111111	0.333333	300	14	13	1	7.14286	0.0714286	0.267261	374.166	60.5	0.796479	0	1	no	1.625	0.09 to 29.78	0.06 to 45.22	FALSE	3	6	5	1	3	5	49	0.357514	DC_CARP_pisi_L_OA
OA	pisiform		MC	R					8	5	3	37.5	0.375	0.517549	138.013	15	12	3	20	0.2	0.414039	207.02	49.5	0.396487	0.169587	0.680479	no	2.4	0.36 to 16.21	0.27 to 21.33	FALSE	3	8	4	2	3	3	57	0.861355	DC_CARP_pisi_R_MC_p
OA	pisiform		SC	R					8	7	1	12.5	0.125	0.353553	282.843	15	15	0	0	0	0		52.5	0.201243	0.106723	0.743906	zero frequencies	6.2	0.22 to 171.03	0.14 to 274.71	FALSE	3	8	4	2	3	3	57	0.861355	DC_CARP_pisi_R_SC_p
OA	pisiform		NB	R					8	8	0	0	0	0		15	15	0	0	0	0		60	1			empty cont. table				FALSE	3	8	4	2	3	3	57	0.861355	DC_CARP_pisi_R_NB
OA	pisiform		JC	R					8	8	0	0	0	0		15	15	0	0	0	0		60	1			empty cont. table				FALSE	3	8	4	2	3	3	57	0.861355	DC_CARP_pisi_R_JC
OA	pisiform		Eb	R					8	8	0	0	0	0		15	15	0	0	0	0		60	1			empty cont. table				FALSE	3	8	4	2	3	3	57	0.861355	DC_CARP_pisi_R_E_p
OA	pisiform		OA	R					8	7	1	12.5	0.125	0.353553	282.843	15	15	0	0	0	0		52.5	0.201243	0.106723	0.743906	zero frequencies	6.2	0.22 to 171.03	0.14 to 274.71	FALSE	3	8	4	2	3	3	57	0.861355	DC_CARP_pisi_R_OA
OA	trapezium		MC	L					13	5	8	61.5385	0.615385	0.50637	82.2851	14	8	6	42.8571	0.428571	0.513553	119.829	74	0.355201	0.942278	0.331693	yes	2.13333	0.46 to 9.94	0.37 to 12.4	FALSE	4	6	4	3	3	7	71	0.312869	DC_CARP_trap_L_MC_p
OA	trapezium		SC	L					13	13	0	0	0	0		14	13	1	7.14286	0.0714286	0.267261	374.166	84.5	0.373735	0	1	zero frequencies	0.333333	0.01 to 8.93	0.01 to 14.29	FALSE	4	6	4	3	3	7	71	0.312869	DC_CARP_trap_L_SC_p
OA	trapezium		NB	L					13	13	0	0	0	0		14	14	0	0	0	0		91	1			empty cont. table				FALSE	4	6	4	3	3	7	71	0.312869	DC_CARP_trap_L_NB
OA	trapezium		JC	L					13	12	1	7.69231	0.0769231	0.27735	360.555	14	14	0	0	0	0		84	0.335234	0.00142646	0.969872	zero frequencies	3.48	0.13 to 93.31	0.08 to 149.26	FALSE	4	6	4	3	3	7	71	0.312869	DC_CARP_trap_L_JC
OA	trapezium		Eb	L					13	11	2	15.3846	0.153846	0.375534	244.097	14	14	0	0	0	0		77	0.148961	0.623819	0.429632	zero frequencies	6.30435	0.27 to 144.71	0.18 to 226.42	FALSE	4	6	4	3	3	7	71	0.312869	DC_CARP_trap_L_E_p
OA	trapezium		OA	L					13	11	2	15.3846	0.153846	0.375534	244.097	14	14	0	0	0	0		77	0.148961	0.623819	0.429632	zero frequencies	6.30435	0.27 to 144.71	0.18 to 226.42	FALSE	4	6	4	3	3	7	71	0.312869	DC_CARP_trap_L_OA
OA	trapezium		MC	R					12	3	9	75	0.75	0.452267	60.3023	21	12	9	42.8571	0.428571	0.507093	118.322	85.5	0.0827526	3.18214	0.074447	yes	4	0.84 to 19.16	0.67 to 24.0	FALSE	7	8	6	2	4	6	93	0.195886	DC_CARP_trap_R_MC_p
OA	trapezium		SC	R					12	12	0	0	0	0		21	20	1	4.7619	0.047619	0.218218	458.258	120	0.48835	0	1	zero frequencies	0.546667	0.02 to 14.49	0.01 to 23.13	FALSE	7	8	6	2	4	6	93	0.195886	DC_CARP_trap_R_SC_p
OA	trapezium		NB	R					12	12	0	0	0	0		21	21	0	0	0	0		126	1			empty cont. table				FALSE	7	8	6	2	4	6	93	0.195886	DC_CARP_trap_R_NB
OA	trapezium		JC	R					12	12	0	0	0	0		21	21	0	0	0	0		126	1			empty cont. table				FALSE	7	8	6	2	4	6	93	0.195886	DC_CARP_trap_R_JC
OA	trapezium		Eb	R					12	12	0	0	0	0		21	21	0	0	0	0		126	1			empty cont. table				FALSE	7	8	6	2	4	6	93	0.195886	DC_CARP_trap_R_E_p
OA	trapezium		OA	R					12	12	0	0	0	0		21	21	0	0	0	0		126	1			empty cont. table				FALSE	7	8	6	2	4	6	93	0.195886	DC_CARP_trap_R_OA
OA	trapezoid		MC	L					10	7	3	30	0.3	0.483046	161.015	16	15	1	6.25	0.0625	0.25	400	61	0.118976	1.15412	0.282688	no	6.42857	0.56 to 73.35	0.4 to 104.05	FALSE	6	5	5	1	3	6	50.5	0.102643	DC_CARP_trapdeum_L_MC_p
OA	trapezoid		SC	L					10	10	0	0	0	0		16	16	0	0	0	0		80	1			empty cont. table				FALSE	6	5	5	1	3	6	50.5	0.102643	DC_CARP_trapdeum_L_SC_p
OA	trapezoid		NB	L					10	10	0	0	0	0		16	16	0	0	0	0		80	1			empty cont. table				FALSE	6	5	5	1	3	6	50.5	0.102643	DC_CARP_trapdeum_L_NB
OA	trapezoid		JC	L					10	10	0	0	0	0		16	15	1	6.25	0.0625	0.25	400	75	0.476767	0	1	zero frequencies	0.492063	0.02 to 13.28	0.01 to 21.26	FALSE	6	5	5	1	3	6	50.5	0.102643	DC_CARP_trapdeum_L_JC
OA	trapezoid		Eb	L					10	10	0	0	0	0		16	16	0	0	0	0		80	1			empty cont. table				FALSE	6	5	5	1	3	6	50.5	0.102643	DC_CARP_trapdeum_L_E_p
OA	trapezoid		OA	L					10	10	0	0	0	0		16	16	0	0	0	0		80	1			empty cont. table				FALSE	6	5	5	1	3	6	50.5	0.102643	DC_CARP_trapdeum_L_OA
OA	trapezoid		MC	R					10	7	3	30	0.3	0.483046	161.015	16	13	3	18.75	0.1875	0.403113	214.994	71	0.539589	0.0338542	0.854017	no	1.85714	0.29 to 11.76	0.23 to 15.32	FALSE	3	10	3	2	4	4	67	0.466482	DC_CARP_trapdeum_R_MC_p
OA	trapezoid		SC	R					10	9	1	10	0.1	0.316228	316.228	16	16	0	0	0	0		72	0.23568	0.0585	0.808883	zero frequencies	5.21053	0.19 to 141.09	0.12 to 226.02	FALSE	3	10	3	2	4	4	67	0.466482	DC_CARP_trapdeum_R_SC_p
OA	trapezoid		NB	R					10	9	1	10	0.1	0.316228	316.228	16	16	0	0	0	0		72	0.23568	0.0585	0.808883	zero frequencies	5.21053	0.19 to 141.09	0.12 to 226.02	FALSE	3	10	3	2	4	4	67	0.466482	DC_CARP_trapdeum_R_NB
OA	trapezoid		JC	R					10	10	0	0	0	0		16	16	0	0	0	0		80	1			empty cont. table				FALSE	3	10	3	2	4	4	67	0.466482	DC_CARP_trapdeum_R_JC
OA	trapezoid		Eb	R					10	10	0	0	0	0		16	16	0	0	0	0		80	1			empty cont. table				FALSE	3	10	3	2	4	4	67	0.466482	DC_CARP_trapdeum_R_E_p
OA	trapezoid		OA	R					10	9	1	10	0.1	0.316228	316.228	16	16	0	0	0	0		72	0.23568	0.0585	0.808883	zero frequencies	5.21053	0.19 to 141.09	0.12 to 226.02	FALSE	3	10	3	2	4	4	67	0.466482	DC_CARP_trapdeum_R_OA
OA	capitate		MC	L					10	6	4	40	0.4	0.516398	129.099	19	15	4	21.0526	0.210526	0.418854	198.956	77	0.299917	0.419964	0.516955	no	2.5	0.47 to 13.39	0.37 to 17.04	FALSE	4	11	4	1	3	6	57.5	0.0643546	DC_CARP_cap_L_MC_p
OA	capitate		SC	L					10	9	1	10	0.1	0.316228	316.228	19	19	0	0	0	0		85.5	0.191601	0.110385	0.739706	zero frequencies	6.15789	0.23 to 165.84	0.14 to 265.46	FALSE	4	11	4	1	3	6	57.5	0.0643546	DC_CARP_cap_L_SC_p
OA	capitate		NB	L					10	9	1	10	0.1	0.316228	316.228	19	19	0	0	0	0		85.5	0.191601	0.110385	0.739706	zero frequencies	6.15789	0.23 to 165.84	0.14 to 265.46	FALSE	4	11	4	1	3	6	57.5	0.0643546	DC_CARP_cap_L_NB
OA	capitate		JC	L					10	10	0	0	0	0		19	18	1	5.26316	0.0526316	0.229416	435.89	90	0.513802	0	1	zero frequencies	0.587302	0.02 to 15.75	0.01 to 25.2	FALSE	4	11	4	1	3	6	57.5	0.0643546	DC_CARP_cap_L_JC
OA	capitate		Eb	L					10	10	0	0	0	0		19	19	0	0	0	0		95	1			empty cont. table				FALSE	4	11	4	1	3	6	57.5	0.0643546	DC_CARP_cap_L_E_p
OA	capitate		OA	L					10	9	1	10	0.1	0.316228	316.228	20	20	0	0	0	0		90	0.179109	0.12931	0.719148	zero frequencies	6.47368	0.24 to 174.09	0.15 to 278.61	FALSE	4	11	5	1	3	6	64.5	0.093994	DC_CARP_cap_L_OA
OA	capitate		MC	R					15	10	5	33.3333	0.333333	0.48795	146.385	20	18	2	10	0.1	0.307794	307.794	115	0.0970746	1.64062	0.20024	no	4.5	0.73 to 27.58	0.57 to 35.78	FALSE	5	11	4	3	4	8	106.5	0.124314	DC_CARP_cap_R_MC_p
OA	capitate		SC	R					15	15	0	0	0	0		20	20	0	0	0	0		150	1			empty cont. table				FALSE	5	11	4	3	4	8	106.5	0.124314	DC_CARP_cap_R_SC_p
OA	capitate		NB	R					15	15	0	0	0	0		20	20	0	0	0	0		150	1			empty cont. table				FALSE	5	11	4	3	4	8	106.5	0.124314	DC_CARP_cap_R_NB
OA	capitate		JC	R					15	15	0	0	0	0		20	20	0	0	0	0		150	1			empty cont. table				FALSE	5	11	4	3	4	8	106.5	0.124314	DC_CARP_cap_R_JC
OA	capitate		Eb	R					15	15	0	0	0	0		20	20	0	0	0	0		150	1			empty cont. table				FALSE	5	11	4	3	4	8	106.5	0.124314	DC_CARP_cap_R_E_p
OA	capitate		OA	R					15	15	0	0	0	0		21	21	0	0	0	0		157.5	1			empty cont. table				FALSE	5	11	5	3	4	8	117.5	0.174261	DC_CARP_cap_R_OA
OA	hamate		MC	L					11	9	2	18.1818	0.181818	0.40452	222.486	20	16	4	20	0.2	0.410391	205.196	108	0.927927	0	1	no	0.888889	0.14 to 5.85	0.1 to 7.66	FALSE	5	11	4	2	4	5	83	0.23579	DC_CARP_ham_L_MC_p
OA	hamate		SC	L					11	10	1	9.09091	0.0909091	0.301511	331.662	20	19	1	5	0.05	0.223607	447.214	105.5	0.698086	0	1	no	1.9	0.11 to 33.7	0.07 to 50.93	FALSE	5	11	4	2	4	5	83	0.23579	DC_CARP_ham_L_SC_p
OA	hamate		NB	L					11	11	0	0	0	0		20	20	0	0	0	0		110	1			empty cont. table				FALSE	5	11	4	2	4	5	83	0.23579	DC_CARP_ham_L_NB
OA	hamate		JC	L					11	11	0	0	0	0		20	20	0	0	0	0		110	1			empty cont. table				FALSE	5	11	4	2	4	5	83	0.23579	DC_CARP_ham_L_JC
OA	hamate		Eb	L					11	11	0	0	0	0		20	20	0	0	0	0		110	1			empty cont. table				FALSE	5	11	4	2	4	5	83	0.23579	DC_CARP_ham_L_E_p
OA	hamate		OA	L					11	10	1	9.09091	0.0909091	0.301511	331.662	20	20	0	0	0	0		100	0.200201	0.0951136	0.757774	zero frequencies	5.85714	0.22 to 156.59	0.14 to 250.4	FALSE	5	11	4	2	4	5	83	0.23579	DC_CARP_ham_L_OA
OA	hamate		MC	R					14	10	4	28.5714	0.285714	0.468807	164.083	17	15	2	11.7647	0.117647	0.332106	282.29	99	0.258243	0.521225	0.470319	no	3	0.46 to 19.59	0.35 to 25.65	FALSE	5	7	5	3	5	6	101	0.459265	DC_CARP_ham_R_MC_p
OA	hamate		SC	R					14	14	0	0	0	0		17	17	0	0	0	0		119	1			empty cont. table				FALSE	5	7	5	3	5	6	101	0.459265	DC_CARP_ham_R_SC_p
OA	hamate		NB	R					14	14	0	0	0	0		17	17	0	0	0	0		119	1			empty cont. table				FALSE	5	7	5	3	5	6	101	0.459265	DC_CARP_ham_R_NB
OA	hamate		JC	R					14	14	0	0	0	0		17	17	0	0	0	0		119	1			empty cont. table				FALSE	5	7	5	3	5	6	101	0.459265	DC_CARP_ham_R_JC
OA	hamate		Eb	R					14	14	0	0	0	0		17	17	0	0	0	0		119	1			empty cont. table				FALSE	5	7	5	3	5	6	101	0.459265	DC_CARP_ham_R_E_p
OA	hamate		OA	R					14	14	0	0	0	0		18	18	0	0	0	0		126	1			empty cont. table				FALSE	5	7	6	3	5	6	112	0.584555	DC_CARP_ham_R_OA
OA	1st metacarpal	proximal	MC	L					15	5	10	66.6667	0.666667	0.48795	73.1925	22	14	8	36.3636	0.363636	0.492366	135.401	115	0.0770377	3.2784	0.0701974	yes	3.5	0.88 to 13.93	0.72 to 16.98	FALSE	5	11	6	2	4	9	112	0.080005	DC_MTCP_I_L_MC_p_prox
OA	1st metacarpal	proximal	SC	L					15	14	1	6.66667	0.0666667	0.258199	387.298	22	20	2	9.09091	0.0909091	0.294245	323.669	161	0.818928	0	1	no	0.714286	0.06 to 8.66	0.04 to 12.4	FALSE	5	11	6	2	4	9	112	0.080005	DC_MTCP_I_L_SC_p_prox
OA	1st metacarpal	proximal	NB	L					15	15	0	0	0	0		22	21	1	4.54545	0.0454545	0.213201	469.042	157.5	0.4409	0	1	zero frequencies	0.462366	0.02 to 12.12	0.01 to 19.33	FALSE	5	11	6	2	4	9	112	0.080005	DC_MTCP_I_L_NB_prox
OA	1st metacarpal	proximal	JC	L					15	13	2	13.3333	0.133333	0.351866	263.899	22	21	1	4.54545	0.0454545	0.213201	469.042	150.5	0.359825	0.12119	0.727748	no	3.23077	0.27 to 39.28	0.19 to 56.24	FALSE	5	11	6	2	4	9	112	0.080005	DC_MTCP_I_L_JC_prox
OA	1st metacarpal	proximal	Eb	L					15	13	2	13.3333	0.133333	0.351866	263.899	22	22	0	0	0	0		143	0.0895993	1.04153	0.307467	zero frequencies	8.33333	0.37 to 186.93	0.24 to 291.52	FALSE	5	11	6	2	4	9	112	0.080005	DC_MTCP_I_L_E_p_prox
OA	1st metacarpal	proximal	OA	L					15	13	2	13.3333	0.133333	0.351866	263.899	22	20	2	9.09091	0.0909091	0.294245	323.669	158	0.70861	0	1	no	1.53846	0.19 to 12.32	0.14 to 16.61	FALSE	5	11	6	2	4	9	112	0.080005	DC_MTCP_I_L_OA_prox
OA	1st metacarpal	distal	MC	L					15	6	9	60	0.6	0.507093	84.5154	22	8	14	63.6364	0.636364	0.492366	77.3718	159	0.83955	0.0501412	0.822818	yes	0.857143	0.22 to 3.31	0.18 to 4.01	FALSE	5	11	6	2	4	9	112	0.080005	DC_MTCP_I_L_MC_p_dist
OA	1st metacarpal	distal	SC	L					15	15	0	0	0	0		22	19	3	13.6364	0.136364	0.35125	257.583	142.5	0.150164	0.771933	0.37962	zero frequencies	0.179724	0.01 to 3.75	0.01 to 5.78	FALSE	5	11	6	2	4	9	112	0.080005	DC_MTCP_I_L_SC_p_dist
OA	1st metacarpal	distal	NB	L					15	15	0	0	0	0		22	22	0	0	0	0		165	1			empty cont. table				FALSE	5	11	6	2	4	9	112	0.080005	DC_MTCP_I_L_NB_dist
OA	1st metacarpal	distal	JC	L					15	14	1	6.66667	0.0666667	0.258199	387.298	22	19	3	13.6364	0.136364	0.35125	257.583	153.5	0.527089	0.0172004	0.895656	no	0.452381	0.04 to 4.82	0.03 to 6.77	FALSE	5	11	6	2	4	9	112	0.080005	DC_MTCP_I_L_JC_dist
OA	1st metacarpal	distal	Eb	L					15	14	1	6.66667	0.0666667	0.258199	387.298	22	22	0	0	0	0		154	0.247676	0.0381524	0.845138	zero frequencies	4.65517	0.18 to 122.24	0.11 to 194.97	FALSE	5	11	6	2	4	9	112	0.080005	DC_MTCP_I_L_E_p_dist
OA	1st metacarpal	distal	OA	L					15	14	1	6.66667	0.0666667	0.258199	387.298	22	18	4	18.1818	0.181818	0.394771	217.124	146	0.333979	0.266463	0.605714	no	0.321429	0.03 to 3.21	0.02 to 4.46	FALSE	5	11	6	2	4	9	112	0.080005	DC_MTCP_I_L_OA_dist
OA	1st metacarpal	proximal	MC	R					19	9	10	52.6316	0.526316	0.512989	97.4679	30	14	16	53.3333	0.533333	0.507416	95.1405	283	0.971601	0.00230006	0.961749	yes	0.972222	0.31 to 3.07	0.26 to 3.63	FALSE	7	15	8	2	7	10	201.5	0.0653468	DC_MTCP_I_R_MC_p_prox
OA	1st metacarpal	proximal	SC	R	x				19	16	3	15.7895	0.157895	0.374634	237.268	30	30	0	0	0	0		240	0.0279109	2.67254	0.102093	zero frequencies	12.9394	0.63 to 265.99	0.41 to 409.66	FALSE	7	15	8	2	7	10	201.5	0.0653468	DC_MTCP_I_R_SC_p_prox
OA	1st metacarpal	proximal	NB	R					19	17	2	10.5263	0.105263	0.315302	299.537	30	30	0	0	0	0		255	0.0774091	1.15252	0.283021	zero frequencies	8.71429	0.4 to 192.05	0.25 to 298.74	FALSE	7	15	8	2	7	10	201.5	0.0653468	DC_MTCP_I_R_NB_prox
OA	1st metacarpal	proximal	JC	R					19	18	1	5.26316	0.0526316	0.229416	435.89	30	30	0	0	0	0		270	0.22449	0.0541758	0.81595	zero frequencies	4.94595	0.19 to 127.86	0.12 to 203.48	FALSE	7	15	8	2	7	10	201.5	0.0653468	DC_MTCP_I_R_JC_prox
OA	1st metacarpal	proximal	Eb	R					19	19	0	0	0	0		30	30	0	0	0	0		285	1			empty cont. table				FALSE	7	15	8	2	7	10	201.5	0.0653468	DC_MTCP_I_R_E_p_prox
OA	1st metacarpal	proximal	OA	R	x	x	x		19	14	5	26.3158	0.263158	0.452414	171.917	30	30	0	0	0	0		210	0.00355539	6.1544	0.0131085	zero frequencies	23.1379	1.2 to 447.34	0.78 to 682.97	TRUE	7	15	8	2	7	10	201.5	0.0653468	DC_MTCP_I_R_OA_prox
OA	1st metacarpal	distal	MC	R					18	9	9	50	0.5	0.514496	102.899	29	11	18	62.069	0.62069	0.493804	79.5573	229.5	0.428347	0.661782	0.415932	yes	0.611111	0.19 to 2.01	0.16 to 2.38	FALSE	7	14	8	3	6	9	202.5	0.172674	DC_MTCP_I_R_MC_p_dist
OA	1st metacarpal	distal	SC	R					18	16	2	11.1111	0.111111	0.323381	291.043	29	24	5	17.2414	0.172414	0.384426	222.967	245	0.582351	0.0232331	0.878852	no	0.6	0.1 to 3.48	0.08 to 4.48	FALSE	7	14	8	3	6	9	202.5	0.172674	DC_MTCP_I_R_SC_p_dist
OA	1st metacarpal	distal	NB	R					18	17	1	5.55556	0.0555556	0.235702	424.264	29	28	1	3.44828	0.0344828	0.185695	538.516	255.5	0.754347	0	1	no	1.64706	0.1 to 28.09	0.06 to 42.22	FALSE	7	14	8	3	6	9	202.5	0.172674	DC_MTCP_I_R_NB_dist
OA	1st metacarpal	distal	JC	R					18	15	3	16.6667	0.166667	0.383482	230.089	29	23	6	20.6897	0.206897	0.412251	199.255	250.5	0.748179	0	1	no	0.766667	0.17 to 3.54	0.13 to 4.42	FALSE	7	14	8	3	6	9	202.5	0.172674	DC_MTCP_I_R_JC_dist
OA	1st metacarpal	distal	Eb	R					18	18	0	0	0	0		29	29	0	0	0	0		261	1			empty cont. table				FALSE	7	14	8	3	6	9	202.5	0.172674	DC_MTCP_I_R_E_p_dist
OA	1st metacarpal	distal	OA	R					18	14	4	22.2222	0.222222	0.427793	192.507	29	18	11	37.931	0.37931	0.493804	130.185	220	0.272419	1.26129	0.261408	yes	0.467532	0.12 to 1.79	0.1 to 2.17	FALSE	7	14	8	3	6	9	202.5	0.172674	DC_MTCP_I_R_OA_dist
OA	2nd metacarpal	proximal	MC	L					19	15	4	21.0526	0.210526	0.418854	198.956	27	24	3	11.1111	0.111111	0.320256	288.231	231	0.370111	0.25751	0.611836	no	2.13333	0.42 to 10.89	0.33 to 13.76	FALSE	5	13	9	2	6	11	191.5	0.117329	DC_MTCP_II_L_MC_p_prox
OA	2nd metacarpal	proximal	SC	L	x				19	16	3	15.7895	0.157895	0.374634	237.268	27	27	0	0	0	0		216	0.0369663	2.33834	0.126224	zero frequencies	11.6667	0.57 to 240.37	0.37 to 370.33	FALSE	5	13	9	2	6	11	191.5	0.117329	DC_MTCP_II_L_SC_p_prox
OA	2nd metacarpal	proximal	NB	L					19	19	0	0	0	0		27	27	0	0	0	0		256.5	1			empty cont. table				FALSE	5	13	9	2	6	11	191.5	0.117329	DC_MTCP_II_L_NB_prox
OA	2nd metacarpal	proximal	JC	L					19	17	2	10.5263	0.105263	0.315302	299.537	27	27	0	0	0	0		229.5	0.094262	0.979222	0.322391	zero frequencies	7.85714	0.36 to 173.54	0.23 to 270.04	FALSE	5	13	9	2	6	11	191.5	0.117329	DC_MTCP_II_L_JC_prox
OA	2nd metacarpal	proximal	Eb	L					19	19	0	0	0	0		27	27	0	0	0	0		256.5	1			empty cont. table				FALSE	5	13	9	2	6	11	191.5	0.117329	DC_MTCP_II_L_E_p_prox
OA	2nd metacarpal	proximal	OA	L					19	18	1	5.26316	0.0526316	0.229416	435.89	27	27	0	0	0	0		243	0.250998	0.0318822	0.858287	zero frequencies	4.45946	0.17 to 115.53	0.11 to 183.91	FALSE	5	13	9	2	6	11	191.5	0.117329	DC_MTCP_II_L_OA_prox
OA	2nd metacarpal	distal	MC	L					15	12	3	20	0.2	0.414039	207.02	24	20	4	16.6667	0.166667	0.380693	228.416	174	0.811271	0	1	no	1.25	0.24 to 6.57	0.19 to 8.34	FALSE	5	12	7	3	5	7	154	0.428089	DC_MTCP_II_L_MC_p_dist
OA	2nd metacarpal	distal	SC	L					15	13	2	13.3333	0.133333	0.351866	263.899	24	23	1	4.16667	0.0416667	0.204124	489.898	163.5	0.317111	0.182813	0.668967	no	3.53846	0.29 to 42.89	0.2 to 61.37	FALSE	5	12	7	3	5	7	154	0.428089	DC_MTCP_II_L_SC_p_dist
OA	2nd metacarpal	distal	NB	L					14	14	0	0	0	0		24	23	1	4.16667	0.0416667	0.204124	489.898	161	0.478195	0	1	zero frequencies	0.54023	0.02 to 14.17	0.01 to 22.6	FALSE	5	12	7	3	5	6	150.5	0.579446	DC_MTCP_II_L_NB_dist
OA	2nd metacarpal	distal	JC	L					14	14	0	0	0	0		24	23	1	4.16667	0.0416667	0.204124	489.898	161	0.478195	0	1	zero frequencies	0.54023	0.02 to 14.17	0.01 to 22.6	FALSE	5	12	7	3	5	6	150.5	0.579446	DC_MTCP_II_L_JC_dist
OA	2nd metacarpal	distal	Eb	L					14	14	0	0	0	0		24	23	1	4.16667	0.0416667	0.204124	489.898	161	0.478195	0	1	zero frequencies	0.54023	0.02 to 14.17	0.01 to 22.6	FALSE	5	12	7	3	5	6	150.5	0.579446	DC_MTCP_II_L_E_p_dist
OA	2nd metacarpal	distal	OA	L					15	13	2	13.3333	0.133333	0.351866	263.899	24	22	2	8.33333	0.0833333	0.28233	338.796	171	0.640647	0	1	no	1.69231	0.21 to 13.5	0.16 to 18.19	FALSE	5	12	7	3	5	7	154	0.428089	DC_MTCP_II_L_OA_dist
OA	2nd metacarpal	proximal	MC	R					20	13	7	35	0.35	0.48936	139.817	30	22	8	26.6667	0.266667	0.449776	168.666	275	0.541109	0.396825	0.528733	yes	1.48077	0.44 to 5.04	0.37 to 6.01	FALSE	7	14	9	3	7	10	236.5	0.17938	DC_MTCP_II_R_MC_p_prox
OA	2nd metacarpal	proximal	SC	R					20	19	1	5	0.05	0.223607	447.214	30	29	1	3.33333	0.0333333	0.182574	547.723	295	0.792936	0	1	no	1.52632	0.09 to 25.9	0.06 to 38.9	FALSE	7	14	9	3	7	10	236.5	0.17938	DC_MTCP_II_R_SC_p_prox
OA	2nd metacarpal	proximal	NB	R					20	19	1	5	0.05	0.223607	447.214	30	30	0	0	0	0		285	0.236445	0.042517	0.836637	zero frequencies	4.69231	0.18 to 121.1	0.11 to 192.68	FALSE	7	14	9	3	7	10	236.5	0.17938	DC_MTCP_II_R_NB_prox
OA	2nd metacarpal	proximal	JC	R					20	19	1	5	0.05	0.223607	447.214	30	30	0	0	0	0		285	0.236445	0.042517	0.836637	zero frequencies	4.69231	0.18 to 121.1	0.11 to 192.68	FALSE	7	14	9	3	7	10	236.5	0.17938	DC_MTCP_II_R_JC_prox
OA	2nd metacarpal	proximal	Eb	R					20	20	0	0	0	0		30	30	0	0	0	0		300	1			empty cont. table				FALSE	7	14	9	3	7	10	236.5	0.17938	DC_MTCP_II_R_E_p_prox
OA	2nd metacarpal	proximal	OA	R					20	19	1	5	0.05	0.223607	447.214	30	30	0	0	0	0		285	0.236445	0.042517	0.836637	zero frequencies	4.69231	0.18 to 121.1	0.11 to 192.68	FALSE	7	14	9	3	7	10	236.5	0.17938	DC_MTCP_II_R_OA_prox
OA	2nd metacarpal	distal	MC	R					14	8	6	42.8571	0.428571	0.513553	119.829	25	20	5	20	0.2	0.408248	204.124	135	0.138012	1.32421	0.249838	no	3	0.71 to 12.69	0.58 to 15.62	FALSE	7	11	7	2	5	7	130	0.163199	DC_MTCP_II_R_MC_p_dist
OA	2nd metacarpal	distal	SC	R					14	14	0	0	0	0		25	24	1	4	0.04	0.2	500	168	0.487131	0	1	zero frequencies	0.563218	0.02 to 14.76	0.01 to 23.53	FALSE	7	11	7	2	5	7	130	0.163199	DC_MTCP_II_R_SC_p_dist
OA	2nd metacarpal	distal	NB	R					14	13	1	7.14286	0.0714286	0.267261	374.166	25	25	0	0	0	0		162.5	0.199543	0.088703	0.765833	zero frequencies	5.66667	0.22 to 148.79	0.14 to 237.32	FALSE	7	11	7	2	5	7	130	0.163199	DC_MTCP_II_R_NB_dist
OA	2nd metacarpal	distal	JC	R					14	13	1	7.14286	0.0714286	0.267261	374.166	25	25	0	0	0	0		162.5	0.199543	0.088703	0.765833	zero frequencies	5.66667	0.22 to 148.79	0.14 to 237.32	FALSE	7	11	7	2	5	7	130	0.163199	DC_MTCP_II_R_JC_dist
OA	2nd metacarpal	distal	Eb	R					14	14	0	0	0	0		25	25	0	0	0	0		175	1			empty cont. table				FALSE	7	11	7	2	5	7	130	0.163199	DC_MTCP_II_R_E_p_dist
OA	2nd metacarpal	distal	OA	R					14	13	1	7.14286	0.0714286	0.267261	374.166	25	24	1	4	0.04	0.2	500	169.5	0.701692	0	1	no	1.84615	0.11 to 32.01	0.07 to 48.21	FALSE	7	11	7	2	5	7	130	0.163199	DC_MTCP_II_R_OA_dist
OA	3rd metacarpal	proximal	MC	L					16	10	6	37.5	0.375	0.5	133.333	24	19	5	20.8333	0.208333	0.414851	199.129	160	0.260963	0.632184	0.426555	no	2.28	0.56 to 9.36	0.45 to 11.47	FALSE	6	11	7	2	5	9	136	0.0993712	DC_MTCP_III_L_MC_p_prox
OA	3rd metacarpal	proximal	SC	L					16	16	0	0	0	0		24	24	0	0	0	0		192	1			empty cont. table				FALSE	6	11	7	2	5	9	136	0.0993712	DC_MTCP_III_L_SC_p_prox
OA	3rd metacarpal	proximal	NB	L					16	16	0	0	0	0		24	24	0	0	0	0		192	1			empty cont. table				FALSE	6	11	7	2	5	9	136	0.0993712	DC_MTCP_III_L_NB_prox
OA	3rd metacarpal	proximal	JC	L					16	16	0	0	0	0		24	24	0	0	0	0		192	1			empty cont. table				FALSE	6	11	7	2	5	9	136	0.0993712	DC_MTCP_III_L_JC_prox
OA	3rd metacarpal	proximal	Eb	L					16	16	0	0	0	0		24	24	0	0	0	0		192	1			empty cont. table				FALSE	6	11	7	2	5	9	136	0.0993712	DC_MTCP_III_L_E_p_prox
OA	3rd metacarpal	proximal	OA	L					16	16	0	0	0	0		24	24	0	0	0	0		192	1			empty cont. table				FALSE	6	11	7	2	5	9	136	0.0993712	DC_MTCP_III_L_OA_prox
OA	3rd metacarpal	distal	MC	L					16	13	3	18.75	0.1875	0.403113	214.994	24	20	4	16.6667	0.166667	0.380693	228.416	188	0.883308	0	1	no	1.15385	0.22 to 6.02	0.17 to 7.63	FALSE	5	12	7	2	6	8	149	0.203487	DC_MTCP_III_L_MC_p_dist
OA	3rd metacarpal	distal	SC	L					16	16	0	0	0	0		24	24	0	0	0	0		192	1			empty cont. table				FALSE	5	12	7	2	6	8	149	0.203487	DC_MTCP_III_L_SC_p_pdist
OA	3rd metacarpal	distal	NB	L					16	16	0	0	0	0		24	24	0	0	0	0		192	1			empty cont. table				FALSE	5	12	7	2	6	8	149	0.203487	DC_MTCP_III_L_NB_dist
OA	3rd metacarpal	distal	JC	L					16	16	0	0	0	0		24	24	0	0	0	0		192	1			empty cont. table				FALSE	5	12	7	2	6	8	149	0.203487	DC_MTCP_III_L_JC_dist
OA	3rd metacarpal	distal	Eb	L					16	16	0	0	0	0		24	24	0	0	0	0		192	1			empty cont. table				FALSE	5	12	7	2	6	8	149	0.203487	DC_MTCP_III_L_E_p_dist
OA	3rd metacarpal	distal	OA	L					16	16	0	0	0	0		24	24	0	0	0	0		192	1			empty cont. table				FALSE	5	12	7	2	6	8	149	0.203487	DC_MTCP_III_L_OA_dist
OA	3rd metacarpal	proximal	MC	R					21	14	7	33.3333	0.333333	0.483046	144.914	26	21	5	19.2308	0.192308	0.401918	208.998	234.5	0.281751	1.21517	0.27031	yes	2.1	0.55 to 7.96	0.46 to 9.63	FALSE	7	11	8	3	6	12	196.5	0.0806102	DC_MTCP_III_R_MC_p_prox
OA	3rd metacarpal	proximal	SC	R					21	20	1	4.7619	0.047619	0.218218	458.258	26	25	1	3.84615	0.0384615	0.196116	509.902	270.5	0.902596	0	1	no	1.25	0.07 to 21.26	0.05 to 31.93	FALSE	7	11	8	3	6	12	196.5	0.0806102	DC_MTCP_III_R_SC_p_prox
OA	3rd metacarpal	proximal	NB	R					21	21	0	0	0	0		26	25	1	3.84615	0.0384615	0.196116	509.902	262.5	0.392041	0	1	zero frequencies	0.395349	0.02 to 10.21	0.01 to 16.25	FALSE	7	11	8	3	6	12	196.5	0.0806102	DC_MTCP_III_R_NB_prox
OA	3rd metacarpal	proximal	JC	R					21	20	1	4.7619	0.047619	0.218218	458.258	26	25	1	3.84615	0.0384615	0.196116	509.902	270.5	0.902596	0	1	no	1.25	0.07 to 21.26	0.05 to 31.93	FALSE	7	11	8	3	6	12	196.5	0.0806102	DC_MTCP_III_R_JC_prox
OA	3rd metacarpal	proximal	Eb	R					21	21	0	0	0	0		26	26	0	0	0	0		273	1			empty cont. table				FALSE	7	11	8	3	6	12	196.5	0.0806102	DC_MTCP_III_R_E_p_prox
OA	3rd metacarpal	proximal	OA	R					21	20	1	4.7619	0.047619	0.218218	458.258	26	25	1	3.84615	0.0384615	0.196116	509.902	270.5	0.902596	0	1	no	1.25	0.07 to 21.26	0.05 to 31.93	FALSE	7	11	8	3	6	12	196.5	0.0806102	DC_MTCP_III_R_OA_prox
OA	3rd metacarpal	distal	MC	R					17	14	3	17.6471	0.176471	0.392953	222.673	24	22	2	8.33333	0.0833333	0.28233	338.796	185	0.387859	0.170973	0.679249	no	2.35714	0.35 to 15.93	0.27 to 20.95	FALSE	7	10	7	3	5	9	153	0.15372	DC_MTCP_III_R_MC_p_dist
OA	3rd metacarpal	distal	SC	R					17	16	1	5.88235	0.0588235	0.242536	412.311	24	23	1	4.16667	0.0416667	0.204124	489.898	200.5	0.831547	0	1	no	1.4375	0.08 to 24.71	0.06 to 37.17	FALSE	7	10	7	3	5	9	153	0.15372	DC_MTCP_III_R_SC_p_dist
OA	3rd metacarpal	distal	NB	R					17	16	1	5.88235	0.0588235	0.242536	412.311	24	24	0	0	0	0		192	0.254841	0.0307751	0.860743	zero frequencies	4.45455	0.17 to 116.15	0.11 to 185.07	FALSE	7	10	7	3	5	9	153	0.15372	DC_MTCP_III_R_NB_dist
OA	3rd metacarpal	distal	JC	R					17	17	0	0	0	0		24	24	0	0	0	0		204	1			empty cont. table				FALSE	7	10	7	3	5	9	153	0.15372	DC_MTCP_III_R_JC_dist
OA	3rd metacarpal	distal	Eb	R					17	17	0	0	0	0		24	24	0	0	0	0		204	1			empty cont. table				FALSE	7	10	7	3	5	9	153	0.15372	DC_MTCP_III_R_E_p_dist
OA	3rd metacarpal	distal	OA	R					17	16	1	5.88235	0.0588235	0.242536	412.311	24	23	1	4.16667	0.0416667	0.204124	489.898	200.5	0.831547	0	1	no	1.4375	0.08 to 24.71	0.06 to 37.17	FALSE	7	10	7	3	5	9	153	0.15372	DC_MTCP_III_R_OA_dist
OA	4st metacarpal	proximal	MC	L					17	15	2	11.7647	0.117647	0.332106	282.29	26	26	0	0	0	0		195	0.0825447	1.10365	0.293466	zero frequencies	8.54839	0.38 to 189.84	0.25 to 295.62	FALSE	7	12	7	2	7	8	164	0.130755	DC_MTCP_IV_L_MC_p_prox
OA	4st metacarpal	proximal	SC	L					17	16	1	5.88235	0.0588235	0.242536	412.311	26	25	1	3.84615	0.0384615	0.196116	509.902	216.5	0.785368	0	1	no	1.5625	0.09 to 26.8	0.06 to 40.3	FALSE	7	12	7	2	7	8	164	0.130755	DC_MTCP_IV_L_SC_p_prox
OA	4st metacarpal	proximal	NB	L					17	16	1	5.88235	0.0588235	0.242536	412.311	26	26	0	0	0	0		208	0.234389	0.0469053	0.828539	zero frequencies	4.81818	0.19 to 125.4	0.12 to 199.76	FALSE	7	12	7	2	7	8	164	0.130755	DC_MTCP_IV_L_NB_prox
OA	4st metacarpal	proximal	JC	L					17	15	2	11.7647	0.117647	0.332106	282.29	26	26	0	0	0	0		195	0.0825447	1.10365	0.293466	zero frequencies	8.54839	0.38 to 189.84	0.25 to 295.62	FALSE	7	12	7	2	7	8	164	0.130755	DC_MTCP_IV_L_JC_prox
OA	4st metacarpal	proximal	Eb	L					17	17	0	0	0	0		26	26	0	0	0	0		221	1			empty cont. table				FALSE	7	12	7	2	7	8	164	0.130755	DC_MTCP_IV_L_E_p_prox
OA	4st metacarpal	proximal	OA	L					17	16	1	5.88235	0.0588235	0.242536	412.311	26	26	0	0	0	0		208	0.234389	0.0469053	0.828539	zero frequencies	4.81818	0.19 to 125.4	0.12 to 199.76	FALSE	7	12	7	2	7	8	164	0.130755	DC_MTCP_IV_L_OA_prox
OA	4st metacarpal	distal	MC	L					14	14	0	0	0	0		21	19	2	9.52381	0.0952381	0.300793	315.832	133	0.258389	0.198864	0.65564	zero frequencies	0.268966	0.01 to 6.04	0.01 to 9.42	FALSE	6	9	6	1	6	7	102	0.106704	DC_MTCP_IV_L_MC_p_dist
OA	4st metacarpal	distal	SC	L					14	14	0	0	0	0		21	21	0	0	0	0		147	1			empty cont. table				FALSE	6	9	6	1	6	7	102	0.106704	DC_MTCP_IV_L_SC_p_dist
OA	4st metacarpal	distal	NB	L					14	14	0	0	0	0		21	21	0	0	0	0		147	1			empty cont. table				FALSE	6	9	6	1	6	7	102	0.106704	DC_MTCP_IV_L_NB_dist
OA	4st metacarpal	distal	JC	L					14	14	0	0	0	0		21	21	0	0	0	0		147	1			empty cont. table				FALSE	6	9	6	1	6	7	102	0.106704	DC_MTCP_IV_L_JC_dist
OA	4st metacarpal	distal	Eb	L					14	14	0	0	0	0		21	21	0	0	0	0		147	1			empty cont. table				FALSE	6	9	6	1	6	7	102	0.106704	DC_MTCP_IV_L_E_p_dist
OA	4st metacarpal	distal	OA	L					14	14	0	0	0	0		21	21	0	0	0	0		147	1			empty cont. table				FALSE	6	9	6	1	6	7	102	0.106704	DC_MTCP_IV_L_OA_dist
OA	4st metacarpal	proximal	MC	R					15	13	2	13.3333	0.133333	0.351866	263.899	25	23	2	8	0.08	0.276887	346.109	177.5	0.609624	0	1	no	1.76923	0.22 to 14.09	0.16 to 18.97	FALSE	5	12	8	3	5	7	165.5	0.517919	DC_MTCP_IV_R_MC_p_prox
OA	4st metacarpal	proximal	SC	R					15	15	0	0	0	0		25	25	0	0	0	0		187.5	1			empty cont. table				FALSE	5	12	8	3	5	7	165.5	0.517919	DC_MTCP_IV_R_SC_p_prox
OA	4st metacarpal	proximal	NB	R					15	15	0	0	0	0		25	25	0	0	0	0		187.5	1			empty cont. table				FALSE	5	12	8	3	5	7	165.5	0.517919	DC_MTCP_IV_R_NB_prox
OA	4st metacarpal	proximal	JC	R					15	15	0	0	0	0		25	25	0	0	0	0		187.5	1			empty cont. table				FALSE	5	12	8	3	5	7	165.5	0.517919	DC_MTCP_IV_R_JC_prox
OA	4st metacarpal	proximal	Eb	R					15	15	0	0	0	0		25	25	0	0	0	0		187.5	1			empty cont. table				FALSE	5	12	8	3	5	7	165.5	0.517919	DC_MTCP_IV_R_E_p_prox
OA	4st metacarpal	proximal	OA	R					15	15	0	0	0	0		25	25	0	0	0	0		187.5	1			empty cont. table				FALSE	5	12	8	3	5	7	165.5	0.517919	DC_MTCP_IV_R_OA_prox
OA	4st metacarpal	distal	MC	R					15	14	1	6.66667	0.0666667	0.258199	387.298	21	19	2	9.52381	0.0952381	0.300793	315.832	153	0.788692	0	1	no	0.678571	0.06 to 8.25	0.04 to 11.81	FALSE	4	11	6	3	5	7	135.5	0.456516	DC_MTCP_IV_R_MC_p_dist
OA	4st metacarpal	distal	SC	R					15	15	0	0	0	0		21	21	0	0	0	0		157.5	1			empty cont. table				FALSE	4	11	6	3	5	7	135.5	0.456516	DC_MTCP_IV_R_SC_p_dist
OA	4st metacarpal	distal	NB	R					15	15	0	0	0	0		21	21	0	0	0	0		157.5	1			empty cont. table				FALSE	4	11	6	3	5	7	135.5	0.456516	DC_MTCP_IV_R_NB_dist
OA	4st metacarpal	distal	JC	R					15	15	0	0	0	0		21	21	0	0	0	0		157.5	1			empty cont. table				FALSE	4	11	6	3	5	7	135.5	0.456516	DC_MTCP_IV_R_JC_dist
OA	4st metacarpal	distal	Eb	R					15	15	0	0	0	0		21	21	0	0	0	0		157.5	1			empty cont. table				FALSE	4	11	6	3	5	7	135.5	0.456516	DC_MTCP_IV_R_E_p_dist
OA	4st metacarpal	distal	OA	R					15	15	0	0	0	0		21	21	0	0	0	0		157.5	1			empty cont. table				FALSE	4	11	6	3	5	7	135.5	0.456516	DC_MTCP_IV_R_OA_dist
OA	5st metacarpal	proximal	MC	L					15	10	5	33.3333	0.333333	0.48795	146.385	23	20	3	13.0435	0.130435	0.34435	264.002	137.5	0.144677	1.1937	0.274585	no	3.33333	0.66 to 16.85	0.52 to 21.26	FALSE	5	12	6	2	6	7	134	0.217822	DC_MTCP_V_L_MC_p_prox
OA	5st metacarpal	proximal	SC	L					15	13	2	13.3333	0.133333	0.351866	263.899	23	23	0	0	0	0		149.5	0.0824311	1.11522	0.290951	zero frequencies	8.7037	0.39 to 195.01	0.25 to 304.07	FALSE	5	12	6	2	6	7	134	0.217822	DC_MTCP_V_L_SC_p_prox
OA	5st metacarpal	proximal	NB	L					15	14	1	6.66667	0.0666667	0.258199	387.298	23	23	0	0	0	0		161	0.236239	0.0476302	0.827239	zero frequencies	4.86207	0.19 to 127.53	0.12 to 203.38	FALSE	5	12	6	2	6	7	134	0.217822	DC_MTCP_V_L_NB_prox
OA	5st metacarpal	proximal	JC	L					15	14	1	6.66667	0.0666667	0.258199	387.298	23	23	0	0	0	0		161	0.236239	0.0476302	0.827239	zero frequencies	4.86207	0.19 to 127.53	0.12 to 203.38	FALSE	5	12	6	2	6	7	134	0.217822	DC_MTCP_V_L_JC_prox
OA	5st metacarpal	proximal	Eb	L					15	15	0	0	0	0		23	23	0	0	0	0		172.5	1			empty cont. table				FALSE	5	12	6	2	6	7	134	0.217822	DC_MTCP_V_L_E_p_prox
OA	5st metacarpal	proximal	OA	L					15	14	1	6.66667	0.0666667	0.258199	387.298	23	23	0	0	0	0		161	0.236239	0.0476302	0.827239	zero frequencies	4.86207	0.19 to 127.53	0.12 to 203.38	FALSE	5	12	6	2	6	7	134	0.217822	DC_MTCP_V_L_OA_prox
OA	5st metacarpal	distal	MC	L					13	11	2	15.3846	0.153846	0.375534	244.097	21	18	3	14.2857	0.142857	0.358569	250.998	135	0.953951	0	1	no	1.09091	0.16 to 7.59	0.12 to 10.03	FALSE	4	10	7	2	5	6	119	0.514323	DC_MTCP_V_L_MC_p_dist
OA	5st metacarpal	distal	SC	L					13	13	0	0	0	0		21	20	1	4.7619	0.047619	0.218218	458.258	130	0.467671	0	1	zero frequencies	0.506173	0.02 to 13.37	0.01 to 21.33	FALSE	4	10	7	2	5	6	119	0.514323	DC_MTCP_V_L_SC_p_dist
OA	5st metacarpal	distal	NB	L					13	13	0	0	0	0		21	21	0	0	0	0		136.5	1			empty cont. table				FALSE	4	10	7	2	5	6	119	0.514323	DC_MTCP_V_L_NB_dist
OA	5st metacarpal	distal	JC	L					13	13	0	0	0	0		21	20	1	4.7619	0.047619	0.218218	458.258	130	0.467671	0	1	zero frequencies	0.506173	0.02 to 13.37	0.01 to 21.33	FALSE	4	10	7	2	5	6	119	0.514323	DC_MTCP_V_L_JC_dist
OA	5st metacarpal	distal	Eb	L					13	13	0	0	0	0		21	21	0	0	0	0		136.5	1			empty cont. table				FALSE	4	10	7	2	5	6	119	0.514323	DC_MTCP_V_L_E_p_dist
OA	5st metacarpal	distal	OA	L					13	13	0	0	0	0		21	20	1	4.7619	0.047619	0.218218	458.258	130	0.467671	0	1	zero frequencies	0.506173	0.02 to 13.37	0.01 to 21.33	FALSE	4	10	7	2	5	6	119	0.514323	DC_MTCP_V_L_OA_dist
OA	5st metacarpal	proximal	MC	R					17	12	5	29.4118	0.294118	0.469668	159.687	25	22	3	12	0.12	0.331662	276.385	175.5	0.169197	1.02057	0.312384	no	3.05556	0.62 to 15.06	0.49 to 18.93	FALSE	6	12	7	2	5	10	144	0.0603895	DC_MTCP_V_R_MC_p_prox
OA	5st metacarpal	proximal	SC	R					17	16	1	5.88235	0.0588235	0.242536	412.311	25	24	1	4	0.04	0.2	500	208.5	0.807943	0	1	no	1.5	0.09 to 25.75	0.06 to 38.74	FALSE	6	12	7	2	5	10	144	0.0603895	DC_MTCP_V_R_SC_p_prox
OA	5st metacarpal	proximal	NB	R					17	17	0	0	0	0		25	25	0	0	0	0		212.5	1			empty cont. table				FALSE	6	12	7	2	5	10	144	0.0603895	DC_MTCP_V_R_NB_prox
OA	5st metacarpal	proximal	JC	R					17	17	0	0	0	0		25	25	0	0	0	0		212.5	1			empty cont. table				FALSE	6	12	7	2	5	10	144	0.0603895	DC_MTCP_V_R_JC_prox
OA	5st metacarpal	proximal	Eb	R					17	17	0	0	0	0		25	25	0	0	0	0		212.5	1			empty cont. table				FALSE	6	12	7	2	5	10	144	0.0603895	DC_MTCP_V_R_E_p_prox
OA	5st metacarpal	proximal	OA	R					17	16	1	5.88235	0.0588235	0.242536	412.311	25	25	0	0	0	0		200	0.244355	0.0385653	0.844312	zero frequencies	4.63636	0.18 to 120.78	0.11 to 192.42	FALSE	6	12	7	2	5	10	144	0.0603895	DC_MTCP_V_R_OA_prox
OA	5st metacarpal	distal	MC	R					16	14	2	12.5	0.125	0.341565	273.252	24	24	0	0	0	0		168	0.0857717	1.07456	0.299917	zero frequencies	8.44828	0.38 to 188.49	0.24 to 293.72	FALSE	6	11	7	3	4	9	144.5	0.164769	DC_MTCP_V_R_MC_p_dist
OA	5st metacarpal	distal	SC	R					16	16	0	0	0	0		24	24	0	0	0	0		192	1			empty cont. table				FALSE	6	11	7	3	4	9	144.5	0.164769	DC_MTCP_V_R_SC_p_dist
OA	5st metacarpal	distal	NB	R					16	16	0	0	0	0		24	24	0	0	0	0		192	1			empty cont. table				FALSE	6	11	7	3	4	9	144.5	0.164769	DC_MTCP_V_R_NB_dist
OA	5st metacarpal	distal	JC	R					16	16	0	0	0	0		24	24	0	0	0	0		192	1			empty cont. table				FALSE	6	11	7	3	4	9	144.5	0.164769	DC_MTCP_V_R_JC_dist
OA	5st metacarpal	distal	Eb	R					16	16	0	0	0	0		24	24	0	0	0	0		192	1			empty cont. table				FALSE	6	11	7	3	4	9	144.5	0.164769	DC_MTCP_V_R_E_p_dist
OA	5st metacarpal	distal	OA	R					16	16	0	0	0	0		24	24	0	0	0	0		192	1			empty cont. table				FALSE	6	11	7	3	4	9	144.5	0.164769	DC_MTCP_V_R_OA_dist
OA	pelvis	acetabulum	MC	L					23	6	17	73.913	0.73913	0.448978	60.744	32	7	25	78.125	0.78125	0.420013	53.7617	352.5	0.728018	0.131527	0.716854	yes	0.793333	0.23 to 2.78	0.19 to 3.32	FALSE	10	14	8	3	7	13	238	0.0182152	DC_COX_acet_L_MC_p
OA	pelvis	acetabulum	SC	L					24	13	11	45.8333	0.458333	0.508977	111.05	31	17	14	45.1613	0.451613	0.505879	112.016	369.5	0.968612	0.00246416	0.960409	yes	1.02747	0.35 to 3.0	0.3 to 3.49	FALSE	10	13	8	3	7	14	235.5	0.0136086	DC_COX_acet_L_SC_p
OA	pelvis	acetabulum	NB	L					24	22	2	8.33333	0.0833333	0.28233	338.796	31	27	4	12.9032	0.129032	0.340777	264.102	355	0.604108	0.0106235	0.917907	no	0.613636	0.1 to 3.67	0.08 to 4.74	FALSE	10	13	8	3	7	14	235.5	0.0136086	DC_COX_acet_L_NB
OA	pelvis	acetabulum	JC	L					23	21	2	8.69565	0.0869565	0.288104	331.32	31	28	3	9.67742	0.0967742	0.300537	310.555	353	0.916764	0	1	no	0.888889	0.14 to 5.81	0.1 to 7.6	FALSE	10	13	8	3	7	13	231.5	0.020021	DC_COX_acet_L_JC
OA	pelvis	acetabulum	Eb	L					24	24	0	0	0	0		31	31	0	0	0	0		372	1			empty cont. table				FALSE	10	13	8	3	7	14	235.5	0.0136086	DC_COX_acet_L_E_p
OA	pelvis	acetabulum	OA	L					23	13	10	43.4783	0.434783	0.50687	116.58	31	16	15	48.3871	0.483871	0.508001	104.987	339	0.730641	0.127968	0.720548	yes	0.820513	0.28 to 2.43	0.24 to 2.84	FALSE	10	13	8	3	7	13	231.5	0.020021	DC_COX_acet_L_OA
OA	pelvis	acetabulum	MC	R					23	4	19	82.6087	0.826087	0.387553	46.9144	29	5	24	82.7586	0.827586	0.384426	46.4515	333	1	0	1	no	0.989583	0.23 to 4.2	0.19 to 5.17	FALSE	9	13	7	4	7	12	234.5	0.0529111	DC_COX_acet_R_MC_p
OA	pelvis	acetabulum	SC	R					23	15	8	34.7826	0.347826	0.486985	140.008	29	20	9	31.0345	0.310345	0.470824	151.71	321	0.785571	0.0818918	0.77475	yes	1.18519	0.37 to 3.8	0.31 to 4.49	FALSE	9	13	7	4	7	12	234.5	0.0529111	DC_COX_acet_R_SC_p
OA	pelvis	acetabulum	NB	R					23	20	3	13.0435	0.130435	0.34435	264.002	29	24	5	17.2414	0.172414	0.384426	222.967	319.5	0.690676	0.000885921	0.976255	no	0.72	0.15 to 3.39	0.12 to 4.24	FALSE	9	13	7	4	7	12	234.5	0.0529111	DC_COX_acet_R_NB
OA	pelvis	acetabulum	JC	R					23	20	3	13.0435	0.130435	0.34435	264.002	29	24	5	17.2414	0.172414	0.384426	222.967	319.5	0.690676	0.000885921	0.976255	no	0.72	0.15 to 3.39	0.12 to 4.24	FALSE	9	13	7	4	7	12	234.5	0.0529111	DC_COX_acet_R_JC
OA	pelvis	acetabulum	Eb	R					23	23	0	0	0	0		29	29	0	0	0	0		333.5	1			empty cont. table				FALSE	9	13	7	4	7	12	234.5	0.0529111	DC_COX_acet_R_E_p
OA	pelvis	acetabulum	OA	R					23	14	9	39.1304	0.391304	0.499011	127.525	30	18	12	40	0.4	0.498273	124.568	342	0.957772	0.00411491	0.948853	yes	0.964286	0.32 to 2.93	0.27 to 3.44	FALSE	9	14	7	4	7	12	242	0.049539	DC_COX_acet_R_OA
OA	femur	femoral head	MC	L					15	8	7	46.6667	0.466667	0.516398	110.657	25	18	7	28	0.28	0.458258	163.663	152.5	0.243488	1.4359	0.230804	yes	2.25	0.59 to 8.58	0.49 to 10.4	FALSE	9	12	4	1	7	7	104.5	0.0127821	DC_FE_FC_L_MC_p
OA	femur	femoral head	SC	L					17	16	1	5.88235	0.0588235	0.242536	412.311	25	24	1	4	0.04	0.2	500	208.5	0.807943	0	1	no	1.5	0.09 to 25.75	0.06 to 38.74	FALSE	9	12	4	1	8	8	116.5	0.00815692	DC_FE_FC_L_SC_p
OA	femur	femoral head	NB	L					17	17	0	0	0	0		25	23	2	8	0.08	0.276887	346.109	195.5	0.251815	0.208765	0.647737	zero frequencies	0.268571	0.01 to 5.95	0.01 to 9.27	FALSE	9	12	4	1	8	8	116.5	0.00815692	DC_FE_FC_L_NB
OA	femur	femoral head	JC	L					17	17	0	0	0	0		25	25	0	0	0	0		212.5	1			empty cont. table				FALSE	9	12	4	1	8	8	116.5	0.00815692	DC_FE_FC_L_JC
OA	femur	femoral head	Eb	L					17	17	0	0	0	0		25	25	0	0	0	0		212.5	1			empty cont. table				FALSE	9	12	4	1	8	8	116.5	0.00815692	DC_FE_FC_L_E_p
OA	femur	femoral head	OA	L					17	17	0	0	0	0		25	23	2	8	0.08	0.276887	346.109	195.5	0.251815	0.208765	0.647737	zero frequencies	0.268571	0.01 to 5.95	0.01 to 9.27	FALSE	9	12	4	1	8	8	116.5	0.00815692	DC_FE_FC_L_OA
OA	femur	femoral head	MC	R					20	8	12	60	0.6	0.502625	83.7708	27	14	13	48.1481	0.481481	0.509175	105.752	238	0.433013	0.648189	0.420761	yes	1.61538	0.5 to 5.21	0.42 to 6.16	FALSE	10	14	3	3	6	11	142.5	0.00350005	DC_FE_FC_R_MC_p
OA	femur	femoral head	SC	R					20	19	1	5	0.05	0.223607	447.214	27	24	3	11.1111	0.111111	0.320256	288.231	253.5	0.476376	0.0456691	0.830778	no	0.421053	0.04 to 4.38	0.03 to 6.13	FALSE	10	14	3	3	6	11	142.5	0.00350005	DC_FE_FC_R_SC_p
OA	femur	femoral head	NB	R					20	20	0	0	0	0		27	26	1	3.7037	0.037037	0.19245	519.615	260	0.413569	0	1	zero frequencies	0.430894	0.02 to 11.14	0.01 to 17.72	FALSE	10	14	3	3	6	11	142.5	0.00350005	DC_FE_FC_R_NB
OA	femur	femoral head	JC	R					20	20	0	0	0	0		27	26	1	3.7037	0.037037	0.19245	519.615	260	0.413569	0	1	zero frequencies	0.430894	0.02 to 11.14	0.01 to 17.72	FALSE	10	14	3	3	6	11	142.5	0.00350005	DC_FE_FC_R_JC
OA	femur	femoral head	Eb	R					20	20	0	0	0	0		27	27	0	0	0	0		270	1			empty cont. table				FALSE	10	14	3	3	6	11	142.5	0.00350005	DC_FE_FC_R_E_p
OA	femur	femoral head	OA	R					21	20	1	4.7619	0.047619	0.218218	458.258	27	25	2	7.40741	0.0740741	0.26688	360.288	276	0.728658	0	1	no	0.625	0.05 to 7.4	0.04 to 10.55	FALSE	10	14	3	3	7	11	152.5	0.00367905	DC_FE_FC_R_OA
OA	femur	lateral condyle	MC	L					24	11	13	54.1667	0.541667	0.508977	93.9651	27	13	14	51.8519	0.518519	0.509175	98.1981	316.5	0.87858	0.0273277	0.868699	yes	1.0974	0.36 to 3.3	0.31 to 3.87	FALSE	9	11	7	2	9	13	203	0.0147518	DC_FE_LC_L_MC_p
OA	femur	lateral condyle	SC	L					24	20	4	16.6667	0.166667	0.380693	228.416	28	25	3	10.7143	0.107143	0.31497	293.972	316	0.544943	0.0481481	0.826318	no	1.66667	0.33 to 8.32	0.26 to 10.49	FALSE	9	12	7	2	9	13	209.5	0.0130536	DC_FE_LC_L_SC_p
OA	femur	lateral condyle	NB	L					24	19	5	20.8333	0.208333	0.414851	199.129	28	26	2	7.14286	0.0714286	0.262265	367.171	290	0.157805	1.07007	0.30093	no	3.42105	0.6 to 19.55	0.47 to 25.12	FALSE	9	12	7	2	9	13	209.5	0.0130536	DC_FE_LC_L_NB
OA	femur	lateral condyle	JC	L					24	22	2	8.33333	0.0833333	0.28233	338.796	28	26	2	7.14286	0.0714286	0.262265	367.171	332	0.889315	0	1	no	1.18182	0.15 to 9.09	0.11 to 12.19	FALSE	9	12	7	2	9	13	209.5	0.0130536	DC_FE_LC_L_JC
OA	femur	lateral condyle	Eb	L					24	23	1	4.16667	0.0416667	0.204124	489.898	28	28	0	0	0	0		322	0.297621	0.00606909	0.937904	zero frequencies	3.6383	0.14 to 93.54	0.09 to 148.75	FALSE	9	12	7	2	9	13	209.5	0.0130536	DC_FE_LC_L_E_p
OA	femur	lateral condyle	OA	L					24	20	4	16.6667	0.166667	0.380693	228.416	28	24	4	14.2857	0.142857	0.356348	249.444	328	0.825675	0	1	no	1.2	0.27 to 5.42	0.21 to 6.73	FALSE	9	12	7	2	9	13	209.5	0.0130536	DC_FE_LC_L_OA
OA	femur	lateral condyle	MC	R					19	12	7	36.8421	0.368421	0.495595	134.519	28	13	15	53.5714	0.535714	0.507875	94.8032	221.5	0.269863	1.27234	0.259328	yes	0.505556	0.15 to 1.66	0.13 to 1.98	FALSE	7	13	8	3	5	11	190	0.0790569	DC_FE_LC_R_MC_p
OA	femur	lateral condyle	SC	R					20	17	3	15	0.15	0.366348	244.232	29	25	4	13.7931	0.137931	0.350931	254.425	286.5	0.919815	0	1	no	1.10294	0.22 to 5.57	0.17 to 7.02	FALSE	7	14	8	3	6	11	210.5	0.0841123	DC_FE_LC_R_SC_p
OA	femur	lateral condyle	NB	R					20	18	2	10	0.1	0.307794	307.794	29	27	2	6.89655	0.0689655	0.257881	373.927	281	0.715471	0	1	no	1.5	0.19 to 11.64	0.14 to 15.62	FALSE	7	14	8	3	6	11	210.5	0.0841123	DC_FE_LC_R_NB
OA	femur	lateral condyle	JC	R					20	18	2	10	0.1	0.307794	307.794	29	26	3	10.3448	0.103448	0.309934	299.603	289	0.984526	0	1	no	0.962963	0.15 to 6.36	0.11 to 8.34	FALSE	7	14	8	3	6	11	210.5	0.0841123	DC_FE_LC_R_JC
OA	femur	lateral condyle	Eb	R					20	19	1	5	0.05	0.223607	447.214	29	28	1	3.44828	0.0344828	0.185695	538.516	285.5	0.812367	0	1	no	1.47368	0.09 to 25.03	0.06 to 37.59	FALSE	7	14	8	3	6	11	210.5	0.0841123	DC_FE_LC_R_E_p
OA	femur	lateral condyle	OA	R					20	18	2	10	0.1	0.307794	307.794	29	24	5	17.2414	0.172414	0.384426	222.967	269	0.491524	0.0880029	0.766732	no	0.533333	0.09 to 3.07	0.07 to 3.95	FALSE	7	14	8	3	6	11	210.5	0.0841123	DC_FE_LC_R_OA
OA	femur	medial condyle	MC	L					22	8	14	63.6364	0.636364	0.492366	77.3718	26	12	14	53.8462	0.538462	0.508391	94.4155	258	0.505269	0.46993	0.493019	yes	1.5	0.47 to 4.79	0.4 to 5.66	FALSE	9	11	6	2	8	12	171	0.0112506	DC_FE_MC_L_MC_p
OA	femur	medial condyle	SC	L					22	18	4	18.1818	0.181818	0.394771	217.124	27	23	4	14.8148	0.148148	0.362014	244.359	287	0.765531	0	1	no	1.27778	0.28 to 5.82	0.23 to 7.24	FALSE	9	11	7	2	8	12	187	0.018451	DC_FE_MC_L_SC_p
OA	femur	medial condyle	NB	L					22	18	4	18.1818	0.181818	0.394771	217.124	27	24	3	11.1111	0.111111	0.320256	288.231	276	0.496674	0.0859287	0.769418	no	1.77778	0.35 to 8.96	0.28 to 11.3	FALSE	9	11	7	2	8	12	187	0.018451	DC_FE_MC_L_NB
OA	femur	medial condyle	JC	L					22	20	2	9.09091	0.0909091	0.294245	323.669	27	25	2	7.40741	0.0740741	0.26688	360.288	292	0.848767	0	1	no	1.25	0.16 to 9.67	0.12 to 12.98	FALSE	9	11	7	2	8	12	187	0.018451	DC_FE_MC_L_JC
OA	femur	medial condyle	Eb	L					22	21	1	4.54545	0.0454545	0.213201	469.042	27	26	1	3.7037	0.037037	0.19245	519.615	294.5	0.906638	0	1	no	1.2381	0.07 to 21.0	0.05 to 31.53	FALSE	9	11	7	2	8	12	187	0.018451	DC_FE_MC_L_E_p
OA	femur	medial condyle	OA	L					22	18	4	18.1818	0.181818	0.394771	217.124	26	21	5	19.2308	0.192308	0.401918	208.998	283	0.93902	0	1	no	0.933333	0.22 to 4.01	0.18 to 4.94	FALSE	9	11	6	2	8	12	171	0.0112506	DC_FE_MC_L_OA
OA	femur	medial condyle	MC	R					21	8	13	61.9048	0.619048	0.497613	80.3837	29	18	11	37.931	0.37931	0.493804	130.185	231.5	0.0996582	2.80462	0.0939932	yes	2.65909	0.84 to 8.46	0.71 to 9.98	FALSE	9	12	8	2	7	12	195	0.0216803	DC_FE_MC_R_MC_p
OA	femur	medial condyle	SC	R					21	18	3	14.2857	0.142857	0.358569	250.998	30	28	2	6.66667	0.0666667	0.253708	380.562	291	0.382625	0.178183	0.672939	no	2.33333	0.35 to 15.36	0.27 to 20.14	FALSE	9	13	8	2	7	12	200.5	0.019304	DC_FE_MC_R_SC_p
OA	femur	medial condyle	NB	R					21	18	3	14.2857	0.142857	0.358569	250.998	30	28	2	6.66667	0.0666667	0.253708	380.562	291	0.382625	0.178183	0.672939	no	2.33333	0.35 to 15.36	0.27 to 20.14	FALSE	9	13	8	2	7	12	200.5	0.019304	DC_FE_MC_R_NB
OA	femur	medial condyle	JC	R					21	19	2	9.52381	0.0952381	0.300793	315.832	30	27	3	10	0.1	0.305129	305.129	313.5	0.970364	0	1	no	0.947368	0.14 to 6.23	0.11 to 8.16	FALSE	9	13	8	2	7	12	200.5	0.019304	DC_FE_MC_R_JC
OA	femur	medial condyle	Eb	R					21	21	0	0	0	0		30	29	1	3.33333	0.0333333	0.182574	547.723	304.5	0.425556	0	1	zero frequencies	0.457364	0.02 to 11.78	0.01 to 18.73	FALSE	9	13	8	2	7	12	200.5	0.019304	DC_FE_MC_R_E_p
OA	femur	medial condyle	OA	R	x		x		21	14	7	33.3333	0.333333	0.483046	144.914	30	27	3	10	0.1	0.305129	305.129	241.5	0.0422238	2.91473	0.0877741	no	4.5	1.01 to 20.14	0.81 to 24.98	FALSE	9	13	8	2	7	12	200.5	0.019304	DC_FE_MC_R_OA
OA	patella	lateral surface	MC	L					16	9	7	43.75	0.4375	0.512348	117.108	26	15	11	42.3077	0.423077	0.503831	119.087	205	0.939799	0.00841346	0.926917	yes	1.06061	0.3 to 3.73	0.25 to 4.47	FALSE	7	10	9	2	5	9	155.5	0.147906	DC_PAT_LCS_L_MC_p
OA	patella	lateral surface	SC	L					21	19	2	9.52381	0.0952381	0.300793	315.832	26	25	1	3.84615	0.0384615	0.196116	509.902	257.5	0.448506	0.0366821	0.848114	no	2.63158	0.22 to 31.22	0.16 to 44.53	FALSE	7	10	9	2	7	12	197	0.0809332	DC_PAT_LCS_L_SC_p
OA	patella	lateral surface	NB	L					21	19	2	9.52381	0.0952381	0.300793	315.832	26	25	1	3.84615	0.0384615	0.196116	509.902	257.5	0.448506	0.0366821	0.848114	no	2.63158	0.22 to 31.22	0.16 to 44.53	FALSE	7	10	9	2	7	12	197	0.0809332	DC_PAT_LCS_L_NB
OA	patella	lateral surface	JC	L					20	19	1	5	0.05	0.223607	447.214	26	26	0	0	0	0		247	0.272938	0.0176923	0.894184	zero frequencies	4.07692	0.16 to 105.53	0.1 to 167.97	FALSE	7	10	9	2	7	11	192.5	0.10945	DC_PAT_LCS_L_JC
OA	patella	lateral surface	Eb	L					21	20	1	4.7619	0.047619	0.218218	458.258	26	26	0	0	0	0		260	0.284664	0.0116957	0.913879	zero frequencies	3.87805	0.15 to 100.23	0.09 to 159.51	FALSE	7	10	9	2	7	12	197	0.0809332	DC_PAT_LCS_L_E_p
OA	patella	lateral surface	OA	L					21	18	3	14.2857	0.142857	0.358569	250.998	26	25	1	3.84615	0.0384615	0.196116	509.902	244.5	0.215203	0.561651	0.453596	no	4.16667	0.4 to 43.38	0.29 to 60.73	FALSE	7	10	9	2	7	12	197	0.0809332	DC_PAT_LCS_L_OA
OA	patella	lateral surface	MC	R	x				14	12	2	14.2857	0.142857	0.363137	254.196	23	12	11	47.8261	0.478261	0.510754	106.794	107	0.0428172	2.9501	0.085872	no	0.181818	0.03 to 1.0	0.03 to 1.28	FALSE	6	11	6	2	5	7	118.5	0.157611	DC_PAT_LCS_R_MC_p
OA	patella	lateral surface	SC	R					21	18	3	14.2857	0.142857	0.358569	250.998	23	21	2	8.69565	0.0869565	0.288104	331.32	228	0.578524	0.0116791	0.91394	no	1.75	0.26 to 11.66	0.2 to 15.31	FALSE	6	11	6	2	7	12	156.5	0.0320233	DC_PAT_LCS_R_SC_p
OA	patella	lateral surface	NB	R					21	19	2	9.52381	0.0952381	0.300793	315.832	23	22	1	4.34783	0.0434783	0.208514	479.583	229	0.518485	0.00666566	0.93493	no	2.31579	0.19 to 27.59	0.14 to 39.38	FALSE	6	11	6	2	7	12	156.5	0.0320233	DC_PAT_LCS_R_NB
OA	patella	lateral surface	JC	R					20	18	2	10	0.1	0.307794	307.794	23	23	0	0	0	0		207	0.133203	0.684272	0.408119	zero frequencies	6.35135	0.29 to 140.55	0.18 to 218.77	FALSE	6	11	6	2	7	11	153.5	0.0458478	DC_PAT_LCS_R_JC
OA	patella	lateral surface	Eb	R					21	19	2	9.52381	0.0952381	0.300793	315.832	23	23	0	0	0	0		218.5	0.142925	0.624667	0.429318	zero frequencies	6.02564	0.27 to 133.12	0.18 to 207.14	FALSE	6	11	6	2	7	12	156.5	0.0320233	DC_PAT_LCS_R_E_p
OA	patella	lateral surface	OA	R					21	17	4	19.0476	0.190476	0.402374	211.246	23	21	2	8.69565	0.0869565	0.288104	331.32	216.5	0.332918	0.313247	0.575695	no	2.47059	0.4 to 15.15	0.31 to 19.66	FALSE	6	11	6	2	7	12	156.5	0.0320233	DC_PAT_LCS_R_OA
OA	patella	medial surface	MC	L					14	9	5	35.7143	0.357143	0.497245	139.229	26	20	6	23.0769	0.230769	0.429669	186.19	159	0.409539	0.232871	0.629403	no	1.85185	0.45 to 7.69	0.36 to 9.44	FALSE	7	10	9	2	4	8	137	0.175984	DC_PAT_MCS_L_MC_p
OA	patella	medial surface	SC	L					21	18	3	14.2857	0.142857	0.358569	250.998	26	23	3	11.5385	0.115385	0.325813	282.371	265.5	0.795569	0	1	no	1.27778	0.23 to 7.1	0.18 to 9.08	FALSE	7	10	9	2	7	12	197	0.0809332	DC_PAT_MCS_L_SC_p
OA	patella	medial surface	NB	L					21	19	2	9.52381	0.0952381	0.300793	315.832	26	20	6	23.0769	0.230769	0.429669	186.19	236	0.230304	0.703612	0.401573	no	0.350877	0.06 to 1.96	0.05 to 2.51	FALSE	7	10	9	2	7	12	197	0.0809332	DC_PAT_MCS_L_NB
OA	patella	medial surface	JC	L					20	17	3	15	0.15	0.366348	244.232	26	25	1	3.84615	0.0384615	0.196116	509.902	231	0.195778	0.645032	0.421894	no	4.41176	0.42 to 46.05	0.3 to 64.5	FALSE	7	10	9	2	7	11	192.5	0.10945	DC_PAT_MCS_L_JC
OA	patella	medial surface	Eb	L					21	20	1	4.7619	0.047619	0.218218	458.258	26	26	0	0	0	0		260	0.284664	0.0116957	0.913879	zero frequencies	3.87805	0.15 to 100.23	0.09 to 159.51	FALSE	7	10	9	2	7	12	197	0.0809332	DC_PAT_MCS_L_E_p
OA	patella	medial surface	OA	L					21	16	5	23.8095	0.238095	0.436436	183.303	26	20	6	23.0769	0.230769	0.429669	186.19	271	0.965097	0	1	no	1.04167	0.27 to 4.05	0.22 to 4.92	FALSE	7	10	9	2	7	12	197	0.0809332	DC_PAT_MCS_L_OA
OA	patella	medial surface	MC	R					15	11	4	26.6667	0.266667	0.457738	171.652	22	13	9	40.9091	0.409091	0.503236	123.013	141.5	0.389706	0.793833	0.372944	yes	0.525253	0.13 to 2.18	0.1 to 2.68	FALSE	6	11	5	2	4	9	102.5	0.039728	DC_PAT_MCS_R_MC_p
OA	patella	medial surface	SC	R					21	19	2	9.52381	0.0952381	0.300793	315.832	22	18	4	18.1818	0.181818	0.394771	217.124	211	0.42999	0.143488	0.704837	no	0.473684	0.08 to 2.91	0.06 to 3.78	FALSE	6	11	5	2	7	12	141.5	0.0196334	DC_PAT_MCS_R_SC_p
OA	patella	medial surface	NB	R					21	17	4	19.0476	0.190476	0.402374	211.246	22	17	5	22.7273	0.227273	0.428932	188.73	222.5	0.782717	0	1	no	0.8	0.18 to 3.5	0.15 to 4.33	FALSE	6	11	5	2	7	12	141.5	0.0196334	DC_PAT_MCS_R_NB
OA	patella	medial surface	JC	R					20	19	1	5	0.05	0.223607	447.214	22	20	2	9.09091	0.0909091	0.294245	323.669	211	0.6314	0	1	no	0.526316	0.04 to 6.29	0.03 to 8.99	FALSE	6	11	5	2	7	11	139	0.0287662	DC_PAT_MCS_R_JC
OA	patella	medial surface	Eb	R					21	21	0	0	0	0		22	22	0	0	0	0		231	1			empty cont. table				FALSE	6	11	5	2	7	12	141.5	0.0196334	DC_PAT_MCS_R_E_p
OA	patella	medial surface	OA	R					21	19	2	9.52381	0.0952381	0.300793	315.832	22	17	5	22.7273	0.227273	0.428932	188.73	200.5	0.254451	0.576262	0.447781	no	0.357895	0.06 to 2.09	0.05 to 2.7	FALSE	6	11	5	2	7	12	141.5	0.0196334	DC_PAT_MCS_R_OA
OA	tibia	lateral condyle	MC	L					12	4	8	66.6667	0.666667	0.492366	73.8549	17	11	6	35.2941	0.352941	0.492592	139.568	70	0.107261	2.77274	0.0958822	yes	3.66667	0.77 to 17.43	0.62 to 21.8	FALSE	6	7	4	3	2	7	71	0.151499	DC_TI_LC_L_MC_p
OA	tibia	lateral condyle	SC	L					19	19	0	0	0	0		20	19	1	5	0.05	0.223607	447.214	180.5	0.355809	0	1	zero frequencies	0.333333	0.01 to 8.7	0.01 to 13.86	FALSE	7	9	4	3	5	11	114	0.0237805	DC_TI_LC_L_SC_p
OA	tibia	lateral condyle	NB	L					19	17	2	10.5263	0.105263	0.315302	299.537	20	19	1	5	0.05	0.223607	447.214	179.5	0.542802	0.00213816	0.963119	no	2.23529	0.19 to 26.91	0.13 to 38.46	FALSE	7	9	4	3	5	11	114	0.0237805	DC_TI_LC_L_NB
OA	tibia	lateral condyle	JC	L					19	19	0	0	0	0		20	19	1	5	0.05	0.223607	447.214	180.5	0.355809	0	1	zero frequencies	0.333333	0.01 to 8.7	0.01 to 13.86	FALSE	7	9	4	3	5	11	114	0.0237805	DC_TI_LC_L_JC
OA	tibia	lateral condyle	Eb	L					19	19	0	0	0	0		20	20	0	0	0	0		190	1			empty cont. table				FALSE	7	9	4	3	5	11	114	0.0237805	DC_TI_LC_L_E_p
OA	tibia	lateral condyle	OA	L					19	17	2	10.5263	0.105263	0.315302	299.537	20	18	2	10	0.1	0.307794	307.794	189	0.978678	0	1	no	1.05882	0.13 to 8.38	0.1 to 11.28	FALSE	7	9	4	3	5	11	114	0.0237805	DC_TI_LC_L_OA
OA	tibia	lateral condyle	MC	R					10	5	5	50	0.5	0.527046	105.409	20	15	5	25	0.25	0.444262	177.705	75	0.187047	0.91875	0.337803	no	3	0.61 to 14.86	0.48 to 18.7	FALSE	6	9	5	3	1	6	75.5	0.262421	DC_TI_LC_R_MC_p
OA	tibia	lateral condyle	SC	R					17	17	0	0	0	0		25	25	0	0	0	0		212.5	1			empty cont. table				FALSE	8	11	6	3	5	9	147.5	0.0783736	DC_TI_LC_R_SC_p
OA	tibia	lateral condyle	NB	R					17	16	1	5.88235	0.0588235	0.242536	412.311	25	24	1	4	0.04	0.2	500	208.5	0.807943	0	1	no	1.5	0.09 to 25.75	0.06 to 38.74	FALSE	8	11	6	3	5	9	147.5	0.0783736	DC_TI_LC_R_NB
OA	tibia	lateral condyle	JC	R					17	16	1	5.88235	0.0588235	0.242536	412.311	25	24	1	4	0.04	0.2	500	208.5	0.807943	0	1	no	1.5	0.09 to 25.75	0.06 to 38.74	FALSE	8	11	6	3	5	9	147.5	0.0783736	DC_TI_LC_R_JC
OA	tibia	lateral condyle	Eb	R					17	17	0	0	0	0		25	24	1	4	0.04	0.2	500	204	0.437682	0	1	zero frequencies	0.466667	0.02 to 12.14	0.01 to 19.34	FALSE	8	11	6	3	5	9	147.5	0.0783736	DC_TI_LC_R_E_p
OA	tibia	lateral condyle	OA	R					16	15	1	6.25	0.0625	0.25	400	25	23	2	8	0.08	0.276887	346.109	196.5	0.858955	0	1	no	0.766667	0.06 to 9.22	0.04 to 13.18	FALSE	8	11	6	3	5	8	144.5	0.117534	DC_TI_LC_R_OA
OA	tibia	medial condyle	MC	L					11	6	5	45.4545	0.454545	0.522233	114.891	19	15	4	21.0526	0.210526	0.418854	198.956	79	0.175491	0.984279	0.321145	no	3.125	0.62 to 15.79	0.49 to 19.93	FALSE	5	9	5	3	3	5	90.5	0.535919	DC_TI_MC_L_MC_p
OA	tibia	medial condyle	SC	L					18	18	0	0	0	0		25	23	2	8	0.08	0.276887	346.109	207	0.237679	0.245007	0.620613	zero frequencies	0.254054	0.01 to 5.62	0.01 to 8.75	FALSE	7	12	6	3	4	11	145.5	0.0375603	DC_TI_MC_L_SC_p
OA	tibia	medial condyle	NB	L					18	18	0	0	0	0		25	22	3	12	0.12	0.331662	276.385	198	0.139381	0.841088	0.359086	zero frequencies	0.173745	0.01 to 3.58	0.01 to 5.52	FALSE	7	12	6	3	4	11	145.5	0.0375603	DC_TI_MC_L_NB
OA	tibia	medial condyle	JC	L					18	17	1	5.55556	0.0555556	0.235702	424.264	25	23	2	8	0.08	0.276887	346.109	219.5	0.780332	0	1	no	0.676471	0.06 to 8.09	0.04 to 11.55	FALSE	7	12	6	3	4	11	145.5	0.0375603	DC_TI_MC_L_JC
OA	tibia	medial condyle	Eb	L					18	17	1	5.55556	0.0555556	0.235702	424.264	25	24	1	4	0.04	0.2	500	221.5	0.839585	0	1	no	1.41176	0.08 to 24.18	0.05 to 36.35	FALSE	7	12	6	3	4	11	145.5	0.0375603	DC_TI_MC_L_E_p
OA	tibia	medial condyle	OA	L					18	16	2	11.1111	0.111111	0.323381	291.043	25	21	4	16	0.16	0.374166	233.854	214	0.666768	0.000107608	0.991723	no	0.65625	0.11 to 4.04	0.08 to 5.25	FALSE	7	12	6	3	4	11	145.5	0.0375603	DC_TI_MC_L_OA
OA	tibia	medial condyle	MC	R					7	5	2	28.5714	0.285714	0.48795	170.783	18	11	7	38.8889	0.388889	0.501631	128.991	56.5	0.662521	0.000344466	0.985192	no	0.628571	0.09 to 4.18	0.07 to 5.48	FALSE	5	8	5	3	1	3	63	1	DC_TI_MC_R_MC_p
OA	tibia	medial condyle	SC	R					16	15	1	6.25	0.0625	0.25	400	24	22	2	8.33333	0.0833333	0.28233	338.796	188	0.83231	0	1	no	0.733333	0.06 to 8.83	0.04 to 12.63	FALSE	7	10	7	3	4	9	141	0.136785	DC_TI_MC_R_SC_p
OA	tibia	medial condyle	NB	R					16	15	1	6.25	0.0625	0.25	400	24	23	1	4.16667	0.0416667	0.204124	489.898	188	0.798034	0	1	no	1.53333	0.09 to 26.43	0.06 to 39.78	FALSE	7	10	7	3	4	9	141	0.136785	DC_TI_MC_R_NB
OA	tibia	medial condyle	JC	R					16	15	1	6.25	0.0625	0.25	400	24	23	1	4.16667	0.0416667	0.204124	489.898	188	0.798034	0	1	no	1.53333	0.09 to 26.43	0.06 to 39.78	FALSE	7	10	7	3	4	9	141	0.136785	DC_TI_MC_R_JC
OA	tibia	medial condyle	Eb	R					16	16	0	0	0	0		24	23	1	4.16667	0.0416667	0.204124	489.898	184	0.443994	0	1	zero frequencies	0.474747	0.02 to 12.39	0.01 to 19.75	FALSE	7	10	7	3	4	9	141	0.136785	DC_TI_MC_R_E_p
OA	tibia	medial condyle	OA	R					15	14	1	6.66667	0.0666667	0.258199	387.298	24	20	4	16.6667	0.166667	0.380693	228.416	162	0.383134	0.173493	0.677026	no	0.357143	0.04 to 3.55	0.03 to 4.93	FALSE	7	10	7	3	3	9	129	0.119678	DC_TI_MC_R_OA
OA	tibia	medial malleolus	MC	L					20	16	4	20	0.2	0.410391	205.196	24	21	3	12.5	0.125	0.337832	270.266	222	0.515094	0.0693694	0.792257	no	1.75	0.34 to 8.95	0.27 to 11.31	FALSE	6	11	7	3	7	10	185.5	0.171337	DC_TI_MM_L_MC_p
OA	tibia	medial malleolus	SC	L					20	18	2	10	0.1	0.307794	307.794	24	24	0	0	0	0		216	0.124816	0.737698	0.390399	zero frequencies	6.62162	0.3 to 146.38	0.19 to 227.8	FALSE	6	11	7	3	7	10	185.5	0.171337	DC_TI_MM_L_SC_p
OA	tibia	medial malleolus	NB	L					20	18	2	10	0.1	0.307794	307.794	24	24	0	0	0	0		216	0.124816	0.737698	0.390399	zero frequencies	6.62162	0.3 to 146.38	0.19 to 227.8	FALSE	6	11	7	3	7	10	185.5	0.171337	DC_TI_MM_L_NB
OA	tibia	medial malleolus	JC	L					20	20	0	0	0	0		24	24	0	0	0	0		240	1			empty cont. table				FALSE	6	11	7	3	7	10	185.5	0.171337	DC_TI_MM_L_JC
OA	tibia	medial malleolus	Eb	L					20	20	0	0	0	0		24	24	0	0	0	0		240	1			empty cont. table				FALSE	6	11	7	3	7	10	185.5	0.171337	DC_TI_MM_L_E_p
OA	tibia	medial malleolus	OA	L					20	18	2	10	0.1	0.307794	307.794	24	24	0	0	0	0		216	0.124816	0.737698	0.390399	zero frequencies	6.62162	0.3 to 146.38	0.19 to 227.8	FALSE	6	11	7	3	7	10	185.5	0.171337	DC_TI_MM_L_OA
OA	tibia	medial malleolus	MC	R					20	16	4	20	0.2	0.410391	205.196	25	19	6	24	0.24	0.43589	181.621	240	0.763206	0	1	no	0.791667	0.19 to 3.31	0.15 to 4.06	FALSE	7	12	6	2	6	12	151	0.0155244	DC_TI_MM_R_MC_p
OA	tibia	medial malleolus	SC	R					20	20	0	0	0	0		25	25	0	0	0	0		250	1			empty cont. table				FALSE	7	12	6	2	6	12	151	0.0155244	DC_TI_MM_R_SC_p
OA	tibia	medial malleolus	NB	R					20	19	1	5	0.05	0.223607	447.214	25	25	0	0	0	0		237.5	0.283131	0.0127841	0.909978	zero frequencies	3.92308	0.15 to 101.64	0.1 to 161.8	FALSE	7	12	6	2	6	12	151	0.0155244	DC_TI_MM_R_NB
OA	tibia	medial malleolus	JC	R					20	20	0	0	0	0		25	25	0	0	0	0		250	1			empty cont. table				FALSE	7	12	6	2	6	12	151	0.0155244	DC_TI_MM_R_JC
OA	tibia	medial malleolus	Eb	R					20	20	0	0	0	0		25	25	0	0	0	0		250	1			empty cont. table				FALSE	7	12	6	2	6	12	151	0.0155244	DC_TI_MM_R_E_p
OA	tibia	medial malleolus	OA	R					20	19	1	5	0.05	0.223607	447.214	25	25	0	0	0	0		237.5	0.283131	0.0127841	0.909978	zero frequencies	3.92308	0.15 to 101.64	0.1 to 161.8	FALSE	7	12	6	2	6	12	151	0.0155244	DC_TI_MM_R_OA
OA	tibia	inferior facet	MC	L					23	18	5	21.7391	0.217391	0.421741	194.001	27	23	4	14.8148	0.148148	0.362014	244.359	289	0.539103	0.0706964	0.790326	no	1.59722	0.37 to 6.82	0.3 to 8.41	FALSE	8	12	7	3	7	13	205.5	0.0292749	DC_TI_IF_L_MC_p
OA	tibia	inferior facet	SC	L					25	25	0	0	0	0		27	26	1	3.7037	0.037037	0.19245	519.615	325	0.355611	0	1	zero frequencies	0.346405	0.01 to 8.9	0.01 to 14.16	FALSE	8	12	7	3	9	13	231.5	0.0380967	DC_TI_IF_L_SC_p
OA	tibia	inferior facet	NB	L					25	24	1	4	0.04	0.2	500	27	27	0	0	0	0		324	0.316952	0.00151053	0.968998	zero frequencies	3.36735	0.13 to 86.55	0.08 to 137.63	FALSE	8	12	7	3	9	13	231.5	0.0380967	DC_TI_IF_L_NB
OA	tibia	inferior facet	JC	L					25	25	0	0	0	0		27	27	0	0	0	0		337.5	1			empty cont. table				FALSE	8	12	7	3	9	13	231.5	0.0380967	DC_TI_IF_L_JC
OA	tibia	inferior facet	Eb	L					25	25	0	0	0	0		27	27	0	0	0	0		337.5	1			empty cont. table				FALSE	8	12	7	3	9	13	231.5	0.0380967	DC_TI_IF_L_E_p
OA	tibia	inferior facet	OA	L					25	24	1	4	0.04	0.2	500	27	26	1	3.7037	0.037037	0.19245	519.615	336.5	0.978071	0	1	no	1.08333	0.06 to 18.3	0.04 to 27.46	FALSE	8	12	7	3	9	13	231.5	0.0380967	DC_TI_IF_L_OA
OA	tibia	inferior facet	MC	R					21	15	6	28.5714	0.285714	0.46291	162.019	28	24	4	14.2857	0.142857	0.356348	249.444	252	0.229821	0.756464	0.384437	no	2.4	0.58 to 9.93	0.47 to 12.18	FALSE	8	13	7	3	7	11	205	0.0554572	DC_TI_IF_R_MC_p
OA	tibia	inferior facet	SC	R					22	21	1	4.54545	0.0454545	0.213201	469.042	28	26	2	7.14286	0.0714286	0.262265	367.171	300	0.721632	0	1	no	0.619048	0.05 to 7.31	0.04 to 10.41	FALSE	8	13	7	3	8	11	218.5	0.0620445	DC_TI_IF_R_SC_p
OA	tibia	inferior facet	NB	R					22	21	1	4.54545	0.0454545	0.213201	469.042	28	27	1	3.57143	0.0357143	0.188982	529.15	305	0.885558	0	1	no	1.28571	0.08 to 21.78	0.05 to 32.7	FALSE	8	13	7	3	8	11	218.5	0.0620445	DC_TI_IF_R_NB
OA	tibia	inferior facet	JC	R					22	22	0	0	0	0		28	28	0	0	0	0		308	1			empty cont. table				FALSE	8	13	7	3	8	11	218.5	0.0620445	DC_TI_IF_R_JC
OA	tibia	inferior facet	Eb	R					22	22	0	0	0	0		28	28	0	0	0	0		308	1			empty cont. table				FALSE	8	13	7	3	8	11	218.5	0.0620445	DC_TI_IF_R_E_p
OA	tibia	inferior facet	OA	R					22	21	1	4.54545	0.0454545	0.213201	469.042	28	27	1	3.57143	0.0357143	0.188982	529.15	305	0.885558	0	1	no	1.28571	0.08 to 21.78	0.05 to 32.7	FALSE	8	13	7	3	8	11	218.5	0.0620445	DC_TI_IF_R_OA
OA	fibula	lateral malleolus facet	MC	L					15	8	7	46.6667	0.466667	0.516398	110.657	23	19	4	17.3913	0.173913	0.387553	222.843	122	0.057399	2.49365	0.114306	no	4.15625	0.95 to 18.27	0.76 to 22.59	FALSE	7	11	5	2	4	9	103.5	0.0288211	DC_FI_LMF_L_MC_p
OA	fibula	lateral malleolus facet	SC	L					16	15	1	6.25	0.0625	0.25	400	23	23	0	0	0	0		172.5	0.251452	0.034164	0.853358	zero frequencies	4.54839	0.17 to 118.99	0.11 to 189.69	FALSE	7	11	5	2	4	10	106	0.0179695	DC_FI_LMF_L_SC_p
OA	fibula	lateral malleolus facet	NB	L					15	15	0	0	0	0		23	23	0	0	0	0		172.5	1			empty cont. table				FALSE	7	11	5	2	4	9	103.5	0.0288211	DC_FI_LMF_L_NB
OA	fibula	lateral malleolus facet	JC	L					15	15	0	0	0	0		23	23	0	0	0	0		172.5	1			empty cont. table				FALSE	7	11	5	2	4	9	103.5	0.0288211	DC_FI_LMF_L_JC
OA	fibula	lateral malleolus facet	Eb	L					16	16	0	0	0	0		23	23	0	0	0	0		184	1			empty cont. table				FALSE	7	11	5	2	4	10	106	0.0179695	DC_FI_LMF_L_E_p
OA	fibula	lateral malleolus facet	OA	L					15	14	1	6.66667	0.0666667	0.258199	387.298	23	23	0	0	0	0		161	0.236239	0.0476302	0.827239	zero frequencies	4.86207	0.19 to 127.53	0.12 to 203.38	FALSE	7	11	5	2	4	9	103.5	0.0288211	DC_FI_LMF_L_OA
OA	fibula	lateral malleolus facet	MC	R					19	14	5	26.3158	0.263158	0.452414	171.917	30	22	8	26.6667	0.266667	0.449776	168.666	284	0.989297	0.000734743	0.978375	yes	0.982143	0.27 to 3.61	0.22 to 4.36	FALSE	8	13	9	2	4	13	172.5	0.0131828	DC_FI_LMF_R_MC_p
OA	fibula	lateral malleolus facet	SC	R					19	18	1	5.26316	0.0526316	0.229416	435.89	30	30	0	0	0	0		270	0.22449	0.0541758	0.81595	zero frequencies	4.94595	0.19 to 127.86	0.12 to 203.48	FALSE	8	13	9	2	4	13	172.5	0.0131828	DC_FI_LMF_R_SC_p
OA	fibula	lateral malleolus facet	NB	R					19	19	0	0	0	0		30	30	0	0	0	0		285	1			empty cont. table				FALSE	8	13	9	2	4	13	172.5	0.0131828	DC_FI_LMF_R_NB
OA	fibula	lateral malleolus facet	JC	R					19	19	0	0	0	0		30	30	0	0	0	0		285	1			empty cont. table				FALSE	8	13	9	2	4	13	172.5	0.0131828	DC_FI_LMF_R_JC
OA	fibula	lateral malleolus facet	Eb	R					19	19	0	0	0	0		30	30	0	0	0	0		285	1			empty cont. table				FALSE	8	13	9	2	4	13	172.5	0.0131828	DC_FI_LMF_R_E_p
OA	fibula	lateral malleolus facet	OA	R					19	19	0	0	0	0		30	30	0	0	0	0		285	1			empty cont. table				FALSE	8	13	9	2	4	13	172.5	0.0131828	DC_FI_LMF_R_OA
OA	talus	trochlea	MC	L					21	17	4	19.0476	0.190476	0.402374	211.246	30	25	5	16.6667	0.166667	0.379049	227.429	307.5	0.839244	0	1	no	1.17647	0.28 to 5.03	0.22 to 6.19	FALSE	6	14	10	3	5	13	231	0.0832808	DC_TA_troch_L_MC_p
OA	talus	trochlea	SC	L					21	21	0	0	0	0		30	30	0	0	0	0		315	1			empty cont. table				FALSE	6	14	10	3	5	13	231	0.0832808	DC_TA_troch_L_SC_p
OA	talus	trochlea	NB	L					21	20	1	4.7619	0.047619	0.218218	458.258	30	30	0	0	0	0		300	0.247932	0.0327857	0.856314	zero frequencies	4.46341	0.17 to 115.03	0.11 to 182.97	FALSE	6	14	10	3	5	13	231	0.0832808	DC_TA_troch_L_NB
OA	talus	trochlea	JC	L					21	20	1	4.7619	0.047619	0.218218	458.258	30	30	0	0	0	0		300	0.247932	0.0327857	0.856314	zero frequencies	4.46341	0.17 to 115.03	0.11 to 182.97	FALSE	6	14	10	3	5	13	231	0.0832808	DC_TA_troch_L_JC
OA	talus	trochlea	Eb	L					21	21	0	0	0	0		30	30	0	0	0	0		315	1			empty cont. table				FALSE	6	14	10	3	5	13	231	0.0832808	DC_TA_troch_L_E_p
OA	talus	trochlea	OA	L					21	20	1	4.7619	0.047619	0.218218	458.258	30	30	0	0	0	0		300	0.247932	0.0327857	0.856314	zero frequencies	4.46341	0.17 to 115.03	0.11 to 182.97	FALSE	6	14	10	3	5	13	231	0.0832808	DC_TA_troch_L_OA
OA	talus	trochlea	MC	R					19	15	4	21.0526	0.210526	0.418854	198.956	28	22	6	21.4286	0.214286	0.417855	194.999	265	0.987803	0	1	no	0.977778	0.24 to 4.07	0.19 to 4.99	FALSE	8	12	8	4	4	11	196	0.107911	DC_TA_troch_R_MC_p
OA	talus	trochlea	SC	R					21	21	0	0	0	0		28	28	0	0	0	0		294	1			empty cont. table				FALSE	8	12	8	4	4	13	204	0.0528454	DC_TA_troch_R_SC_p
OA	talus	trochlea	NB	R					21	21	0	0	0	0		28	28	0	0	0	0		294	1			empty cont. table				FALSE	8	12	8	4	4	13	204	0.0528454	DC_TA_troch_R_NB
OA	talus	trochlea	JC	R					21	20	1	4.7619	0.047619	0.218218	458.258	28	28	0	0	0	0		280	0.26551	0.0212674	0.884053	zero frequencies	4.17073	0.16 to 107.63	0.1 to 171.24	FALSE	8	12	8	4	4	13	204	0.0528454	DC_TA_troch_R_JC
OA	talus	trochlea	Eb	R					21	21	0	0	0	0		28	28	0	0	0	0		294	1			empty cont. table				FALSE	8	12	8	4	4	13	204	0.0528454	DC_TA_troch_R_E_p
OA	talus	trochlea	OA	R					21	20	1	4.7619	0.047619	0.218218	458.258	28	28	0	0	0	0		280	0.26551	0.0212674	0.884053	zero frequencies	4.17073	0.16 to 107.63	0.1 to 171.24	FALSE	8	12	8	4	4	13	204	0.0528454	DC_TA_troch_R_OA
OA	talus	medial malleolus facet	MC	L					15	12	3	20	0.2	0.414039	207.02	26	22	4	15.3846	0.153846	0.367946	239.165	186	0.724159	0	1	no	1.375	0.26 to 7.19	0.21 to 9.11	FALSE	6	13	7	3	3	9	141	0.120776	DC_TA_Mtroch_L_MC_p
OA	talus	medial malleolus facet	SC	L					17	17	0	0	0	0		27	26	1	3.7037	0.037037	0.19245	519.615	221	0.455175	0	1	zero frequencies	0.504762	0.02 to 13.11	0.01 to 20.88	FALSE	6	13	8	3	4	10	170	0.126416	DC_TA_Mtroch_L_SC_p
OA	talus	medial malleolus facet	NB	L					17	17	0	0	0	0		27	27	0	0	0	0		229.5	1			empty cont. table				FALSE	6	13	8	3	4	10	170	0.126416	DC_TA_Mtroch_L_NB
OA	talus	medial malleolus facet	JC	L					17	17	0	0	0	0		27	27	0	0	0	0		229.5	1			empty cont. table				FALSE	6	13	8	3	4	10	170	0.126416	DC_TA_Mtroch_L_JC
OA	talus	medial malleolus facet	Eb	L					17	17	0	0	0	0		27	27	0	0	0	0		229.5	1			empty cont. table				FALSE	6	13	8	3	4	10	170	0.126416	DC_TA_Mtroch_L_E_p
OA	talus	medial malleolus facet	OA	L					17	17	0	0	0	0		27	26	1	3.7037	0.037037	0.19245	519.615	221	0.455175	0	1	zero frequencies	0.504762	0.02 to 13.11	0.01 to 20.88	FALSE	6	13	8	3	4	10	170	0.126416	DC_TA_Mtroch_L_OA
OA	talus	medial malleolus facet	MC	R					20	15	5	25	0.25	0.444262	177.705	26	24	2	7.69231	0.0769231	0.271746	353.27	215	0.113063	1.45459	0.227792	no	4	0.69 to 23.3	0.53 to 30.01	FALSE	8	11	7	4	4	12	180	0.060037	DC_TA_Mtroch_R_MC_p
OA	talus	medial malleolus facet	SC	R					21	21	0	0	0	0		26	26	0	0	0	0		273	1			empty cont. table				FALSE	8	11	7	4	4	13	183.5	0.0416643	DC_TA_Mtroch_R_SC_p
OA	talus	medial malleolus facet	NB	R					21	21	0	0	0	0		26	25	1	3.84615	0.0384615	0.196116	509.902	262.5	0.392041	0	1	zero frequencies	0.395349	0.02 to 10.21	0.01 to 16.25	FALSE	8	11	7	4	4	13	183.5	0.0416643	DC_TA_Mtroch_R_NB
OA	talus	medial malleolus facet	JC	R					21	21	0	0	0	0		26	25	1	3.84615	0.0384615	0.196116	509.902	262.5	0.392041	0	1	zero frequencies	0.395349	0.02 to 10.21	0.01 to 16.25	FALSE	8	11	7	4	4	13	183.5	0.0416643	DC_TA_Mtroch_R_JC
OA	talus	medial malleolus facet	Eb	R					21	21	0	0	0	0		26	26	0	0	0	0		273	1			empty cont. table				FALSE	8	11	7	4	4	13	183.5	0.0416643	DC_TA_Mtroch_R_E_p
OA	talus	medial malleolus facet	OA	R					21	21	0	0	0	0		26	25	1	3.84615	0.0384615	0.196116	509.902	262.5	0.392041	0	1	zero frequencies	0.395349	0.02 to 10.21	0.01 to 16.25	FALSE	8	11	7	4	4	13	183.5	0.0416643	DC_TA_Mtroch_R_OA
OA	talus	lateral malleolus facet	MC	L					19	16	3	15.7895	0.157895	0.374634	237.268	29	27	2	6.89655	0.0689655	0.257881	373.927	251	0.339031	0.253239	0.614803	no	2.53125	0.38 to 16.81	0.29 to 22.06	FALSE	6	13	10	3	5	11	215.5	0.175491	DC_TA_Ltroch_L_MC_p
OA	talus	lateral malleolus facet	SC	L					20	19	1	5	0.05	0.223607	447.214	29	29	0	0	0	0		275.5	0.244977	0.0356412	0.850258	zero frequencies	4.53846	0.18 to 117.21	0.11 to 186.5	FALSE	6	13	10	3	5	12	220.5	0.128821	DC_TA_Ltroch_L_SC_p
OA	talus	lateral malleolus facet	NB	L					20	20	0	0	0	0		29	29	0	0	0	0		290	1			empty cont. table				FALSE	6	13	10	3	5	12	220.5	0.128821	DC_TA_Ltroch_L_NB
OA	talus	lateral malleolus facet	JC	L					20	20	0	0	0	0		29	29	0	0	0	0		290	1			empty cont. table				FALSE	6	13	10	3	5	12	220.5	0.128821	DC_TA_Ltroch_L_JC
OA	talus	lateral malleolus facet	Eb	L					20	20	0	0	0	0		29	29	0	0	0	0		290	1			empty cont. table				FALSE	6	13	10	3	5	12	220.5	0.128821	DC_TA_Ltroch_L_E_p
OA	talus	lateral malleolus facet	OA	L					19	19	0	0	0	0		29	29	0	0	0	0		275.5	1			empty cont. table				FALSE	6	13	10	3	5	11	215.5	0.175491	DC_TA_Ltroch_L_OA
OA	talus	lateral malleolus facet	MC	R					18	16	2	11.1111	0.111111	0.323381	291.043	27	21	6	22.2222	0.222222	0.423659	190.647	216	0.353973	0.310389	0.577442	no	0.4375	0.08 to 2.46	0.06 to 3.15	FALSE	8	11	8	4	3	11	176.5	0.102329	DC_TA_Ltroch_R_MC_p
OA	talus	lateral malleolus facet	SC	R					19	19	0	0	0	0		27	27	0	0	0	0		256.5	1			empty cont. table				FALSE	8	11	8	4	3	12	180.5	0.0713187	DC_TA_Ltroch_R_SC_p
OA	talus	lateral malleolus facet	NB	R					19	19	0	0	0	0		27	27	0	0	0	0		256.5	1			empty cont. table				FALSE	8	11	8	4	3	12	180.5	0.0713187	DC_TA_Ltroch_R_NB
OA	talus	lateral malleolus facet	JC	R					19	19	0	0	0	0		27	27	0	0	0	0		256.5	1			empty cont. table				FALSE	8	11	8	4	3	12	180.5	0.0713187	DC_TA_Ltroch_R_JC
OA	talus	lateral malleolus facet	Eb	R					19	19	0	0	0	0		27	27	0	0	0	0		256.5	1			empty cont. table				FALSE	8	11	8	4	3	12	180.5	0.0713187	DC_TA_Ltroch_R_E_p
OA	talus	lateral malleolus facet	OA	R					19	19	0	0	0	0		27	27	0	0	0	0		256.5	1			empty cont. table				FALSE	8	11	8	4	3	12	180.5	0.0713187	DC_TA_Ltroch_R_OA
OA	talus	talus head	MC	L					14	11	3	21.4286	0.214286	0.425815	198.714	27	19	8	29.6296	0.296296	0.465322	157.046	173.5	0.591119	0.0362374	0.849026	no	0.647727	0.14 to 2.96	0.11 to 3.69	FALSE	6	13	8	3	3	8	147.5	0.227146	DC_TA_cap_L_MC_p
OA	talus	talus head	SC	L					19	18	1	5.26316	0.0526316	0.229416	435.89	28	26	2	7.14286	0.0714286	0.262265	367.171	261	0.817824	0	1	no	0.722222	0.06 to 8.58	0.04 to 12.24	FALSE	6	14	8	3	5	11	194	0.0948876	DC_TA_cap_L_SC_p
OA	talus	talus head	NB	L					19	19	0	0	0	0		28	26	2	7.14286	0.0714286	0.262265	367.171	247	0.251447	0.206386	0.649615	zero frequencies	0.271795	0.01 to 5.99	0.01 to 9.31	FALSE	6	14	8	3	5	11	194	0.0948876	DC_TA_cap_L_NB
OA	talus	talus head	JC	L					19	18	1	5.26316	0.0526316	0.229416	435.89	28	26	2	7.14286	0.0714286	0.262265	367.171	261	0.817824	0	1	no	0.722222	0.06 to 8.58	0.04 to 12.24	FALSE	6	14	8	3	5	11	194	0.0948876	DC_TA_cap_L_JC
OA	talus	talus head	Eb	L					19	18	1	5.26316	0.0526316	0.229416	435.89	28	28	0	0	0	0		252	0.24176	0.0388914	0.843664	zero frequencies	4.62162	0.18 to 119.64	0.11 to 190.43	FALSE	6	14	8	3	5	11	194	0.0948876	DC_TA_cap_L_E_p
OA	talus	talus head	OA	L					19	18	1	5.26316	0.0526316	0.229416	435.89	28	25	3	10.7143	0.107143	0.31497	293.972	251.5	0.530139	0.0155376	0.900801	no	0.462963	0.04 to 4.82	0.03 to 6.75	FALSE	6	14	8	3	5	11	194	0.0948876	DC_TA_cap_L_OA
OA	talus	talus head	MC	R					15	12	3	20	0.2	0.414039	207.02	25	17	8	32	0.32	0.476095	148.78	165	0.426926	0.208986	0.647563	no	0.53125	0.12 to 2.43	0.09 to 3.02	FALSE	8	10	7	3	4	8	139	0.153828	DC_TA_cap_R_MC_p
OA	talus	talus head	SC	R					16	15	1	6.25	0.0625	0.25	400	25	24	1	4	0.04	0.2	500	195.5	0.774537	0	1	no	1.6	0.09 to 27.55	0.06 to 41.45	FALSE	8	10	7	3	5	8	151	0.167831	DC_TA_cap_R_SC_p
OA	talus	talus head	NB	R					16	16	0	0	0	0		25	25	0	0	0	0		200	1			empty cont. table				FALSE	8	10	7	3	5	8	151	0.167831	DC_TA_cap_R_NB
OA	talus	talus head	JC	R					15	14	1	6.66667	0.0666667	0.258199	387.298	25	25	0	0	0	0		175	0.215214	0.0683761	0.793716	zero frequencies	5.27586	0.2 to 138.11	0.13 to 220.19	FALSE	8	10	7	3	5	7	147.5	0.240557	DC_TA_cap_R_JC
OA	talus	talus head	Eb	R					16	15	1	6.25	0.0625	0.25	400	25	25	0	0	0	0		187.5	0.230139	0.0518906	0.819806	zero frequencies	4.93548	0.19 to 128.87	0.12 to 205.37	FALSE	8	10	7	3	5	8	151	0.167831	DC_TA_cap_R_E_p
OA	talus	talus head	OA	R					16	15	1	6.25	0.0625	0.25	400	25	23	2	8	0.08	0.276887	346.109	196.5	0.858955	0	1	no	0.766667	0.06 to 9.22	0.04 to 13.18	FALSE	8	10	7	3	5	8	151	0.167831	DC_TA_cap_R_OA
OA	talus	anterior/middle articular facet	MC	L					14	9	5	35.7143	0.357143	0.497245	139.229	26	22	4	15.3846	0.153846	0.367946	239.165	145	0.15256	1.14853	0.283857	no	3.05556	0.66 to 14.06	0.53 to 17.51	FALSE	5	13	8	2	3	9	126.5	0.0915565	DC_TA_AMAF_L_MC_p
OA	talus	anterior/middle articular facet	SC	L					16	16	0	0	0	0		27	27	0	0	0	0		216	1			empty cont. table				FALSE	5	14	8	2	4	10	149	0.069845	DC_TA_AMAF_L_SC_p
OA	talus	anterior/middle articular facet	NB	L					16	16	0	0	0	0		27	27	0	0	0	0		216	1			empty cont. table				FALSE	5	14	8	2	4	10	149	0.069845	DC_TA_AMAF_L_NB
OA	talus	anterior/middle articular facet	JC	L					16	15	1	6.25	0.0625	0.25	400	27	27	0	0	0	0		202.5	0.210962	0.0716904	0.788891	zero frequencies	5.32258	0.2 to 138.74	0.13 to 221.05	FALSE	5	14	8	2	4	10	149	0.069845	DC_TA_AMAF_L_JC
OA	talus	anterior/middle articular facet	Eb	L					16	16	0	0	0	0		27	27	0	0	0	0		216	1			empty cont. table				FALSE	5	14	8	2	4	10	149	0.069845	DC_TA_AMAF_L_E_p
OA	talus	anterior/middle articular facet	OA	L					16	15	1	6.25	0.0625	0.25	400	27	27	0	0	0	0		202.5	0.210962	0.0716904	0.788891	zero frequencies	5.32258	0.2 to 138.74	0.13 to 221.05	FALSE	5	14	8	2	4	10	149	0.069845	DC_TA_AMAF_L_OA
OA	talus	anterior/middle articular facet	MC	R					17	10	7	41.1765	0.411765	0.5073	123.201	28	23	5	17.8571	0.178571	0.390021	218.412	182.5	0.0928379	1.86981	0.171497	no	3.22	0.82 to 12.63	0.67 to 15.37	FALSE	8	11	9	4	4	9	194.5	0.283351	DC_TA_AMAF_R_MC_p
OA	talus	anterior/middle articular facet	SC	R					20	18	2	10	0.1	0.307794	307.794	28	28	0	0	0	0		252	0.0966719	0.954037	0.328694	zero frequencies	7.7027	0.35 to 169.67	0.22 to 263.91	FALSE	8	11	9	4	4	12	208	0.109026	DC_TA_AMAF_R_SC_p
OA	talus	anterior/middle articular facet	NB	R					20	20	0	0	0	0		28	27	1	3.57143	0.0357143	0.188982	529.15	270	0.422035	0	1	zero frequencies	0.447154	0.02 to 11.55	0.01 to 18.38	FALSE	8	11	9	4	4	12	208	0.109026	DC_TA_AMAF_R_NB
OA	talus	anterior/middle articular facet	JC	R					19	18	1	5.26316	0.0526316	0.229416	435.89	28	27	1	3.57143	0.0357143	0.188982	529.15	261.5	0.804161	0	1	no	1.5	0.09 to 25.55	0.06 to 38.39	FALSE	8	11	9	4	4	11	203.5	0.150581	DC_TA_AMAF_R_JC
OA	talus	anterior/middle articular facet	Eb	R					20	20	0	0	0	0		28	28	0	0	0	0		280	1			empty cont. table				FALSE	8	11	9	4	4	12	208	0.109026	DC_TA_AMAF_R_E_p
OA	talus	anterior/middle articular facet	OA	R					20	18	2	10	0.1	0.307794	307.794	28	26	2	7.14286	0.0714286	0.262265	367.171	272	0.743245	0	1	no	1.44444	0.19 to 11.22	0.14 to 15.06	FALSE	8	11	9	4	4	12	208	0.109026	DC_TA_AMAF_R_OA
OA	talus	posterior articular facet	MC	L					17	11	6	35.2941	0.352941	0.492592	139.568	29	21	8	27.5862	0.275862	0.454859	164.886	227.5	0.597405	0.300746	0.583415	yes	1.43182	0.4 to 5.18	0.33 to 6.23	FALSE	6	13	10	2	3	12	161.5	0.0362971	DC_TA_PAF_L_MC_p
OA	talus	posterior articular facet	SC	L					22	22	0	0	0	0		30	29	1	3.33333	0.0333333	0.182574	547.723	319	0.413686	0	1	zero frequencies	0.437037	0.02 to 11.24	0.01 to 17.88	FALSE	6	14	10	3	6	13	248	0.10191	DC_TA_PAF_L_SC_p
OA	talus	posterior articular facet	NB	L					22	22	0	0	0	0		30	30	0	0	0	0		330	1			empty cont. table				FALSE	6	14	10	3	6	13	248	0.10191	DC_TA_PAF_L_NB
OA	talus	posterior articular facet	JC	L					22	22	0	0	0	0		30	29	1	3.33333	0.0333333	0.182574	547.723	319	0.413686	0	1	zero frequencies	0.437037	0.02 to 11.24	0.01 to 17.88	FALSE	6	14	10	3	6	13	248	0.10191	DC_TA_PAF_L_JC
OA	talus	posterior articular facet	Eb	L					22	22	0	0	0	0		30	30	0	0	0	0		330	1			empty cont. table				FALSE	6	14	10	3	6	13	248	0.10191	DC_TA_PAF_L_E_p
OA	talus	posterior articular facet	OA	L					22	22	0	0	0	0		30	29	1	3.33333	0.0333333	0.182574	547.723	319	0.413686	0	1	zero frequencies	0.437037	0.02 to 11.24	0.01 to 17.88	FALSE	6	14	10	3	6	13	248	0.10191	DC_TA_PAF_L_OA
OA	talus	posterior articular facet	MC	R					19	11	8	42.1053	0.421053	0.507257	120.474	26	18	8	30.7692	0.307692	0.470679	152.971	219	0.446048	0.615664	0.432663	yes	1.63636	0.48 to 5.62	0.4 to 6.71	FALSE	7	12	7	4	3	12	171	0.063404	DC_TA_PAF_R_MC_p
OA	talus	posterior articular facet	SC	R					20	20	0	0	0	0		29	29	0	0	0	0		290	1			empty cont. table				FALSE	8	13	8	4	4	12	206	0.0695434	DC_TA_PAF_R_SC_p
OA	talus	posterior articular facet	NB	R					20	20	0	0	0	0		29	29	0	0	0	0		290	1			empty cont. table				FALSE	8	13	8	4	4	12	206	0.0695434	DC_TA_PAF_R_NB
OA	talus	posterior articular facet	JC	R					19	19	0	0	0	0		29	29	0	0	0	0		275.5	1			empty cont. table				FALSE	8	13	8	4	4	11	202	0.100557	DC_TA_PAF_R_JC
OA	talus	posterior articular facet	Eb	R					20	20	0	0	0	0		29	29	0	0	0	0		290	1			empty cont. table				FALSE	8	13	8	4	4	12	206	0.0695434	DC_TA_PAF_R_E_p
OA	talus	posterior articular facet	OA	R					20	20	0	0	0	0		29	29	0	0	0	0		290	1			empty cont. table				FALSE	8	13	8	4	4	12	206	0.0695434	DC_TA_PAF_R_OA
OA	calcaneus	anterior/middle articular facet	MC	L					22	11	11	50	0.5	0.511766	102.353	31	18	13	41.9355	0.419355	0.50161	119.615	313.5	0.571941	0.33776	0.561125	yes	1.38462	0.46 to 4.15	0.39 to 4.86	FALSE	8	14	9	3	7	12	247	0.0698855	DC_CAL_AMAF_L_MC_p
OA	calcaneus	anterior/middle articular facet	SC	L					22	22	0	0	0	0		31	31	0	0	0	0		341	1			empty cont. table				FALSE	8	14	9	3	7	12	247	0.0698855	DC_CAL_AMAF_L_SC_p
OA	calcaneus	anterior/middle articular facet	NB	L					22	21	1	4.54545	0.0454545	0.213201	469.042	31	31	0	0	0	0		325.5	0.250655	0.0302631	0.861895	zero frequencies	4.39535	0.17 to 113.05	0.11 to 179.78	FALSE	8	14	9	3	7	12	247	0.0698855	DC_CAL_AMAF_L_NB
OA	calcaneus	anterior/middle articular facet	JC	L					22	21	1	4.54545	0.0454545	0.213201	469.042	31	30	1	3.22581	0.0322581	0.179605	556.776	336.5	0.826864	0	1	no	1.42857	0.08 to 24.14	0.06 to 36.23	FALSE	8	14	9	3	7	12	247	0.0698855	DC_CAL_AMAF_L_JC
OA	calcaneus	anterior/middle articular facet	Eb	L					22	22	0	0	0	0		31	31	0	0	0	0		341	1			empty cont. table				FALSE	8	14	9	3	7	12	247	0.0698855	DC_CAL_AMAF_L_E_p
OA	calcaneus	anterior/middle articular facet	OA	L					22	21	1	4.54545	0.0454545	0.213201	469.042	31	30	1	3.22581	0.0322581	0.179605	556.776	336.5	0.826864	0	1	no	1.42857	0.08 to 24.14	0.06 to 36.23	FALSE	8	14	9	3	7	12	247	0.0698855	DC_CAL_AMAF_L_OA
OA	calcaneus	anterior/middle articular facet	MC	R					22	12	10	45.4545	0.454545	0.509647	112.122	30	23	7	23.3333	0.233333	0.430183	184.364	257	0.0984473	2.82259	0.0929462	yes	2.7381	0.83 to 9.02	0.7 to 10.7	FALSE	9	13	8	4	5	13	226.5	0.041679	DC_CAL_AMAF_R_MC_p
OA	calcaneus	anterior/middle articular facet	SC	R					22	22	0	0	0	0		30	29	1	3.33333	0.0333333	0.182574	547.723	319	0.413686	0	1	zero frequencies	0.437037	0.02 to 11.24	0.01 to 17.88	FALSE	9	13	8	4	5	13	226.5	0.041679	DC_CAL_AMAF_R_SC_p
OA	calcaneus	anterior/middle articular facet	NB	R					22	22	0	0	0	0		30	30	0	0	0	0		330	1			empty cont. table				FALSE	9	13	8	4	5	13	226.5	0.041679	DC_CAL_AMAF_R_NB
OA	calcaneus	anterior/middle articular facet	JC	R					22	22	0	0	0	0		30	27	3	10	0.1	0.305129	305.129	297	0.136151	0.857555	0.354424	zero frequencies	0.174603	0.01 to 3.56	0.01 to 5.48	FALSE	9	13	8	4	5	13	226.5	0.041679	DC_CAL_AMAF_R_JC
OA	calcaneus	anterior/middle articular facet	Eb	R					22	21	1	4.54545	0.0454545	0.213201	469.042	30	30	0	0	0	0		315	0.258972	0.0247178	0.875072	zero frequencies	4.25581	0.17 to 109.53	0.1 to 174.2	FALSE	9	13	8	4	5	13	226.5	0.041679	DC_CAL_AMAF_R_E_p
OA	calcaneus	anterior/middle articular facet	OA	R					22	21	1	4.54545	0.0454545	0.213201	469.042	32	30	2	6.25	0.0625	0.245935	393.496	346	0.807227	0	1	no	0.714286	0.06 to 8.4	0.04 to 11.96	FALSE	9	14	9	4	5	13	248.5	0.05259	DC_CAL_AMAF_R_OA
OA	calcaneus	posterior articular facet	MC	L					19	14	5	26.3158	0.263158	0.452414	171.917	30	21	9	30	0.3	0.466092	155.364	274.5	0.793175	0.0773684	0.780896	yes	0.833333	0.23 to 3.01	0.19 to 3.62	FALSE	8	13	9	3	6	10	216	0.132367	DC_CAL_PAF_L_MC_p
OA	calcaneus	posterior articular facet	SC	L					19	19	0	0	0	0		30	30	0	0	0	0		285	1			empty cont. table				FALSE	8	13	9	3	6	10	216	0.132367	DC_CAL_PAF_L_SC_p
OA	calcaneus	posterior articular facet	NB	L					19	19	0	0	0	0		30	30	0	0	0	0		285	1			empty cont. table				FALSE	8	13	9	3	6	10	216	0.132367	DC_CAL_PAF_L_NB
OA	calcaneus	posterior articular facet	JC	L					19	19	0	0	0	0		30	30	0	0	0	0		285	1			empty cont. table				FALSE	8	13	9	3	6	10	216	0.132367	DC_CAL_PAF_L_JC
OA	calcaneus	posterior articular facet	Eb	L					19	19	0	0	0	0		30	30	0	0	0	0		285	1			empty cont. table				FALSE	8	13	9	3	6	10	216	0.132367	DC_CAL_PAF_L_E_p
OA	calcaneus	posterior articular facet	OA	L					20	20	0	0	0	0		31	31	0	0	0	0		310	1			empty cont. table				FALSE	8	14	9	3	7	10	238	0.138889	DC_CAL_PAF_L_OA
OA	calcaneus	posterior articular facet	MC	R					21	16	5	23.8095	0.238095	0.436436	183.303	30	21	9	30	0.3	0.466092	155.364	295.5	0.638095	0.2377	0.625872	yes	0.729167	0.2 to 2.6	0.17 to 3.12	FALSE	8	13	9	4	6	11	246.5	0.164203	DC_CAL_PAF_R_MC_p
OA	calcaneus	posterior articular facet	SC	R					22	22	0	0	0	0		30	30	0	0	0	0		330	1			empty cont. table				FALSE	8	13	9	4	6	12	251	0.119762	DC_CAL_PAF_R_SC_p
OA	calcaneus	posterior articular facet	NB	R					22	22	0	0	0	0		30	30	0	0	0	0		330	1			empty cont. table				FALSE	8	13	9	4	6	12	251	0.119762	DC_CAL_PAF_R_NB
OA	calcaneus	posterior articular facet	JC	R					22	22	0	0	0	0		30	29	1	3.33333	0.0333333	0.182574	547.723	319	0.413686	0	1	zero frequencies	0.437037	0.02 to 11.24	0.01 to 17.88	FALSE	8	13	9	4	6	12	251	0.119762	DC_CAL_PAF_R_JC
OA	calcaneus	posterior articular facet	Eb	R					22	22	0	0	0	0		30	30	0	0	0	0		330	1			empty cont. table				FALSE	8	13	9	4	6	12	251	0.119762	DC_CAL_PAF_R_E_p
OA	calcaneus	posterior articular facet	OA	R					22	22	0	0	0	0		31	31	0	0	0	0		341	1			empty cont. table				FALSE	8	14	9	4	6	12	258	0.11092	DC_CAL_PAF_R_OA
OA	calcaneus	cuboid facet	MC	L					18	14	4	22.2222	0.222222	0.427793	192.507	25	17	8	32	0.32	0.476095	148.78	203	0.495804	0.4973	0.480689	yes	0.607143	0.15 to 2.45	0.12 to 2.99	FALSE	7	12	6	3	5	10	154.5	0.0653725	DC_CAL_FAC_L_MC_p
OA	calcaneus	cuboid facet	SC	L					19	19	0	0	0	0		24	24	0	0	0	0		228	1			empty cont. table				FALSE	6	12	6	3	5	11	156	0.0604971	DC_CAL_FAC_L_SC_p
OA	calcaneus	cuboid facet	NB	L					19	19	0	0	0	0		24	24	0	0	0	0		228	1			empty cont. table				FALSE	6	12	6	3	5	11	156	0.0604971	DC_CAL_FAC_L_NB
OA	calcaneus	cuboid facet	JC	L					19	19	0	0	0	0		24	22	2	8.33333	0.0833333	0.28233	338.796	209	0.214959	0.313082	0.575795	zero frequencies	0.230769	0.01 to 5.1	0.01 to 7.94	FALSE	6	12	6	3	5	11	156	0.0604971	DC_CAL_FAC_L_JC
OA	calcaneus	cuboid facet	Eb	L					19	19	0	0	0	0		24	24	0	0	0	0		228	1			empty cont. table				FALSE	6	12	6	3	5	11	156	0.0604971	DC_CAL_FAC_L_E_p
OA	calcaneus	cuboid facet	OA	L					20	20	0	0	0	0		25	25	0	0	0	0		250	1			empty cont. table				FALSE	6	12	7	3	6	11	182.5	0.0997579	DC_CAL_FAC_L_OA
OA	calcaneus	cuboid facet	MC	R					14	11	3	21.4286	0.214286	0.425815	198.714	26	15	11	42.3077	0.423077	0.503831	119.087	144	0.198183	0.946746	0.330549	no	0.371901	0.08 to 1.66	0.07 to 2.06	FALSE	7	12	7	3	5	6	153.5	0.395679	DC_CAL_FAC_R_MC_p
OA	calcaneus	cuboid facet	SC	R					17	16	1	5.88235	0.0588235	0.242536	412.311	26	24	2	7.69231	0.0769231	0.271746	353.27	217	0.843844	0	1	no	0.75	0.06 to 8.98	0.04 to 12.82	FALSE	7	12	7	3	5	9	164	0.133427	DC_CAL_FAC_R_SC_p
OA	calcaneus	cuboid facet	NB	R					17	17	0	0	0	0		26	26	0	0	0	0		221	1			empty cont. table				FALSE	7	12	7	3	5	9	164	0.133427	DC_CAL_FAC_R_NB
OA	calcaneus	cuboid facet	JC	R					17	16	1	5.88235	0.0588235	0.242536	412.311	26	22	4	15.3846	0.153846	0.367946	239.165	200	0.359197	0.215179	0.642738	no	0.34375	0.04 to 3.37	0.03 to 4.68	FALSE	7	12	7	3	5	9	164	0.133427	DC_CAL_FAC_R_JC
OA	calcaneus	cuboid facet	Eb	R					17	17	0	0	0	0		26	26	0	0	0	0		221	1			empty cont. table				FALSE	7	12	7	3	5	9	164	0.133427	DC_CAL_FAC_R_E_p
OA	calcaneus	cuboid facet	OA	R					17	16	1	5.88235	0.0588235	0.242536	412.311	26	22	4	15.3846	0.153846	0.367946	239.165	200	0.359197	0.215179	0.642738	no	0.34375	0.04 to 3.37	0.03 to 4.68	FALSE	7	12	7	3	5	9	164	0.133427	DC_CAL_FAC_R_OA
OA	navicular bone	talus facet	MC	L					16	12	4	25	0.25	0.447214	178.885	26	14	12	46.1538	0.461538	0.508391	110.151	164	0.180533	1.87944	0.170398	yes	0.388889	0.1 to 1.53	0.08 to 1.86	FALSE	8	11	7	2	6	8	147	0.0939239	DC_TAR_nav_tal_L_MC_p
OA	navicular bone	talus facet	SC	L					17	15	2	11.7647	0.117647	0.332106	282.29	26	26	0	0	0	0		195	0.0825447	1.10365	0.293466	zero frequencies	8.54839	0.38 to 189.84	0.25 to 295.62	FALSE	8	11	7	2	6	9	150.5	0.0629842	DC_TAR_nav_tal_L_SC_p
OA	navicular bone	talus facet	NB	L					17	16	1	5.88235	0.0588235	0.242536	412.311	26	26	0	0	0	0		208	0.234389	0.0469053	0.828539	zero frequencies	4.81818	0.19 to 125.4	0.12 to 199.76	FALSE	8	11	7	2	6	9	150.5	0.0629842	DC_TAR_nav_tal_L_NB
OA	navicular bone	talus facet	JC	L					17	15	2	11.7647	0.117647	0.332106	282.29	26	26	0	0	0	0		195	0.0825447	1.10365	0.293466	zero frequencies	8.54839	0.38 to 189.84	0.25 to 295.62	FALSE	8	11	7	2	6	9	150.5	0.0629842	DC_TAR_nav_tal_L_JC
OA	navicular bone	talus facet	Eb	L					17	16	1	5.88235	0.0588235	0.242536	412.311	26	26	0	0	0	0		208	0.234389	0.0469053	0.828539	zero frequencies	4.81818	0.19 to 125.4	0.12 to 199.76	FALSE	8	11	7	2	6	9	150.5	0.0629842	DC_TAR_nav_tal_L_E_p
OA	navicular bone	talus facet	OA	L					17	16	1	5.88235	0.0588235	0.242536	412.311	26	26	0	0	0	0		208	0.234389	0.0469053	0.828539	zero frequencies	4.81818	0.19 to 125.4	0.12 to 199.76	FALSE	8	11	7	2	6	9	150.5	0.0629842	DC_TAR_nav_tal_L_OA
OA	navicular bone	talus facet	MC	R					16	6	10	62.5	0.625	0.5	80	26	15	11	42.3077	0.423077	0.503831	119.087	166	0.214677	1.61538	0.203737	yes	2.27273	0.63 to 8.15	0.53 to 9.79	FALSE	7	11	8	3	4	9	157.5	0.166254	DC_TAR_nav_tal_R_MC_p
OA	navicular bone	talus facet	SC	R					17	15	2	11.7647	0.117647	0.332106	282.29	26	25	1	3.84615	0.0384615	0.196116	509.902	203.5	0.33869	0.147752	0.700693	no	3.33333	0.28 to 39.98	0.19 to 57.11	FALSE	7	11	8	3	4	10	161.5	0.116563	DC_TAR_nav_tal_R_SC_p
OA	navicular bone	talus facet	NB	R					17	16	1	5.88235	0.0588235	0.242536	412.311	26	26	0	0	0	0		208	0.234389	0.0469053	0.828539	zero frequencies	4.81818	0.19 to 125.4	0.12 to 199.76	FALSE	7	11	8	3	4	10	161.5	0.116563	DC_TAR_nav_tal_R_NB
OA	navicular bone	talus facet	JC	R					17	16	1	5.88235	0.0588235	0.242536	412.311	26	25	1	3.84615	0.0384615	0.196116	509.902	216.5	0.785368	0	1	no	1.5625	0.09 to 26.8	0.06 to 40.3	FALSE	7	11	8	3	4	10	161.5	0.116563	DC_TAR_nav_tal_R_JC
OA	navicular bone	talus facet	Eb	R					17	16	1	5.88235	0.0588235	0.242536	412.311	26	26	0	0	0	0		208	0.234389	0.0469053	0.828539	zero frequencies	4.81818	0.19 to 125.4	0.12 to 199.76	FALSE	7	11	8	3	4	10	161.5	0.116563	DC_TAR_nav_tal_R_E_p
OA	navicular bone	talus facet	OA	R					17	15	2	11.7647	0.117647	0.332106	282.29	26	25	1	3.84615	0.0384615	0.196116	509.902	203.5	0.33869	0.147752	0.700693	no	3.33333	0.28 to 39.98	0.19 to 57.11	FALSE	7	11	8	3	4	10	161.5	0.116563	DC_TAR_nav_tal_R_OA
OA	navicular bone	cuneiform facet	MC	L					13	8	5	38.4615	0.384615	0.50637	131.656	26	14	12	46.1538	0.461538	0.508391	110.151	156	0.664689	0.208556	0.647901	yes	0.729167	0.19 to 2.83	0.15 to 3.44	FALSE	8	11	7	1	5	7	109	0.0577986	DC_TAR_nav_cun_L_MC_p
OA	navicular bone	cuneiform facet	SC	L					14	12	2	14.2857	0.142857	0.363137	254.196	27	26	1	3.7037	0.037037	0.19245	519.615	169	0.234747	0.36179	0.547514	no	4.33333	0.36 to 52.58	0.25 to 75.25	FALSE	8	11	8	1	5	8	122.5	0.0518746	DC_TAR_nav_cun_L_SC_p
OA	navicular bone	cuneiform facet	NB	L					14	13	1	7.14286	0.0714286	0.267261	374.166	27	27	0	0	0	0		175.5	0.181126	0.114567	0.735004	zero frequencies	6.11111	0.23 to 160.19	0.15 to 255.44	FALSE	8	11	8	1	5	8	122.5	0.0518746	DC_TAR_nav_cun_L_NB
OA	navicular bone	cuneiform facet	JC	L					14	12	2	14.2857	0.142857	0.363137	254.196	27	26	1	3.7037	0.037037	0.19245	519.615	169	0.234747	0.36179	0.547514	no	4.33333	0.36 to 52.58	0.25 to 75.25	FALSE	8	11	8	1	5	8	122.5	0.0518746	DC_TAR_nav_cun_L_JC
OA	navicular bone	cuneiform facet	Eb	L					14	14	0	0	0	0		27	27	0	0	0	0		189	1			empty cont. table				FALSE	8	11	8	1	5	8	122.5	0.0518746	DC_TAR_nav_cun_L_E_p
OA	navicular bone	cuneiform facet	OA	L					14	12	2	14.2857	0.142857	0.363137	254.196	27	26	1	3.7037	0.037037	0.19245	519.615	169	0.234747	0.36179	0.547514	no	4.33333	0.36 to 52.58	0.25 to 75.25	FALSE	8	11	8	1	5	8	122.5	0.0518746	DC_TAR_nav_cun_L_OA
OA	navicular bone	cuneiform facet	MC	R					15	8	7	46.6667	0.466667	0.516398	110.657	25	14	11	44	0.44	0.506623	115.142	182.5	0.884038	0.026936	0.869635	yes	1.11364	0.31 to 4.03	0.26 to 4.84	FALSE	7	11	7	3	5	7	151.5	0.289871	DC_TAR_nav_cun_R_MC_p
OA	navicular bone	cuneiform facet	SC	R					15	14	1	6.66667	0.0666667	0.258199	387.298	26	26	0	0	0	0		182	0.20554	0.0795032	0.777972	zero frequencies	5.48276	0.21 to 143.41	0.13 to 228.6	FALSE	7	11	8	3	5	7	163	0.362766	DC_TAR_nav_cun_R_SC_p
OA	navicular bone	cuneiform facet	NB	R					15	15	0	0	0	0		26	25	1	3.84615	0.0384615	0.196116	509.902	187.5	0.478376	0	1	zero frequencies	0.548387	0.02 to 14.32	0.01 to 22.82	FALSE	7	11	8	3	5	7	163	0.362766	DC_TAR_nav_cun_R_NB
OA	navicular bone	cuneiform facet	JC	R					16	14	2	12.5	0.125	0.341565	273.252	26	26	0	0	0	0		182	0.0734424	1.2128	0.270778	zero frequencies	9.13793	0.41 to 203.49	0.26 to 317.01	FALSE	7	11	8	3	5	8	167	0.262507	DC_TAR_nav_cun_R_JC
OA	navicular bone	cuneiform facet	Eb	R					15	15	0	0	0	0		26	26	0	0	0	0		195	1			empty cont. table				FALSE	7	11	8	3	5	7	163	0.362766	DC_TAR_nav_cun_R_E_p
OA	navicular bone	cuneiform facet	OA	R					16	14	2	12.5	0.125	0.341565	273.252	26	25	1	3.84615	0.0384615	0.196116	509.902	190	0.309711	0.194157	0.659479	no	3.57143	0.3 to 42.99	0.21 to 61.45	FALSE	7	11	8	3	5	8	167	0.262507	DC_TAR_nav_cun_R_OA
OA	cuneiform medial		MC	L					16	13	3	18.75	0.1875	0.403113	214.994	21	18	3	14.2857	0.142857	0.358569	250.998	160.5	0.736863	0	1	no	1.38462	0.24 to 7.98	0.19 to 10.27	FALSE	6	9	6	3	5	8	130.5	0.226042	DC_TAR_cunmed_L_MC_p
OA	cuneiform medial		SC	L					16	16	0	0	0	0		22	22	0	0	0	0		176	1			empty cont. table				FALSE	6	9	7	3	5	8	142.5	0.297157	DC_TAR_cunmed_L_SC_p
OA	cuneiform medial		NB	L					16	16	0	0	0	0		22	22	0	0	0	0		176	1			empty cont. table				FALSE	6	9	7	3	5	8	142.5	0.297157	DC_TAR_cunmed_L_NB
OA	cuneiform medial		JC	L					16	16	0	0	0	0		22	22	0	0	0	0		176	1			empty cont. table				FALSE	6	9	7	3	5	8	142.5	0.297157	DC_TAR_cunmed_L_JC
OA	cuneiform medial		Eb	L					16	16	0	0	0	0		22	22	0	0	0	0		176	1			empty cont. table				FALSE	6	9	7	3	5	8	142.5	0.297157	DC_TAR_cunmed_L_E_p
OA	cuneiform medial		OA	L					16	16	0	0	0	0		22	22	0	0	0	0		176	1			empty cont. table				FALSE	6	9	7	3	5	8	142.5	0.297157	DC_TAR_cunmed_L_OA
OA	cuneiform medial		MC	R					12	11	1	8.33333	0.0833333	0.288675	346.41	26	24	2	7.69231	0.0769231	0.271746	353.27	155	0.973191	0	1	no	1.09091	0.09 to 13.35	0.06 to 19.12	FALSE	7	12	7	4	3	5	146.5	0.763632	DC_TAR_cunmed_R_MC_p
OA	cuneiform medial		SC	R					12	12	0	0	0	0		26	26	0	0	0	0		156	1			empty cont. table				FALSE	7	12	7	4	3	5	146.5	0.763632	DC_TAR_cunmed_R_SC_p
OA	cuneiform medial		NB	R					12	12	0	0	0	0		26	26	0	0	0	0		156	1			empty cont. table				FALSE	7	12	7	4	3	5	146.5	0.763632	DC_TAR_cunmed_R_NB
OA	cuneiform medial		JC	R					12	12	0	0	0	0		26	26	0	0	0	0		156	1			empty cont. table				FALSE	7	12	7	4	3	5	146.5	0.763632	DC_TAR_cunmed_R_JC
OA	cuneiform medial		Eb	R					12	12	0	0	0	0		26	26	0	0	0	0		156	1			empty cont. table				FALSE	7	12	7	4	3	5	146.5	0.763632	DC_TAR_cunmed_R_E_p
OA	cuneiform medial		OA	R					12	12	0	0	0	0		26	26	0	0	0	0		156	1			empty cont. table				FALSE	7	12	7	4	3	5	146.5	0.763632	DC_TAR_cunmed_R_OA
OA	cuneiform intermediate		MC	L					11	8	3	27.2727	0.272727	0.467099	171.27	19	16	3	15.7895	0.157895	0.374634	237.268	92.5	0.475253	0.0807416	0.776295	no	2	0.33 to 12.24	0.25 to 15.87	FALSE	4	9	6	2	4	5	91	0.546845	DC_TAR_cunintmed_L_MC_p
OA	cuneiform intermediate		SC	L					11	11	0	0	0	0		19	18	1	5.26316	0.0526316	0.229416	435.89	99	0.489117	0	1	zero frequencies	0.536232	0.02 to 14.31	0.01 to 22.88	FALSE	4	9	6	2	4	5	91	0.546845	DC_TAR_cunintmed_L_SC_p
OA	cuneiform intermediate		NB	L					11	11	0	0	0	0		19	19	0	0	0	0		104.5	1			empty cont. table				FALSE	4	9	6	2	4	5	91	0.546845	DC_TAR_cunintmed_L_NB
OA	cuneiform intermediate		JC	L					11	10	1	9.09091	0.0909091	0.301511	331.662	19	19	0	0	0	0		95	0.2131	0.0791949	0.778392	zero frequencies	5.57143	0.21 to 149.17	0.13 to 238.58	FALSE	4	9	6	2	4	5	91	0.546845	DC_TAR_cunintmed_L_JC
OA	cuneiform intermediate		Eb	L					11	11	0	0	0	0		19	19	0	0	0	0		104.5	1			empty cont. table				FALSE	4	9	6	2	4	5	91	0.546845	DC_TAR_cunintmed_L_E_p
OA	cuneiform intermediate		OA	L					11	10	1	9.09091	0.0909091	0.301511	331.662	19	19	0	0	0	0		95	0.2131	0.0791949	0.778392	zero frequencies	5.57143	0.21 to 149.17	0.13 to 238.58	FALSE	4	9	6	2	4	5	91	0.546845	DC_TAR_cunintmed_L_OA
OA	cuneiform intermediate		MC	R					14	10	4	28.5714	0.285714	0.468807	164.083	23	17	6	26.087	0.26087	0.448978	172.108	157	0.886731	0	1	no	1.13333	0.26 to 5.01	0.21 to 6.21	FALSE	7	10	6	2	4	8	107	0.0737537	DC_TAR_cunintmed_R_MC_p
OA	cuneiform intermediate		SC	R					14	13	1	7.14286	0.0714286	0.267261	374.166	23	23	0	0	0	0		149.5	0.220194	0.0646351	0.799315	zero frequencies	5.22222	0.2 to 137.39	0.12 to 219.19	FALSE	7	10	6	2	4	8	107	0.0737537	DC_TAR_cunintmed_R_SC_p
OA	cuneiform intermediate		NB	R					14	14	0	0	0	0		23	23	0	0	0	0		161	1			empty cont. table				FALSE	7	10	6	2	4	8	107	0.0737537	DC_TAR_cunintmed_R_NB
OA	cuneiform intermediate		JC	R					15	14	1	6.66667	0.0666667	0.258199	387.298	23	23	0	0	0	0		161	0.236239	0.0476302	0.827239	zero frequencies	4.86207	0.19 to 127.53	0.12 to 203.38	FALSE	7	10	6	2	4	9	110	0.0478722	DC_TAR_cunintmed_R_JC
OA	cuneiform intermediate		Eb	R					14	14	0	0	0	0		23	23	0	0	0	0		161	1			empty cont. table				FALSE	7	10	6	2	4	8	107	0.0737537	DC_TAR_cunintmed_R_E_p
OA	cuneiform intermediate		OA	R					15	14	1	6.66667	0.0666667	0.258199	387.298	23	23	0	0	0	0		161	0.236239	0.0476302	0.827239	zero frequencies	4.86207	0.19 to 127.53	0.12 to 203.38	FALSE	7	10	6	2	4	9	110	0.0478722	DC_TAR_cunintmed_R_OA
OA	cuneiform lateral		MC	L					11	9	2	18.1818	0.181818	0.40452	222.486	23	19	4	17.3913	0.173913	0.387553	222.843	125.5	0.977771	0	1	no	1.05556	0.16 to 6.87	0.12 to 8.99	FALSE	5	12	6	2	4	5	104	0.380808	DC_TAR_cunlat_L_MC_p
OA	cuneiform lateral		SC	L					11	11	0	0	0	0		24	22	2	8.33333	0.0833333	0.28233	338.796	121	0.353588	0.0406767	0.840163	zero frequencies	0.391304	0.02 to 8.85	0.01 to 13.81	FALSE	5	12	7	2	4	5	112.5	0.465788	DC_TAR_cunlat_L_SC_p
OA	cuneiform lateral		NB	L					11	11	0	0	0	0		24	24	0	0	0	0		132	1			empty cont. table				FALSE	5	12	7	2	4	5	112.5	0.465788	DC_TAR_cunlat_L_NB
OA	cuneiform lateral		JC	L					11	10	1	9.09091	0.0909091	0.301511	331.662	24	23	1	4.16667	0.0416667	0.204124	489.898	125.5	0.596052	0	1	no	2.3	0.13 to 40.55	0.09 to 61.22	FALSE	5	12	7	2	4	5	112.5	0.465788	DC_TAR_cunlat_L_JC
OA	cuneiform lateral		Eb	L					11	11	0	0	0	0		24	24	0	0	0	0		132	1			empty cont. table				FALSE	5	12	7	2	4	5	112.5	0.465788	DC_TAR_cunlat_L_E_p
OA	cuneiform lateral		OA	L					11	10	1	9.09091	0.0909091	0.301511	331.662	24	22	2	8.33333	0.0833333	0.28233	338.796	131	0.970782	0	1	no	1.1	0.09 to 13.59	0.06 to 19.5	FALSE	5	12	7	2	4	5	112.5	0.465788	DC_TAR_cunlat_L_OA
OA	cuneiform lateral		MC	R					7	4	3	42.8571	0.428571	0.534522	124.722	24	18	6	25	0.25	0.442326	176.93	69	0.383805	0.19594	0.658018	no	2.25	0.39 to 13.07	0.3 to 16.82	FALSE	6	11	7	3	1	3	82	0.939946	DC_TAR_cunlat_R_MC_p
OA	cuneiform lateral		SC	R					7	7	0	0	0	0		24	22	2	8.33333	0.0833333	0.28233	338.796	77	0.470705	0	1	zero frequencies	0.6	0.03 to 13.96	0.02 to 21.88	FALSE	6	11	7	3	1	3	82	0.939946	DC_TAR_cunlat_R_SC_p
OA	cuneiform lateral		NB	R					7	7	0	0	0	0		24	24	0	0	0	0		84	1			empty cont. table				FALSE	6	11	7	3	1	3	82	0.939946	DC_TAR_cunlat_R_NB
OA	cuneiform lateral		JC	R					7	7	0	0	0	0		24	22	2	8.33333	0.0833333	0.28233	338.796	77	0.470705	0	1	zero frequencies	0.6	0.03 to 13.96	0.02 to 21.88	FALSE	6	11	7	3	1	3	82	0.939946	DC_TAR_cunlat_R_JC
OA	cuneiform lateral		Eb	R					7	7	0	0	0	0		24	24	0	0	0	0		84	1			empty cont. table				FALSE	6	11	7	3	1	3	82	0.939946	DC_TAR_cunlat_R_E_p
OA	cuneiform lateral		OA	R					7	7	0	0	0	0		24	22	2	8.33333	0.0833333	0.28233	338.796	77	0.470705	0	1	zero frequencies	0.6	0.03 to 13.96	0.02 to 21.88	FALSE	6	11	7	3	1	3	82	0.939946	DC_TAR_cunlat_R_OA
OA	cuboid	facet for calcaneus	MC	L					15	9	6	40	0.4	0.507093	126.773	21	18	3	14.2857	0.142857	0.358569	250.998	117	0.0871425	1.86667	0.171857	no	4	0.81 to 19.82	0.64 to 24.94	FALSE	7	8	6	2	7	6	123	0.243676	DC_TAR_cub_cal_L_MC_p
OA	cuboid	facet for calcaneus	SC	L					17	17	0	0	0	0		21	21	0	0	0	0		178.5	1			empty cont. table				FALSE	7	8	6	3	8	6	150.5	0.388429	DC_TAR_cub_cal_L_SC_p
OA	cuboid	facet for calcaneus	NB	L					17	17	0	0	0	0		21	21	0	0	0	0		178.5	1			empty cont. table				FALSE	7	8	6	3	8	6	150.5	0.388429	DC_TAR_cub_cal_L_NB
OA	cuboid	facet for calcaneus	JC	L					17	17	0	0	0	0		21	18	3	14.2857	0.142857	0.358569	250.998	153	0.116211	1.03807	0.308271	zero frequencies	0.15102	0.01 to 3.14	0.0 to 4.84	FALSE	7	8	6	3	8	6	150.5	0.388429	DC_TAR_cub_cal_L_JC
OA	cuboid	facet for calcaneus	Eb	L					17	17	0	0	0	0		21	21	0	0	0	0		178.5	1			empty cont. table				FALSE	7	8	6	3	8	6	150.5	0.388429	DC_TAR_cub_cal_L_E_p
OA	cuboid	facet for calcaneus	OA	L					17	17	0	0	0	0		21	21	0	0	0	0		178.5	1			empty cont. table				FALSE	7	8	6	3	8	6	150.5	0.388429	DC_TAR_cub_cal_L_OA
OA	cuboid	facet for calcaneus	MC	R					13	8	5	38.4615	0.384615	0.50637	131.656	21	14	7	33.3333	0.333333	0.483046	144.914	129.5	0.780879	0	1	no	1.25	0.3 to 5.27	0.24 to 6.48	FALSE	6	8	7	4	4	5	133.5	0.92507	DC_TAR_cub_cal_R_MC_p
OA	cuboid	facet for calcaneus	SC	R					15	15	0	0	0	0		22	22	0	0	0	0		165	1			empty cont. table				FALSE	6	8	8	4	4	7	152	0.680218	DC_TAR_cub_cal_R_SC_p
OA	cuboid	facet for calcaneus	NB	R					15	14	1	6.66667	0.0666667	0.258199	387.298	22	22	0	0	0	0		154	0.247676	0.0381524	0.845138	zero frequencies	4.65517	0.18 to 122.24	0.11 to 194.97	FALSE	6	8	8	4	4	7	152	0.680218	DC_TAR_cub_cal_R_NB
OA	cuboid	facet for calcaneus	JC	R					15	15	0	0	0	0		22	22	0	0	0	0		165	1			empty cont. table				FALSE	6	8	8	4	4	7	152	0.680218	DC_TAR_cub_cal_R_JC
OA	cuboid	facet for calcaneus	Eb	R					15	15	0	0	0	0		22	22	0	0	0	0		165	1			empty cont. table				FALSE	6	8	8	4	4	7	152	0.680218	DC_TAR_cub_cal_R_E_p
OA	cuboid	facet for calcaneus	OA	R					15	15	0	0	0	0		22	22	0	0	0	0		165	1			empty cont. table				FALSE	6	8	8	4	4	7	152	0.680218	DC_TAR_cub_cal_R_OA
OA	cuboid		MC	L					15	14	1	6.66667	0.0666667	0.258199	387.298	21	16	5	23.8095	0.238095	0.436436	183.303	130.5	0.187907	0.822857	0.364346	no	0.228571	0.02 to 2.2	0.02 to 3.04	FALSE	7	8	6	2	7	6	123	0.243676	DC_TAR_cub_L_MC_p
OA	cuboid		SC	L					18	18	0	0	0	0		21	21	0	0	0	0		189	1			empty cont. table				FALSE	7	8	6	3	8	7	153.5	0.292565	DC_TAR_cub_L_SC_p
OA	cuboid		NB	L					18	18	0	0	0	0		21	21	0	0	0	0		189	1			empty cont. table				FALSE	7	8	6	3	8	7	153.5	0.292565	DC_TAR_cub_L_NB
OA	cuboid		JC	L					18	18	0	0	0	0		21	21	0	0	0	0		189	1			empty cont. table				FALSE	7	8	6	3	8	7	153.5	0.292565	DC_TAR_cub_L_JC
OA	cuboid		Eb	L					18	18	0	0	0	0		21	21	0	0	0	0		189	1			empty cont. table				FALSE	7	8	6	3	8	7	153.5	0.292565	DC_TAR_cub_L_E_p
OA	cuboid		OA	L					18	18	0	0	0	0		21	21	0	0	0	0		189	1			empty cont. table				FALSE	7	8	6	3	8	7	153.5	0.292565	DC_TAR_cub_L_OA
OA	cuboid		MC	R					11	8	3	27.2727	0.272727	0.467099	171.27	22	18	4	18.1818	0.181818	0.394771	217.124	110	0.571363	0.0226648	0.880332	no	1.6875	0.3 to 9.36	0.24 to 11.97	FALSE	6	9	7	4	2	5	116.5	0.871213	DC_TAR_cub_R_MC_p
OA	cuboid		SC	R					11	11	0	0	0	0		24	21	3	12.5	0.125	0.337832	270.266	115.5	0.241171	0.331785	0.56461	zero frequencies	0.267081	0.01 to 5.63	0.01 to 8.7	FALSE	6	10	8	4	2	5	130	0.95484	DC_TAR_cub_R_SC_p
OA	cuboid		NB	R					11	11	0	0	0	0		24	23	1	4.16667	0.0416667	0.204124	489.898	126.5	0.538253	0	1	zero frequencies	0.681159	0.03 to 18.06	0.02 to 28.84	FALSE	6	10	8	4	2	5	130	0.95484	DC_TAR_cub_R_NB
OA	cuboid		JC	R					11	11	0	0	0	0		24	21	3	12.5	0.125	0.337832	270.266	115.5	0.241171	0.331785	0.56461	zero frequencies	0.267081	0.01 to 5.63	0.01 to 8.7	FALSE	6	10	8	4	2	5	130	0.95484	DC_TAR_cub_R_JC
OA	cuboid		Eb	R					11	11	0	0	0	0		24	24	0	0	0	0		132	1			empty cont. table				FALSE	6	10	8	4	2	5	130	0.95484	DC_TAR_cub_R_E_p
OA	cuboid		OA	R					11	11	0	0	0	0		24	22	2	8.33333	0.0833333	0.28233	338.796	121	0.353588	0.0406767	0.840163	zero frequencies	0.391304	0.02 to 8.85	0.01 to 13.81	FALSE	6	10	8	4	2	5	130	0.95484	DC_TAR_cub_R_OA
OA	1st metatarsal	proximal	MC	L					14	11	3	21.4286	0.214286	0.425815	198.714	23	20	3	13.0435	0.130435	0.34435	264.002	147.5	0.523837	0.0446345	0.832678	no	1.81818	0.31 to 10.58	0.24 to 13.63	FALSE	6	10	7	2	5	7	124.5	0.22671	DC_MTTS_I_L_MC_p_prox
OA	1st metatarsal	proximal	SC	L					17	16	1	5.88235	0.0588235	0.242536	412.311	24	24	0	0	0	0		192	0.254841	0.0307751	0.860743	zero frequencies	4.45455	0.17 to 116.15	0.11 to 185.07	FALSE	6	11	7	3	5	9	157	0.187357	DC_MTTS_I_L_SC_p_prox
OA	1st metatarsal	proximal	NB	L					17	17	0	0	0	0		24	24	0	0	0	0		204	1			empty cont. table				FALSE	6	11	7	3	5	9	157	0.187357	DC_MTTS_I_L_NB_prox
OA	1st metatarsal	proximal	JC	L					17	17	0	0	0	0		24	24	0	0	0	0		204	1			empty cont. table				FALSE	6	11	7	3	5	9	157	0.187357	DC_MTTS_I_L_JC_prox
OA	1st metatarsal	proximal	Eb	L					17	17	0	0	0	0		24	24	0	0	0	0		204	1			empty cont. table				FALSE	6	11	7	3	5	9	157	0.187357	DC_MTTS_I_L_E_p_prox
OA	1st metatarsal	proximal	OA	L					16	16	0	0	0	0		24	24	0	0	0	0		192	1			empty cont. table				FALSE	6	11	7	3	5	8	153.5	0.261356	DC_MTTS_I_L_OA_prox
OA	1st metatarsal	distal	MC	L					20	16	4	20	0.2	0.410391	205.196	25	19	6	24	0.24	0.43589	181.621	240	0.763206	0	1	no	0.791667	0.19 to 3.31	0.15 to 4.06	FALSE	6	11	8	3	7	10	200.5	0.228662	DC_MTTS_I_L_MC_p_dist
OA	1st metatarsal	distal	SC	L					20	17	3	15	0.15	0.366348	244.232	26	25	1	3.84615	0.0384615	0.196116	509.902	231	0.195778	0.645032	0.421894	no	4.41176	0.42 to 46.05	0.3 to 64.5	FALSE	6	11	9	3	7	10	215.5	0.293812	DC_MTTS_I_L_SC_p_dist
OA	1st metatarsal	distal	NB	L					20	20	0	0	0	0		26	24	2	7.69231	0.0769231	0.271746	353.27	240	0.221328	0.290516	0.58989	zero frequencies	0.239024	0.01 to 5.27	0.01 to 8.19	FALSE	6	11	9	3	7	10	215.5	0.293812	DC_MTTS_I_L_NB_dist
OA	1st metatarsal	distal	JC	L					20	20	0	0	0	0		26	25	1	3.84615	0.0384615	0.196116	509.902	250	0.404729	0	1	zero frequencies	0.414634	0.02 to 10.73	0.01 to 17.07	FALSE	6	11	9	3	7	10	215.5	0.293812	DC_MTTS_I_L_JC_dist
OA	1st metatarsal	distal	Eb	L					20	20	0	0	0	0		26	26	0	0	0	0		260	1			empty cont. table				FALSE	6	11	9	3	7	10	215.5	0.293812	DC_MTTS_I_L_E_p_dist
OA	1st metatarsal	distal	OA	L					20	18	2	10	0.1	0.307794	307.794	25	24	1	4	0.04	0.2	500	235	0.44344	0.0401786	0.841132	no	2.66667	0.22 to 31.75	0.16 to 45.31	FALSE	6	11	8	3	7	10	200.5	0.228662	DC_MTTS_I_L_OA_dist
OA	1st metatarsal	proximal	MC	R					14	10	4	28.5714	0.285714	0.468807	164.083	24	22	2	8.33333	0.0833333	0.28233	338.796	134	0.108591	1.41428	0.234347	no	4.4	0.69 to 28.11	0.53 to 36.69	FALSE	6	10	8	3	3	8	134	0.277825	DC_MTTS_I_R_MC_p_prox
OA	1st metatarsal	proximal	SC	R					17	17	0	0	0	0		26	26	0	0	0	0		221	1			empty cont. table				FALSE	6	12	8	4	3	10	174	0.216135	DC_MTTS_I_R_SC_p_prox
OA	1st metatarsal	proximal	NB	R					17	17	0	0	0	0		26	26	0	0	0	0		221	1			empty cont. table				FALSE	6	12	8	4	3	10	174	0.216135	DC_MTTS_I_R_NB_prox
OA	1st metatarsal	proximal	JC	R					17	17	0	0	0	0		26	26	0	0	0	0		221	1			empty cont. table				FALSE	6	12	8	4	3	10	174	0.216135	DC_MTTS_I_R_JC_prox
OA	1st metatarsal	proximal	Eb	R					17	17	0	0	0	0		26	26	0	0	0	0		221	1			empty cont. table				FALSE	6	12	8	4	3	10	174	0.216135	DC_MTTS_I_R_E_p_prox
OA	1st metatarsal	proximal	OA	R					17	17	0	0	0	0		26	26	0	0	0	0		221	1			empty cont. table				FALSE	6	12	8	4	3	10	174	0.216135	DC_MTTS_I_R_OA_prox
OA	1st metatarsal	distal	MC	R					18	13	5	27.7778	0.277778	0.460889	165.92	27	19	8	29.6296	0.296296	0.465322	157.046	238.5	0.906053	0.0180288	0.893188	yes	0.913462	0.24 to 3.42	0.2 to 4.14	FALSE	7	11	9	4	2	12	177	0.101775	DC_MTTS_I_R_MC_p_dist
OA	1st metatarsal	distal	SC	R					18	16	2	11.1111	0.111111	0.323381	291.043	27	25	2	7.40741	0.0740741	0.26688	360.288	234	0.68958	0	1	no	1.5625	0.2 to 12.23	0.15 to 16.44	FALSE	7	11	9	4	2	12	177	0.101775	DC_MTTS_I_R_SC_p_dist
OA	1st metatarsal	distal	NB	R					18	17	1	5.55556	0.0555556	0.235702	424.264	27	24	3	11.1111	0.111111	0.320256	288.231	229.5	0.541276	0.0114329	0.914849	no	0.470588	0.05 to 4.92	0.03 to 6.89	FALSE	7	11	9	4	2	12	177	0.101775	DC_MTTS_I_R_NB_dist
OA	1st metatarsal	distal	JC	R					18	17	1	5.55556	0.0555556	0.235702	424.264	27	25	2	7.40741	0.0740741	0.26688	360.288	238.5	0.830201	0	1	no	0.735294	0.06 to 8.77	0.04 to 12.51	FALSE	7	11	9	4	2	12	177	0.101775	DC_MTTS_I_R_JC_dist
OA	1st metatarsal	distal	Eb	R					18	17	1	5.55556	0.0555556	0.235702	424.264	27	25	2	7.40741	0.0740741	0.26688	360.288	238.5	0.830201	0	1	no	0.735294	0.06 to 8.77	0.04 to 12.51	FALSE	7	11	9	4	2	12	177	0.101775	DC_MTTS_I_R_E_p_dist
OA	1st metatarsal	distal	OA	R					18	16	2	11.1111	0.111111	0.323381	291.043	27	24	3	11.1111	0.111111	0.320256	288.231	243	1	0	1	no	1	0.15 to 6.67	0.11 to 8.76	FALSE	7	11	9	4	2	12	177	0.101775	DC_MTTS_I_R_OA_dist
OA	2nd metatarsal	proximal	MC	L					16	13	3	18.75	0.1875	0.403113	214.994	22	20	2	9.09091	0.0909091	0.294245	323.669	159	0.404892	0.147211	0.701215	no	2.30769	0.34 to 15.75	0.26 to 20.75	FALSE	5	11	6	3	6	7	148.5	0.389815	DC_MTTS_II_L_MC_p_prox
OA	2nd metatarsal	proximal	SC	L					16	15	1	6.25	0.0625	0.25	400	22	22	0	0	0	0		165	0.263011	0.0262592	0.871269	zero frequencies	4.35484	0.17 to 114.06	0.1 to 181.85	FALSE	5	11	6	3	6	7	148.5	0.389815	DC_MTTS_II_L_SC_p_prox
OA	2nd metatarsal	proximal	NB	L					16	16	0	0	0	0		22	22	0	0	0	0		176	1			empty cont. table				FALSE	5	11	6	3	6	7	148.5	0.389815	DC_MTTS_II_L_NB_prox
OA	2nd metatarsal	proximal	JC	L					16	15	1	6.25	0.0625	0.25	400	22	21	1	4.54545	0.0454545	0.213201	469.042	173	0.848491	0	1	no	1.4	0.08 to 24.2	0.05 to 36.44	FALSE	5	11	6	3	6	7	148.5	0.389815	DC_MTTS_II_L_JC_prox
OA	2nd metatarsal	proximal	Eb	L					16	15	1	6.25	0.0625	0.25	400	22	22	0	0	0	0		165	0.263011	0.0262592	0.871269	zero frequencies	4.35484	0.17 to 114.06	0.1 to 181.85	FALSE	5	11	6	3	6	7	148.5	0.389815	DC_MTTS_II_L_E_p_prox
OA	2nd metatarsal	proximal	OA	L					16	15	1	6.25	0.0625	0.25	400	22	22	0	0	0	0		165	0.263011	0.0262592	0.871269	zero frequencies	4.35484	0.17 to 114.06	0.1 to 181.85	FALSE	5	11	6	3	6	7	148.5	0.389815	DC_MTTS_II_L_OA_prox
OA	2nd metatarsal	distal	MC	L					12	11	1	8.33333	0.0833333	0.288675	346.41	20	19	1	5	0.05	0.223607	447.214	116	0.745343	0	1	no	1.72727	0.1 to 30.45	0.06 to 45.98	FALSE	6	10	4	3	5	4	104	0.515301	DC_MTTS_II_L_MC_p_dist
OA	2nd metatarsal	distal	SC	L					12	12	0	0	0	0		20	20	0	0	0	0		120	1			empty cont. table				FALSE	6	10	4	3	5	4	104	0.515301	DC_MTTS_II_L_SC_p_dist
OA	2nd metatarsal	distal	NB	L					12	12	0	0	0	0		20	20	0	0	0	0		120	1			empty cont. table				FALSE	6	10	4	3	5	4	104	0.515301	DC_MTTS_II_L_NB_dist
OA	2nd metatarsal	distal	JC	L					12	12	0	0	0	0		20	20	0	0	0	0		120	1			empty cont. table				FALSE	6	10	4	3	5	4	104	0.515301	DC_MTTS_II_L_JC_dist
OA	2nd metatarsal	distal	Eb	L					12	12	0	0	0	0		20	20	0	0	0	0		120	1			empty cont. table				FALSE	6	10	4	3	5	4	104	0.515301	DC_MTTS_II_L_E_p_dist
OA	2nd metatarsal	distal	OA	L					12	12	0	0	0	0		20	20	0	0	0	0		120	1			empty cont. table				FALSE	6	10	4	3	5	4	104	0.515301	DC_MTTS_II_L_OA_dist
OA	2nd metatarsal	proximal	MC	R					15	11	4	26.6667	0.266667	0.457738	171.652	28	26	2	7.14286	0.0714286	0.262265	367.171	169	0.0855908	1.68802	0.193863	no	4.72727	0.75 to 29.7	0.58 to 38.68	FALSE	7	13	8	3	5	7	174	0.332698	DC_MTTS_II_R_MC_p_prox
OA	2nd metatarsal	proximal	SC	R					15	15	0	0	0	0		28	25	3	10.7143	0.107143	0.31497	293.972	187.5	0.204024	0.471166	0.492451	zero frequencies	0.235023	0.01 to 4.86	0.01 to 7.5	FALSE	7	13	8	3	5	7	174	0.332698	DC_MTTS_II_R_SC_p_prox
OA	2nd metatarsal	proximal	NB	R					15	15	0	0	0	0		28	28	0	0	0	0		210	1			empty cont. table				FALSE	7	13	8	3	5	7	174	0.332698	DC_MTTS_II_R_NB_prox
OA	2nd metatarsal	proximal	JC	R					15	14	1	6.66667	0.0666667	0.258199	387.298	28	27	1	3.57143	0.0357143	0.188982	529.15	203.5	0.675174	0	1	no	1.92857	0.11 to 33.21	0.07 to 49.97	FALSE	7	13	8	3	5	7	174	0.332698	DC_MTTS_II_R_JC_prox
OA	2nd metatarsal	proximal	Eb	R					15	15	0	0	0	0		28	28	0	0	0	0		210	1			empty cont. table				FALSE	7	13	8	3	5	7	174	0.332698	DC_MTTS_II_R_E_p_prox
OA	2nd metatarsal	proximal	OA	R					15	14	1	6.66667	0.0666667	0.258199	387.298	28	27	1	3.57143	0.0357143	0.188982	529.15	203.5	0.675174	0	1	no	1.92857	0.11 to 33.21	0.07 to 49.97	FALSE	7	13	8	3	5	7	174	0.332698	DC_MTTS_II_R_OA_prox
OA	2nd metatarsal	distal	MC	R					11	11	0	0	0	0		23	18	5	21.7391	0.217391	0.421741	194.001	99	0.105319	1.33831	0.247332	zero frequencies	0.146245	0.01 to 2.9	0.0 to 4.44	FALSE	5	10	8	2	4	5	113	0.607136	DC_MTTS_II_R_MC_p_dist
OA	2nd metatarsal	distal	SC	R					11	10	1	9.09091	0.0909091	0.301511	331.662	23	22	1	4.34783	0.0434783	0.208514	479.583	120.5	0.619477	0	1	no	2.2	0.12 to 38.83	0.08 to 58.65	FALSE	5	10	8	2	4	5	113	0.607136	DC_MTTS_II_R_SC_p_dist
OA	2nd metatarsal	distal	NB	R					11	11	0	0	0	0		23	23	0	0	0	0		126.5	1			empty cont. table				FALSE	5	10	8	2	4	5	113	0.607136	DC_MTTS_II_R_NB_dist
OA	2nd metatarsal	distal	JC	R					11	11	0	0	0	0		23	23	0	0	0	0		126.5	1			empty cont. table				FALSE	5	10	8	2	4	5	113	0.607136	DC_MTTS_II_R_JC_dist
OA	2nd metatarsal	distal	Eb	R					11	11	0	0	0	0		23	23	0	0	0	0		126.5	1			empty cont. table				FALSE	5	10	8	2	4	5	113	0.607136	DC_MTTS_II_R_E_p_dist
OA	2nd metatarsal	distal	OA	R					11	11	0	0	0	0		23	22	1	4.34783	0.0434783	0.208514	479.583	121	0.529549	0	1	zero frequencies	0.652174	0.02 to 17.31	0.02 to 27.65	FALSE	5	10	8	2	4	5	113	0.607136	DC_MTTS_II_R_OA_dist
OA	3rd metatarsal	proximal	MC	L					17	15	2	11.7647	0.117647	0.332106	282.29	26	23	3	11.5385	0.115385	0.325813	282.371	220.5	1	0	1	no	1.02222	0.15 to 6.86	0.12 to 9.02	FALSE	6	11	9	3	6	8	192	0.447259	DC_MTTS_III_L_MC_p_prox
OA	3rd metatarsal	proximal	SC	L					17	17	0	0	0	0		26	25	1	3.84615	0.0384615	0.196116	509.902	212.5	0.446632	0	1	zero frequencies	0.485714	0.02 to 12.63	0.01 to 20.11	FALSE	6	11	9	3	6	8	192	0.447259	DC_MTTS_III_L_SC_p_prox
OA	3rd metatarsal	proximal	NB	L					17	17	0	0	0	0		26	26	0	0	0	0		221	1			empty cont. table				FALSE	6	11	9	3	6	8	192	0.447259	DC_MTTS_III_L_NB_prox
OA	3rd metatarsal	proximal	JC	L					17	17	0	0	0	0		26	26	0	0	0	0		221	1			empty cont. table				FALSE	6	11	9	3	6	8	192	0.447259	DC_MTTS_III_L_JC_prox
OA	3rd metatarsal	proximal	Eb	L					17	17	0	0	0	0		26	26	0	0	0	0		221	1			empty cont. table				FALSE	6	11	9	3	6	8	192	0.447259	DC_MTTS_III_L_E_p_prox
OA	3rd metatarsal	proximal	OA	L					17	17	0	0	0	0		26	25	1	3.84615	0.0384615	0.196116	509.902	212.5	0.446632	0	1	zero frequencies	0.485714	0.02 to 12.63	0.01 to 20.11	FALSE	6	11	9	3	6	8	192	0.447259	DC_MTTS_III_L_OA_prox
OA	3rd metatarsal	distal	MC	L					10	10	0	0	0	0		21	19	2	9.52381	0.0952381	0.300793	315.832	95	0.345704	0.0515394	0.820406	zero frequencies	0.371429	0.02 to 8.48	0.01 to 13.25	FALSE	5	9	7	3	5	2	90	0.510534	DC_MTTS_III_L_MC_p_dist
OA	3rd metatarsal	distal	SC	L					10	10	0	0	0	0		21	20	1	4.7619	0.047619	0.218218	458.258	100	0.534561	0	1	zero frequencies	0.650794	0.02 to 17.4	0.02 to 27.82	FALSE	5	9	7	3	5	2	90	0.510534	DC_MTTS_III_L_SC_p_dist
OA	3rd metatarsal	distal	NB	L					10	10	0	0	0	0		21	20	1	4.7619	0.047619	0.218218	458.258	100	0.534561	0	1	zero frequencies	0.650794	0.02 to 17.4	0.02 to 27.82	FALSE	5	9	7	3	5	2	90	0.510534	DC_MTTS_III_L_NB_dist
OA	3rd metatarsal	distal	JC	L					10	10	0	0	0	0		21	20	1	4.7619	0.047619	0.218218	458.258	100	0.534561	0	1	zero frequencies	0.650794	0.02 to 17.4	0.02 to 27.82	FALSE	5	9	7	3	5	2	90	0.510534	DC_MTTS_III_L_JC_dist
OA	3rd metatarsal	distal	Eb	L					10	10	0	0	0	0		21	21	0	0	0	0		105	1			empty cont. table				FALSE	5	9	7	3	5	2	90	0.510534	DC_MTTS_III_L_E_p_dist
OA	3rd metatarsal	distal	OA	L					10	10	0	0	0	0		21	20	1	4.7619	0.047619	0.218218	458.258	100	0.534561	0	1	zero frequencies	0.650794	0.02 to 17.4	0.02 to 27.82	FALSE	5	9	7	3	5	2	90	0.510534	DC_MTTS_III_L_OA_dist
OA	3rd metatarsal	proximal	MC	R					19	15	4	21.0526	0.210526	0.418854	198.956	25	21	4	16	0.16	0.374166	233.854	225.5	0.68344	0.00128655	0.971387	no	1.4	0.3 to 6.51	0.24 to 8.11	FALSE	5	11	9	3	6	10	199.5	0.336943	DC_MTTS_III_R_MC_p_prox
OA	3rd metatarsal	proximal	SC	R					19	18	1	5.26316	0.0526316	0.229416	435.89	25	24	1	4	0.04	0.2	500	234.5	0.86962	0	1	no	1.33333	0.08 to 22.78	0.05 to 34.25	FALSE	5	11	9	3	6	10	199.5	0.336943	DC_MTTS_III_R_SC_p_prox
OA	3rd metatarsal	proximal	NB	R					19	19	0	0	0	0		25	25	0	0	0	0		237.5	1			empty cont. table				FALSE	5	11	9	3	6	10	199.5	0.336943	DC_MTTS_III_R_NB_prox
OA	3rd metatarsal	proximal	JC	R					19	17	2	10.5263	0.105263	0.315302	299.537	25	24	1	4	0.04	0.2	500	222	0.415718	0.0610013	0.80492	no	2.82353	0.24 to 33.7	0.17 to 48.12	FALSE	5	11	9	3	6	10	199.5	0.336943	DC_MTTS_III_R_JC_prox
OA	3rd metatarsal	proximal	Eb	R					19	19	0	0	0	0		25	25	0	0	0	0		237.5	1			empty cont. table				FALSE	5	11	9	3	6	10	199.5	0.336943	DC_MTTS_III_R_E_p_prox
OA	3rd metatarsal	proximal	OA	R					19	17	2	10.5263	0.105263	0.315302	299.537	25	23	2	8	0.08	0.276887	346.109	231.5	0.793592	0	1	no	1.35294	0.17 to 10.59	0.13 to 14.23	FALSE	5	11	9	3	6	10	199.5	0.336943	DC_MTTS_III_R_OA_prox
OA	3rd metatarsal	distal	MC	R					15	15	0	0	0	0		22	18	4	18.1818	0.181818	0.394771	217.124	135	0.0898611	1.46288	0.226472	zero frequencies	0.132616	0.01 to 2.66	0.0 to 4.08	FALSE	5	10	7	3	5	7	143	0.475744	DC_MTTS_III_R_MC_p_dist
OA	3rd metatarsal	distal	SC	R					15	15	0	0	0	0		22	22	0	0	0	0		165	1			empty cont. table				FALSE	5	10	7	3	5	7	143	0.475744	DC_MTTS_III_R_SC_p_dist
OA	3rd metatarsal	distal	NB	R					15	15	0	0	0	0		22	22	0	0	0	0		165	1			empty cont. table				FALSE	5	10	7	3	5	7	143	0.475744	DC_MTTS_III_R_NB_dist
OA	3rd metatarsal	distal	JC	R					15	15	0	0	0	0		22	22	0	0	0	0		165	1			empty cont. table				FALSE	5	10	7	3	5	7	143	0.475744	DC_MTTS_III_R_JC_dist
OA	3rd metatarsal	distal	Eb	R					15	15	0	0	0	0		22	22	0	0	0	0		165	1			empty cont. table				FALSE	5	10	7	3	5	7	143	0.475744	DC_MTTS_III_R_E_p_dist
OA	3rd metatarsal	distal	OA	R					15	15	0	0	0	0		22	22	0	0	0	0		165	1			empty cont. table				FALSE	5	10	7	3	5	7	143	0.475744	DC_MTTS_III_R_OA_dist
OA	4st metatarsal	proximal	MC	L					18	15	3	16.6667	0.166667	0.383482	230.089	26	25	1	3.84615	0.0384615	0.196116	509.902	204	0.157406	0.848504	0.356976	no	5	0.48 to 52.53	0.34 to 73.64	FALSE	6	11	9	3	5	10	186.5	0.227245	DC_MTTS_IV_L_MC_p_prox
OA	4st metatarsal	proximal	SC	L					18	17	1	5.55556	0.0555556	0.235702	424.264	26	26	0	0	0	0		221	0.247834	0.0349831	0.851631	zero frequencies	4.54286	0.17 to 118.0	0.11 to 187.91	FALSE	6	11	9	3	5	10	186.5	0.227245	DC_MTTS_IV_L_SC_p_prox
OA	4st metatarsal	proximal	NB	L					18	18	0	0	0	0		26	26	0	0	0	0		234	1			empty cont. table				FALSE	6	11	9	3	5	10	186.5	0.227245	DC_MTTS_IV_L_NB_prox
OA	4st metatarsal	proximal	JC	L					18	16	2	11.1111	0.111111	0.323381	291.043	26	25	1	3.84615	0.0384615	0.196116	509.902	217	0.367094	0.110069	0.740066	no	3.125	0.26 to 37.36	0.18 to 53.35	FALSE	6	11	9	3	5	10	186.5	0.227245	DC_MTTS_IV_L_JC_prox
OA	4st metatarsal	proximal	Eb	L					18	18	0	0	0	0		26	26	0	0	0	0		234	1			empty cont. table				FALSE	6	11	9	3	5	10	186.5	0.227245	DC_MTTS_IV_L_E_p_prox
OA	4st metatarsal	proximal	OA	L					18	17	1	5.55556	0.0555556	0.235702	424.264	26	26	0	0	0	0		221	0.247834	0.0349831	0.851631	zero frequencies	4.54286	0.17 to 118.0	0.11 to 187.91	FALSE	6	11	9	3	5	10	186.5	0.227245	DC_MTTS_IV_L_OA_prox
OA	4st metatarsal	distal	MC	L					10	10	0	0	0	0		20	19	1	5	0.05	0.223607	447.214	95	0.524518	0	1	zero frequencies	0.619048	0.02 to 16.57	0.01 to 26.51	FALSE	5	9	6	3	3	4	96	0.869691	DC_MTTS_IV_L_MC_p_dist
OA	4st metatarsal	distal	SC	L					10	10	0	0	0	0		20	20	0	0	0	0		100	1			empty cont. table				FALSE	5	9	6	3	3	4	96	0.869691	DC_MTTS_IV_L_SC_p_dist
OA	4st metatarsal	distal	NB	L					10	10	0	0	0	0		20	20	0	0	0	0		100	1			empty cont. table				FALSE	5	9	6	3	3	4	96	0.869691	DC_MTTS_IV_L_NB_dist
OA	4st metatarsal	distal	JC	L					10	10	0	0	0	0		20	20	0	0	0	0		100	1			empty cont. table				FALSE	5	9	6	3	3	4	96	0.869691	DC_MTTS_IV_L_JC_dist
OA	4st metatarsal	distal	Eb	L					10	10	0	0	0	0		20	20	0	0	0	0		100	1			empty cont. table				FALSE	5	9	6	3	3	4	96	0.869691	DC_MTTS_IV_L_E_p_dist
OA	4st metatarsal	distal	OA	L					10	10	0	0	0	0		20	20	0	0	0	0		100	1			empty cont. table				FALSE	5	9	6	3	3	4	96	0.869691	DC_MTTS_IV_L_OA_dist
OA	4st metatarsal	proximal	MC	R					16	12	4	25	0.25	0.447214	178.885	27	22	5	18.5185	0.185185	0.395847	213.758	202	0.630327	0.0137433	0.906676	no	1.46667	0.33 to 6.51	0.27 to 8.07	FALSE	7	12	8	3	3	10	152.5	0.0900666	DC_MTTS_IV_R_MC_p_prox
OA	4st metatarsal	proximal	SC	R					17	17	0	0	0	0		27	25	2	7.40741	0.0740741	0.26688	360.288	212.5	0.270439	0.164332	0.685199	zero frequencies	0.291429	0.01 to 6.45	0.01 to 10.04	FALSE	7	12	8	3	3	11	156.5	0.0607853	DC_MTTS_IV_R_SC_p_prox
OA	4st metatarsal	proximal	NB	R					17	17	0	0	0	0		27	27	0	0	0	0		229.5	1			empty cont. table				FALSE	7	12	8	3	3	11	156.5	0.0607853	DC_MTTS_IV_R_NB_prox
OA	4st metatarsal	proximal	JC	R					17	16	1	5.88235	0.0588235	0.242536	412.311	27	26	1	3.7037	0.037037	0.19245	519.615	224.5	0.76375	0	1	no	1.625	0.09 to 27.84	0.06 to 41.86	FALSE	7	12	8	3	3	11	156.5	0.0607853	DC_MTTS_IV_R_JC_prox
OA	4st metatarsal	proximal	Eb	R					17	17	0	0	0	0		27	27	0	0	0	0		229.5	1			empty cont. table				FALSE	7	12	8	3	3	11	156.5	0.0607853	DC_MTTS_IV_R_E_p_prox
OA	4st metatarsal	proximal	OA	R					17	16	1	5.88235	0.0588235	0.242536	412.311	27	26	1	3.7037	0.037037	0.19245	519.615	224.5	0.76375	0	1	no	1.625	0.09 to 27.84	0.06 to 41.86	FALSE	7	12	8	3	3	11	156.5	0.0607853	DC_MTTS_IV_R_OA_prox
OA	4st metatarsal	distal	MC	R					10	10	0	0	0	0		22	21	1	4.54545	0.0454545	0.213201	469.042	105	0.543997	0	1	zero frequencies	0.68254	0.03 to 18.22	0.02 to 29.13	FALSE	5	10	7	2	3	5	92.5	0.458855	DC_MTTS_IV_R_MC_p_dist
OA	4st metatarsal	distal	SC	R					10	10	0	0	0	0		22	22	0	0	0	0		110	1			empty cont. table				FALSE	5	10	7	2	3	5	92.5	0.458855	DC_MTTS_IV_R_SC_p_dist
OA	4st metatarsal	distal	NB	R					10	10	0	0	0	0		22	22	0	0	0	0		110	1			empty cont. table				FALSE	5	10	7	2	3	5	92.5	0.458855	DC_MTTS_IV_R_NB_dist
OA	4st metatarsal	distal	JC	R					10	10	0	0	0	0		22	22	0	0	0	0		110	1			empty cont. table				FALSE	5	10	7	2	3	5	92.5	0.458855	DC_MTTS_IV_R_JC_dist
OA	4st metatarsal	distal	Eb	R					10	10	0	0	0	0		22	22	0	0	0	0		110	1			empty cont. table				FALSE	5	10	7	2	3	5	92.5	0.458855	DC_MTTS_IV_R_E_p_dist
OA	4st metatarsal	distal	OA	R					10	10	0	0	0	0		22	22	0	0	0	0		110	1			empty cont. table				FALSE	5	10	7	2	3	5	92.5	0.458855	DC_MTTS_IV_R_OA_dist
OA	5st metatarsal	proximal	MC	L					17	10	7	41.1765	0.411765	0.5073	123.201	28	19	9	32.1429	0.321429	0.475595	147.963	216.5	0.55331	0.376725	0.539361	yes	1.47778	0.42 to 5.16	0.35 to 6.17	FALSE	6	12	10	3	6	8	211	0.504611	DC_MTTS_V_L_MC_p_prox
OA	5st metatarsal	proximal	SC	L					17	17	0	0	0	0		28	28	0	0	0	0		238	1			empty cont. table				FALSE	6	12	10	3	6	8	211	0.504611	DC_MTTS_V_L_SC_p_prox
OA	5st metatarsal	proximal	NB	L					17	17	0	0	0	0		28	28	0	0	0	0		238	1			empty cont. table				FALSE	6	12	10	3	6	8	211	0.504611	DC_MTTS_V_L_NB_prox
OA	5st metatarsal	proximal	JC	L					17	16	1	5.88235	0.0588235	0.242536	412.311	28	28	0	0	0	0		224	0.215886	0.0649947	0.798769	zero frequencies	5.18182	0.2 to 134.66	0.13 to 214.46	FALSE	6	12	10	3	6	8	211	0.504611	DC_MTTS_V_L_JC_prox
OA	5st metatarsal	proximal	Eb	L					17	17	0	0	0	0		28	28	0	0	0	0		238	1			empty cont. table				FALSE	6	12	10	3	6	8	211	0.504611	DC_MTTS_V_L_E_p_prox
OA	5st metatarsal	proximal	OA	L					17	16	1	5.88235	0.0588235	0.242536	412.311	28	28	0	0	0	0		224	0.215886	0.0649947	0.798769	zero frequencies	5.18182	0.2 to 134.66	0.13 to 214.46	FALSE	6	12	10	3	6	8	211	0.504611	DC_MTTS_V_L_OA_prox
OA	5st metatarsal	distal	MC	L					12	12	0	0	0	0		20	19	1	5	0.05	0.223607	447.214	114	0.477675	0	1	zero frequencies	0.52	0.02 to 13.8	0.01 to 22.04	FALSE	4	11	5	3	4	5	108.5	0.643681	DC_MTTS_V_L_MC_p_dist
OA	5st metatarsal	distal	SC	L					12	12	0	0	0	0		20	19	1	5	0.05	0.223607	447.214	114	0.477675	0	1	zero frequencies	0.52	0.02 to 13.8	0.01 to 22.04	FALSE	4	11	5	3	4	5	108.5	0.643681	DC_MTTS_V_L_SC_p_dist
OA	5st metatarsal	distal	NB	L					12	12	0	0	0	0		20	20	0	0	0	0		120	1			empty cont. table				FALSE	4	11	5	3	4	5	108.5	0.643681	DC_MTTS_V_L_NB_dist
OA	5st metatarsal	distal	JC	L					12	12	0	0	0	0		20	19	1	5	0.05	0.223607	447.214	114	0.477675	0	1	zero frequencies	0.52	0.02 to 13.8	0.01 to 22.04	FALSE	4	11	5	3	4	5	108.5	0.643681	DC_MTTS_V_L_JC_dist
OA	5st metatarsal	distal	Eb	L					12	12	0	0	0	0		20	20	0	0	0	0		120	1			empty cont. table				FALSE	4	11	5	3	4	5	108.5	0.643681	DC_MTTS_V_L_E_p_dist
OA	5st metatarsal	distal	OA	L					12	12	0	0	0	0		21	20	1	4.7619	0.047619	0.218218	458.258	120	0.48835	0	1	zero frequencies	0.546667	0.02 to 14.49	0.01 to 23.13	FALSE	4	11	6	3	4	5	118	0.762184	DC_MTTS_V_L_OA_dist
OA	5st metatarsal	proximal	MC	R					17	12	5	29.4118	0.294118	0.469668	159.687	29	15	14	48.2759	0.482759	0.508548	105.342	200	0.219751	1.57311	0.209756	yes	0.446429	0.13 to 1.59	0.1 to 1.91	FALSE	7	13	9	3	6	8	205.5	0.322866	DC_MTTS_V_R_MC_p_prox
OA	5st metatarsal	proximal	SC	R					17	17	0	0	0	0		29	28	1	3.44828	0.0344828	0.185695	538.516	238	0.471153	0	1	zero frequencies	0.542857	0.02 to 14.08	0.01 to 22.41	FALSE	7	13	9	3	6	8	205.5	0.322866	DC_MTTS_V_R_SC_p_prox
OA	5st metatarsal	proximal	NB	R					17	17	0	0	0	0		29	29	0	0	0	0		246.5	1			empty cont. table				FALSE	7	13	9	3	6	8	205.5	0.322866	DC_MTTS_V_R_NB_prox
OA	5st metatarsal	proximal	JC	R					17	17	0	0	0	0		29	27	2	6.89655	0.0689655	0.257881	373.927	229.5	0.287868	0.128296	0.720205	zero frequencies	0.314286	0.01 to 6.94	0.01 to 10.8	FALSE	7	13	9	3	6	8	205.5	0.322866	DC_MTTS_V_R_JC_prox
OA	5st metatarsal	proximal	Eb	R					17	17	0	0	0	0		29	29	0	0	0	0		246.5	1			empty cont. table				FALSE	7	13	9	3	6	8	205.5	0.322866	DC_MTTS_V_R_E_p_prox
OA	5st metatarsal	proximal	OA	R					17	17	0	0	0	0		29	28	1	3.44828	0.0344828	0.185695	538.516	238	0.471153	0	1	zero frequencies	0.542857	0.02 to 14.08	0.01 to 22.41	FALSE	7	13	9	3	6	8	205.5	0.322866	DC_MTTS_V_R_OA_prox
OA	5st metatarsal	distal	MC	R					10	8	2	20	0.2	0.421637	210.819	23	22	1	4.34783	0.0434783	0.208514	479.583	97	0.168783	0.606196	0.436224	no	5.5	0.44 to 69.26	0.3 to 99.65	FALSE	5	10	8	3	3	4	113.5	0.966641	DC_MTTS_V_R_MC_p_dist
OA	5st metatarsal	distal	SC	R					10	10	0	0	0	0		23	22	1	4.34783	0.0434783	0.208514	479.583	110	0.552885	0	1	zero frequencies	0.714286	0.03 to 19.05	0.02 to 30.45	FALSE	5	10	8	3	3	4	113.5	0.966641	DC_MTTS_V_R_SC_p_dist
OA	5st metatarsal	distal	NB	R					10	10	0	0	0	0		23	23	0	0	0	0		115	1			empty cont. table				FALSE	5	10	8	3	3	4	113.5	0.966641	DC_MTTS_V_R_NB_dist
OA	5st metatarsal	distal	JC	R					10	10	0	0	0	0		23	22	1	4.34783	0.0434783	0.208514	479.583	110	0.552885	0	1	zero frequencies	0.714286	0.03 to 19.05	0.02 to 30.45	FALSE	5	10	8	3	3	4	113.5	0.966641	DC_MTTS_V_R_JC_dist
OA	5st metatarsal	distal	Eb	R					10	10	0	0	0	0		23	23	0	0	0	0		115	1			empty cont. table				FALSE	5	10	8	3	3	4	113.5	0.966641	DC_MTTS_V_R_E_p_dist
OA	5st metatarsal	distal	OA	R					10	10	0	0	0	0		24	23	1	4.16667	0.0416667	0.204124	489.898	115	0.561276	0	1	zero frequencies	0.746032	0.03 to 19.87	0.02 to 31.76	FALSE	5	11	8	3	3	4	119	0.983872	DC_MTTS_V_R_OA_dist
