# Supplementary material for: Ancient Egyptian scribes and specific skeletal occupational risk markers (Abusir, Old Kingdom)
Source: Sci Rep. 2024 Jun 27;14:13317. doi: 10.1038/s41598-024-63549-z (PMC11211405; doi:10.1038/s41598-024-63549-z)
Supplement: Supplementary file 3 — Supplementary Information 3. [file 41598_2024_63549_MOESM3_ESM.xlsx]

## Sheet: Data S2
Data S2. Complete results of the statistical analysis of the evaluated traits on the vertebrae in scribes and the reference group, based on Mann-Whitney U test (M-W) and/or Chi-square (Chi2). Confidence intervals (CI) at the 95% and 97.5% levels were calculated for odds ratios (OR). The results of the Mann-Whitney U test for equality of age distributions between the scribes and the reference grou…
changes	vertebra	location	specification	side	statistical significance				scribes							reference							Mann Whitney U test		Chi2			Odds ratio			Intersection hypothesis is rejected (Holm-Bonferroni correction)	AGE distribution								code
																																reference N			scribes N			M-W
					M-W	Chi2	OR 95	OR 97.5	valid N	no	yes	%	mean	SD	CV	valid N	no	yes	%	mean	SD	CV	M-W U stats	M-W p-value	Chi2 stats	Chi2 p-value	Chi2 enough frequencies	Chi2 odds ratio	Chi2 95 CI for OR	Chi2 97.5 CI for OR		YA	MA	OA	YA	MA	OA	U stats	p-value
OA	C1	fovea	MC						20	3	17	85	0.85	0.366348	43.0997	30	10	20	66.6667	0.666667	0.479463	71.9195	245	0.155524	2.09633	0.147653	yes	2.83333	0.67 to 12.0	0.54 to 14.76	FALSE	8	12	10	3	7	10	240	0.206717	V_OA_C1_dens_MC_p
OA	C1	fovea	SC						20	16	4	20	0.2	0.410391	205.196	30	28	2	6.66667	0.0666667	0.253708	380.562	260	0.164691	0.954861	0.328485	no	3.5	0.58 to 21.28	0.44 to 27.58	FALSE	8	12	10	3	7	10	240	0.206717	V_OA_C1_dens_SC_p
OA	C1	fovea	Eb						20	19	1	5	0.05	0.223607	447.214	30	29	1	3.33333	0.0333333	0.182574	547.723	295	0.792936	0	1	no	1.52632	0.09 to 25.9	0.06 to 38.9	FALSE	8	12	10	3	7	10	240	0.206717	V_OA_C1_dens_E
OA	C1	fovea	OA						20	16	4	20	0.2	0.410391	205.196	30	28	2	6.66667	0.0666667	0.253708	380.562	260	0.164691	0.954861	0.328485	no	3.5	0.58 to 21.28	0.44 to 27.58	FALSE	8	12	10	3	7	10	240	0.206717	V_OA_C1_dens_OA
OA	C1	superior	MC	L					20	13	7	35	0.35	0.48936	139.817	30	25	5	16.6667	0.166667	0.379049	227.429	245	0.144647	1.32036	0.250528	no	2.69231	0.71 to 10.17	0.59 to 12.31	FALSE	8	12	10	3	6	11	229	0.134215	V_OA_C1_sup_L_MC_p
OA	C1	superior	SC	L					20	19	1	5	0.05	0.223607	447.214	30	30	0	0	0	0		285	0.236445	0.042517	0.836637	zero frequencies	4.69231	0.18 to 121.1	0.11 to 192.68	FALSE	8	12	10	3	6	11	229	0.134215	V_OA_C1_sup_L_SC_p
OA	C1	superior	Eb	L					20	20	0	0	0	0		30	30	0	0	0	0		300	1			empty cont. table				FALSE	8	12	10	3	6	11	229	0.134215	V_OA_C1_sup_L_E
OA	C1	superior	OA	L					20	20	0	0	0	0		30	30	0	0	0	0		300	1			empty cont. table				FALSE	8	12	10	3	6	11	229	0.134215	V_OA_C1_sup_L_OA
OA	C1	inferior	MC	L					21	15	6	28.5714	0.285714	0.46291	162.019	29	24	5	17.2414	0.172414	0.384426	222.967	270	0.351721	0.370511	0.542726	no	1.92	0.5 to 7.41	0.41 to 9.0	FALSE	8	12	9	3	7	11	229.5	0.116594	V_OA_C1_inf_L_MC_p
OA	C1	inferior	SC	L					21	20	1	4.7619	0.047619	0.218218	458.258	29	29	0	0	0	0		290	0.256536	0.0268088	0.869941	zero frequencies	4.31707	0.17 to 111.33	0.11 to 177.11	FALSE	8	12	9	3	7	11	229.5	0.116594	V_OA_C1_inf_L_SC_p
OA	C1	inferior	Eb	L					21	21	0	0	0	0		29	29	0	0	0	0		304.5	1			empty cont. table				FALSE	8	12	9	3	7	11	229.5	0.116594	V_OA_C1_inf_L_E
OA	C1	inferior	OA	L					21	20	1	4.7619	0.047619	0.218218	458.258	29	29	0	0	0	0		290	0.256536	0.0268088	0.869941	zero frequencies	4.31707	0.17 to 111.33	0.11 to 177.11	FALSE	8	12	9	3	7	11	229.5	0.116594	V_OA_C1_inf_L_OA
OA	C2	dens	MC						19	6	13	68.4211	0.684211	0.477567	69.7982	29	17	12	41.3793	0.413793	0.50123	121.131	201	0.07145	3.36352	0.0666554	yes	3.06944	0.91 to 10.37	0.76 to 12.35	FALSE	8	12	9	3	6	10	210	0.142609	V_OA_C2_dens_L_MC_p
OA	C2	dens	SC						20	13	7	35	0.35	0.48936	139.817	29	25	4	13.7931	0.137931	0.350931	254.425	228.5	0.0860456	1.96094	0.161413	no	3.36538	0.83 to 13.64	0.68 to 16.67	FALSE	8	12	9	3	6	11	214.5	0.102202	V_OA_C2_dens_L_SC_p
OA	C2	dens	Eb						20	19	1	5	0.05	0.223607	447.214	29	29	0	0	0	0		275.5	0.244977	0.0356412	0.850258	zero frequencies	4.53846	0.18 to 117.21	0.11 to 186.5	FALSE	8	12	9	3	6	11	214.5	0.102202	V_OA_C2_dens_L_E
OA	C2	dens	OA		x		x		20	13	7	35	0.35	0.48936	139.817	29	26	3	10.3448	0.103448	0.309934	299.603	218.5	0.0385898	3.04187	0.0811426	no	4.66667	1.03 to 21.07	0.83 to 26.16	FALSE	8	12	9	3	6	11	214.5	0.102202	V_OA_C2_dens_L_OA
OA	C2	superior	MC	L					20	14	6	30	0.3	0.470162	156.721	29	24	5	17.2414	0.172414	0.384426	222.967	253	0.304342	0.495225	0.481606	no	2.05714	0.53 to 8.0	0.44 to 9.72	FALSE	8	12	9	3	6	11	214.5	0.102202	V_OA_C2_sup_L_MC_p
OA	C2	superior	SC	L					20	18	2	10	0.1	0.307794	307.794	29	28	1	3.44828	0.0344828	0.185695	538.516	271	0.364891	0.111572	0.738361	no	3.11111	0.26 to 36.87	0.18 to 52.58	FALSE	8	12	9	3	6	11	214.5	0.102202	V_OA_C2_sup_L_SC_p
OA	C2	superior	Eb	L					20	20	0	0	0	0		29	29	0	0	0	0		290	1			empty cont. table				FALSE	8	12	9	3	6	11	214.5	0.102202	V_OA_C2_sup_L_E
OA	C2	superior	OA	L					20	18	2	10	0.1	0.307794	307.794	29	29	0	0	0	0		261	0.0907818	1.00863	0.315232	zero frequencies	7.97297	0.36 to 175.5	0.23 to 272.94	FALSE	8	12	9	3	6	11	214.5	0.102202	V_OA_C2_sup_L_OA
OA	C2	inferior	MC	L					18	14	4	22.2222	0.222222	0.427793	192.507	27	25	2	7.40741	0.0740741	0.26688	360.288	207	0.162547	0.969551	0.324792	no	3.57143	0.58 to 22.02	0.45 to 28.6	FALSE	7	12	8	3	6	9	190.5	0.196882	V_OA_C2_inf_L_MC_p
OA	C2	inferior	SC	L					18	16	2	11.1111	0.111111	0.323381	291.043	27	25	2	7.40741	0.0740741	0.26688	360.288	234	0.68958	0	1	no	1.5625	0.2 to 12.23	0.15 to 16.44	FALSE	7	12	8	3	6	9	190.5	0.196882	V_OA_C2_inf_L_SC_p
OA	C2	inferior	Eb	L					18	18	0	0	0	0		27	27	0	0	0	0		243	1			empty cont. table				FALSE	7	12	8	3	6	9	190.5	0.196882	V_OA_C2_inf_L_E
OA	C2	inferior	OA	L					18	16	2	11.1111	0.111111	0.323381	291.043	27	26	1	3.7037	0.037037	0.19245	519.615	225	0.348147	0.133929	0.714393	no	3.25	0.27 to 38.81	0.19 to 55.41	FALSE	7	12	8	3	6	9	190.5	0.196882	V_OA_C2_inf_L_OA
OA	C3	superior	MC	L					11	9	2	18.1818	0.181818	0.40452	222.486	22	20	2	9.09091	0.0909091	0.294245	323.669	110	0.478313	0.0355603	0.850426	no	2.22222	0.27 to 18.37	0.2 to 24.87	FALSE	8	8	6	1	3	7	69	0.0362802	V_OA_C3_sup_L_MC_p
OA	C3	superior	SC	L					11	10	1	9.09091	0.0909091	0.301511	331.662	22	21	1	4.54545	0.0454545	0.213201	469.042	115.5	0.644211	0	1	no	2.1	0.12 to 37.12	0.08 to 56.07	FALSE	8	8	6	1	3	7	69	0.0362802	V_OA_C3_sup_L_SC_p
OA	C3	superior	Eb	L					11	10	1	9.09091	0.0909091	0.301511	331.662	22	22	0	0	0	0		110	0.177038	0.128906	0.719569	zero frequencies	6.42857	0.24 to 171.43	0.15 to 274.03	FALSE	8	8	6	1	3	7	69	0.0362802	V_OA_C3_sup_L_E
OA	C3	superior	OA	L					11	10	1	9.09091	0.0909091	0.301511	331.662	22	21	1	4.54545	0.0454545	0.213201	469.042	115.5	0.644211	0	1	no	2.1	0.12 to 37.12	0.08 to 56.07	FALSE	8	8	6	1	3	7	69	0.0362802	V_OA_C3_sup_L_OA
OA	C3	inferior	MC	L	x		x		10	5	5	50	0.5	0.527046	105.409	22	19	3	13.6364	0.136364	0.35125	257.583	70	0.0323419	3.10303	0.0781467	no	6.33333	1.11 to 36.0	0.87 to 46.2	FALSE	8	8	6	1	3	6	66	0.0601569	V_OA_C3_inf_L_MC_p
OA	C3	inferior	SC	L	x		x		10	5	5	50	0.5	0.527046	105.409	22	19	3	13.6364	0.136364	0.35125	257.583	70	0.0323419	3.10303	0.0781467	no	6.33333	1.11 to 36.0	0.87 to 46.2	FALSE	8	8	6	1	3	6	66	0.0601569	V_OA_C3_inf_L_SC_p
OA	C3	inferior	Eb	L	x				10	8	2	20	0.2	0.421637	210.819	22	22	0	0	0	0		88	0.0371756	1.90061	0.16801	zero frequencies	13.2353	0.57 to 304.96	0.37 to 477.4	FALSE	8	8	6	1	3	6	66	0.0601569	V_OA_C3_inf_L_E
OA	C3	inferior	OA	L					10	7	3	30	0.3	0.483046	161.015	22	20	2	9.09091	0.0909091	0.294245	323.669	87	0.145992	0.969697	0.324756	no	4.28571	0.59 to 31.21	0.44 to 41.51	FALSE	8	8	6	1	3	6	66	0.0601569	V_OA_C3_inf_L_OA
OA	C4	superior	MC	L					16	10	6	37.5	0.375	0.5	133.333	25	18	7	28	0.28	0.458258	163.663	181	0.539698	0.406621	0.52369	yes	1.54286	0.41 to 5.87	0.33 to 7.11	FALSE	6	12	7	3	4	9	149.5	0.152206	V_OA_C4_sup_L_MC_p
OA	C4	superior	SC	L					16	12	4	25	0.25	0.447214	178.885	25	19	6	24	0.24	0.43589	181.621	198	0.95703	0	1	no	1.05556	0.25 to 4.53	0.2 to 5.59	FALSE	6	12	7	3	4	9	149.5	0.152206	V_OA_C4_sup_L_SC_p
OA	C4	superior	Eb	L					16	14	2	12.5	0.125	0.341565	273.252	25	25	0	0	0	0		175	0.079348	1.1436	0.284893	zero frequencies	8.7931	0.39 to 195.99	0.25 to 305.37	FALSE	6	12	7	3	4	9	149.5	0.152206	V_OA_C4_sup_L_E
OA	C4	superior	OA	L					16	13	3	18.75	0.1875	0.403113	214.994	25	22	3	12	0.12	0.331662	276.385	186.5	0.570465	0.020622	0.885813	no	1.69231	0.3 to 9.65	0.23 to 12.39	FALSE	6	12	7	3	4	9	149.5	0.152206	V_OA_C4_sup_L_OA
OA	C4	inferior	MC	L					14	9	5	35.7143	0.357143	0.497245	139.229	25	19	6	24	0.24	0.43589	181.621	154.5	0.45265	0.167233	0.682582	no	1.75926	0.42 to 7.33	0.34 to 9.0	FALSE	6	12	7	3	4	7	142.5	0.316001	V_OA_C4_inf_L_MC_p
OA	C4	inferior	SC	L					14	14	0	0	0	0		25	23	2	8	0.08	0.276887	346.109	161	0.301041	0.108793	0.741522	zero frequencies	0.324138	0.01 to 7.24	0.01 to 11.28	FALSE	6	12	7	3	4	7	142.5	0.316001	V_OA_C4_inf_L_SC_p
OA	C4	inferior	Eb	L					14	14	0	0	0	0		25	25	0	0	0	0		175	1			empty cont. table				FALSE	6	12	7	3	4	7	142.5	0.316001	V_OA_C4_inf_L_E
OA	C4	inferior	OA	L					14	14	0	0	0	0		25	23	2	8	0.08	0.276887	346.109	161	0.301041	0.108793	0.741522	zero frequencies	0.324138	0.01 to 7.24	0.01 to 11.28	FALSE	6	12	7	3	4	7	142.5	0.316001	V_OA_C4_inf_L_OA
OA	C5	superior	MC	L					14	7	7	50	0.5	0.518875	103.775	22	17	5	22.7273	0.227273	0.428932	188.73	112	0.09921	1.76786	0.183647	no	3.4	0.8 to 14.44	0.65 to 17.77	FALSE	6	8	8	2	4	8	118	0.215454	V_OA_C5_sup_L_MC_p
OA	C5	superior	SC	L					14	9	5	35.7143	0.357143	0.497245	139.229	22	17	5	22.7273	0.227273	0.428932	188.73	134	0.41488	0.217582	0.640888	no	1.88889	0.43 to 8.29	0.35 to 10.26	FALSE	6	8	8	2	4	8	118	0.215454	V_OA_C5_sup_L_SC_p
OA	C5	superior	Eb	L					14	14	0	0	0	0		22	20	2	9.09091	0.0909091	0.294245	323.669	140	0.269705	0.171887	0.67844	zero frequencies	0.282759	0.01 to 6.34	0.01 to 9.89	FALSE	6	8	8	2	4	8	118	0.215454	V_OA_C5_sup_L_E
OA	C5	superior	OA	L					14	9	5	35.7143	0.357143	0.497245	139.229	22	19	3	13.6364	0.136364	0.35125	257.583	120	0.131281	1.3045	0.253393	no	3.51852	0.68 to 18.07	0.54 to 22.86	FALSE	6	8	8	2	4	8	118	0.215454	V_OA_C5_sup_L_OA
OA	C5	inferior	MC	L					13	8	5	38.4615	0.384615	0.50637	131.656	23	18	5	21.7391	0.217391	0.421741	194.001	124.5	0.29848	0.474196	0.491063	no	2.25	0.51 to 10.02	0.41 to 12.41	FALSE	6	9	8	2	4	7	118	0.273766	V_OA_C5_inf_L_MC_p
OA	C5	inferior	SC	L					13	13	0	0	0	0		23	23	0	0	0	0		149.5	1			empty cont. table				FALSE	6	9	8	2	4	7	118	0.273766	V_OA_C5_inf_L_SC_p
OA	C5	inferior	Eb	L					13	13	0	0	0	0		23	22	1	4.34783	0.0434783	0.208514	479.583	143	0.487696	0	1	zero frequencies	0.555556	0.02 to 14.63	0.01 to 23.35	FALSE	6	9	8	2	4	7	118	0.273766	V_OA_C5_inf_L_E
OA	C5	inferior	OA	L					13	13	0	0	0	0		23	22	1	4.34783	0.0434783	0.208514	479.583	143	0.487696	0	1	zero frequencies	0.555556	0.02 to 14.63	0.01 to 23.35	FALSE	6	9	8	2	4	7	118	0.273766	V_OA_C5_inf_L_OA
OA	C6	superior	MC	L	x	x	x	x	16	10	6	37.5	0.375	0.5	133.333	25	24	1	4	0.04	0.2	500	133	0.00640615	5.54803	0.0185015	no	14.4	1.53 to 135.51	1.11 to 186.98	TRUE	7	12	6	1	6	9	120.5	0.0227617	V_OA_C6_sup_L_MC_p
OA	C6	superior	SC	L					16	11	5	31.25	0.3125	0.478714	153.188	25	20	5	20	0.2	0.408248	204.124	177.5	0.429374	0.19847	0.655959	no	1.81818	0.43 to 7.69	0.35 to 9.45	FALSE	7	12	6	1	6	9	120.5	0.0227617	V_OA_C6_sup_L_SC_p
OA	C6	superior	Eb	L					16	15	1	6.25	0.0625	0.25	400	25	24	1	4	0.04	0.2	500	195.5	0.774537	0	1	no	1.6	0.09 to 27.55	0.06 to 41.45	FALSE	7	12	6	1	6	9	120.5	0.0227617	V_OA_C6_sup_L_E
OA	C6	superior	OA	L					16	13	3	18.75	0.1875	0.403113	214.994	25	24	1	4	0.04	0.2	500	170.5	0.131647	1.02656	0.310968	no	5.53846	0.52 to 58.76	0.37 to 82.48	FALSE	7	12	6	1	6	9	120.5	0.0227617	V_OA_C6_sup_L_OA
OA	C6	inferior	MC	L					17	12	5	29.4118	0.294118	0.469668	159.687	24	22	2	8.33333	0.0833333	0.28233	338.796	161	0.0844979	1.81146	0.178333	no	4.58333	0.77 to 27.3	0.6 to 35.27	FALSE	7	12	5	2	6	9	129.5	0.0352995	V_OA_C6_inf_L_MC_p
OA	C6	inferior	SC	L					17	17	0	0	0	0		24	23	1	4.16667	0.0416667	0.204124	489.898	195.5	0.428292	0	1	zero frequencies	0.447619	0.02 to 11.66	0.01 to 18.58	FALSE	7	12	5	2	6	9	129.5	0.0352995	V_OA_C6_inf_L_SC_p
OA	C6	inferior	Eb	L					17	17	0	0	0	0		24	23	1	4.16667	0.0416667	0.204124	489.898	195.5	0.428292	0	1	zero frequencies	0.447619	0.02 to 11.66	0.01 to 18.58	FALSE	7	12	5	2	6	9	129.5	0.0352995	V_OA_C6_inf_L_E
OA	C6	inferior	OA	L					17	17	0	0	0	0		24	23	1	4.16667	0.0416667	0.204124	489.898	195.5	0.428292	0	1	zero frequencies	0.447619	0.02 to 11.66	0.01 to 18.58	FALSE	7	12	5	2	6	9	129.5	0.0352995	V_OA_C6_inf_L_OA
OA	C7	superior	MC	L					16	11	5	31.25	0.3125	0.478714	153.188	24	22	2	8.33333	0.0833333	0.28233	338.796	148	0.0681171	2.08514	0.148739	no	5	0.83 to 30.02	0.64 to 38.83	FALSE	8	11	5	1	5	10	97.5	0.00546238	V_OA_C7_sup_L_MC_p
OA	C7	superior	SC	L					16	14	2	12.5	0.125	0.341565	273.252	24	22	2	8.33333	0.0833333	0.28233	338.796	184	0.690364	0	1	no	1.57143	0.2 to 12.47	0.15 to 16.79	FALSE	8	11	5	1	5	10	97.5	0.00546238	V_OA_C7_sup_L_SC_p
OA	C7	superior	Eb	L					16	16	0	0	0	0		24	23	1	4.16667	0.0416667	0.204124	489.898	184	0.443994	0	1	zero frequencies	0.474747	0.02 to 12.39	0.01 to 19.75	FALSE	8	11	5	1	5	10	97.5	0.00546238	V_OA_C7_sup_L_E
OA	C7	superior	OA	L					16	14	2	12.5	0.125	0.341565	273.252	24	23	1	4.16667	0.0416667	0.204124	489.898	176	0.348395	0.135135	0.713166	no	3.28571	0.27 to 39.66	0.19 to 56.71	FALSE	8	11	5	1	5	10	97.5	0.00546238	V_OA_C7_sup_L_OA
OA	C7	inferior	MC	L					16	8	8	50	0.5	0.516398	103.28	23	17	6	26.087	0.26087	0.448978	172.108	140	0.135083	2.34484	0.125698	yes	2.83333	0.73 to 10.95	0.6 to 13.29	FALSE	8	10	5	1	5	10	94	0.00628302	V_OA_C7_inf_L_MC_p
OA	C7	inferior	SC	L					16	12	4	25	0.25	0.447214	178.885	23	18	5	21.7391	0.217391	0.421741	194.001	178	0.829675	0	1	no	1.2	0.27 to 5.4	0.21 to 6.7	FALSE	8	10	5	1	5	10	94	0.00628302	V_OA_C7_inf_L_SC_p
OA	C7	inferior	Eb	L					16	15	1	6.25	0.0625	0.25	400	23	23	0	0	0	0		172.5	0.251452	0.034164	0.853358	zero frequencies	4.54839	0.17 to 118.99	0.11 to 189.69	FALSE	8	10	5	1	5	10	94	0.00628302	V_OA_C7_inf_L_E
OA	C7	inferior	OA	L					16	12	4	25	0.25	0.447214	178.885	23	21	2	8.69565	0.0869565	0.288104	331.32	154	0.177861	0.877934	0.348768	no	3.5	0.56 to 22.03	0.43 to 28.69	FALSE	8	10	5	1	5	10	94	0.00628302	V_OA_C7_inf_L_OA
OA	T1	superior	MC	L					14	10	4	28.5714	0.285714	0.468807	164.083	22	19	3	13.6364	0.136364	0.35125	257.583	131	0.287016	0.451411	0.501666	no	2.53333	0.47 to 13.61	0.37 to 17.33	FALSE	7	9	6	2	6	6	118	0.218309	V_OA_T1_sup_L_MC_p
OA	T1	superior	SC	L					14	13	1	7.14286	0.0714286	0.267261	374.166	22	18	4	18.1818	0.181818	0.394771	217.124	137	0.371576	0.193046	0.660394	no	0.346154	0.03 to 3.47	0.02 to 4.83	FALSE	7	9	6	2	6	6	118	0.218309	V_OA_T1_sup_L_SC_p
OA	T1	superior	Eb	L					14	14	0	0	0	0		22	22	0	0	0	0		154	1			empty cont. table				FALSE	7	9	6	2	6	6	118	0.218309	V_OA_T1_sup_L_E
OA	T1	superior	OA	L					14	14	0	0	0	0		22	21	1	4.54545	0.0454545	0.213201	469.042	147	0.458849	0	1	zero frequencies	0.494253	0.02 to 12.99	0.01 to 20.73	FALSE	7	9	6	2	6	6	118	0.218309	V_OA_T1_sup_L_OA
OA	T1	inferior	MC	L					13	9	4	30.7692	0.307692	0.480384	156.125	23	21	2	8.69565	0.0869565	0.288104	331.32	116.5	0.0974015	1.54114	0.214449	no	4.66667	0.72 to 30.23	0.55 to 39.53	FALSE	6	9	8	1	5	7	110.5	0.172068	V_OA_T1_inf_L_MC_p
OA	T1	inferior	SC	L					13	13	0	0	0	0		23	21	2	8.69565	0.0869565	0.288104	331.32	136.5	0.299619	0.113319	0.736397	zero frequencies	0.318519	0.01 to 7.15	0.01 to 11.16	FALSE	6	9	8	1	5	7	110.5	0.172068	V_OA_T1_inf_L_SC_p
OA	T1	inferior	Eb	L					13	13	0	0	0	0		23	23	0	0	0	0		149.5	1			empty cont. table				FALSE	6	9	8	1	5	7	110.5	0.172068	V_OA_T1_inf_L_E
OA	T1	inferior	OA	L					13	13	0	0	0	0		24	23	1	4.16667	0.0416667	0.204124	489.898	149.5	0.496906	0	1	zero frequencies	0.580247	0.02 to 15.27	0.01 to 24.35	FALSE	7	9	8	1	5	7	111	0.128998	V_OA_T1_inf_L_OA
OA	T2	superior	MC	L					18	14	4	22.2222	0.222222	0.427793	192.507	21	19	2	9.52381	0.0952381	0.300793	315.832	165	0.289583	0.42325	0.51532	no	2.71429	0.43 to 16.96	0.33 to 22.07	FALSE	6	10	5	1	7	10	113	0.0214376	V_OA_T2_sup_L_MC_p
OA	T2	superior	SC	L	x	x			18	18	0	0	0	0		21	15	6	28.5714	0.285714	0.46291	162.019	135	0.0159089	4.08126	0.0433613	zero frequencies	0.0644491	0.0 to 1.24	0.0 to 1.89	TRUE	6	10	5	1	7	10	113	0.0214376	V_OA_T2_sup_L_SC_p
OA	T2	superior	Eb	L					18	18	0	0	0	0		21	21	0	0	0	0		189	1			empty cont. table				FALSE	6	10	5	1	7	10	113	0.0214376	V_OA_T2_sup_L_E
OA	T2	superior	OA	L					18	18	0	0	0	0		21	20	1	4.7619	0.047619	0.218218	458.258	180	0.381908	0	1	zero frequencies	0.369369	0.01 to 9.64	0.01 to 15.36	FALSE	6	10	5	1	7	10	113	0.0214376	V_OA_T2_sup_L_OA
OA	T2	inferior	MC	L					20	17	3	15	0.15	0.366348	244.232	22	19	3	13.6364	0.136364	0.35125	257.583	217	0.917288	0	1	no	1.11765	0.2 to 6.3	0.15 to 8.07	FALSE	6	11	5	2	7	11	139	0.0287662	V_OA_T2_inf_L_MC_p
OA	T2	inferior	SC	L					20	19	1	5	0.05	0.223607	447.214	22	22	0	0	0	0		209	0.316761	0.00232816	0.961516	zero frequencies	3.46154	0.13 to 89.96	0.08 to 143.26	FALSE	6	11	5	2	7	11	139	0.0287662	V_OA_T2_inf_L_SC_p
OA	T2	inferior	Eb	L					20	20	0	0	0	0		22	22	0	0	0	0		220	1			empty cont. table				FALSE	6	11	5	2	7	11	139	0.0287662	V_OA_T2_inf_L_E
OA	T2	inferior	OA	L					20	20	0	0	0	0		22	22	0	0	0	0		220	1			empty cont. table				FALSE	6	11	5	2	7	11	139	0.0287662	V_OA_T2_inf_L_OA
OA	T3	superior	MC	L					13	12	1	7.69231	0.0769231	0.27735	360.555	18	16	2	11.1111	0.111111	0.323381	291.043	113	0.784491	0	1	no	0.666667	0.05 to 8.24	0.04 to 11.82	FALSE	6	8	4	1	5	7	69	0.0415987	V_OA_T3_sup_L_MC_p
OA	T3	superior	SC	L					13	10	3	23.0769	0.230769	0.438529	190.029	18	16	2	11.1111	0.111111	0.323381	291.043	103	0.396493	0.159229	0.689867	no	2.4	0.34 to 16.97	0.26 to 22.47	FALSE	6	8	4	1	5	7	69	0.0415987	V_OA_T3_sup_L_SC_p
OA	T3	superior	Eb	L					13	13	0	0	0	0		18	18	0	0	0	0		117	1			empty cont. table				FALSE	6	8	4	1	5	7	69	0.0415987	V_OA_T3_sup_L_E
OA	T3	superior	OA	L					13	13	0	0	0	0		18	18	0	0	0	0		117	1			empty cont. table				FALSE	6	8	4	1	5	7	69	0.0415987	V_OA_T3_sup_L_OA
OA	T3	inferior	MC	L					14	10	4	28.5714	0.285714	0.468807	164.083	19	17	2	10.5263	0.105263	0.315302	299.537	109	0.200271	0.759868	0.38337	no	3.4	0.52 to 22.03	0.4 to 28.81	FALSE	6	9	4	1	5	8	74.5	0.0232551	V_OA_T3_inf_L_MC_p
OA	T3	inferior	SC	L					14	12	2	14.2857	0.142857	0.363137	254.196	19	16	3	15.7895	0.157895	0.374634	237.268	131	0.929924	0	1	no	0.888889	0.13 to 6.18	0.1 to 8.17	FALSE	6	9	4	1	5	8	74.5	0.0232551	V_OA_T3_inf_L_SC_p
OA	T3	inferior	Eb	L					14	14	0	0	0	0		19	19	0	0	0	0		133	1			empty cont. table				FALSE	6	9	4	1	5	8	74.5	0.0232551	V_OA_T3_inf_L_E
OA	T3	inferior	OA	L					14	14	0	0	0	0		19	17	2	10.5263	0.105263	0.315302	299.537	119	0.23431	0.264628	0.606958	zero frequencies	0.241379	0.01 to 5.44	0.01 to 8.49	FALSE	6	9	4	1	5	8	74.5	0.0232551	V_OA_T3_inf_L_OA
OA	T4	superior	MC	L					10	8	2	20	0.2	0.421637	210.819	19	18	1	5.26316	0.0526316	0.229416	435.89	81	0.240557	0.35663	0.550384	no	4.5	0.35 to 57.11	0.25 to 82.25	FALSE	6	9	4	1	4	5	60	0.0891198	V_OA_T4_sup_L_MC_p
OA	T4	superior	SC	L					10	9	1	10	0.1	0.316228	316.228	19	16	3	15.7895	0.157895	0.374634	237.268	89.5	0.701063	0	1	no	0.592593	0.05 to 6.57	0.04 to 9.28	FALSE	6	9	4	1	4	5	60	0.0891198	V_OA_T4_sup_L_SC_p
OA	T4	superior	Eb	L					10	10	0	0	0	0		19	19	0	0	0	0		95	1			empty cont. table				FALSE	6	9	4	1	4	5	60	0.0891198	V_OA_T4_sup_L_E
OA	T4	superior	OA	L					10	10	0	0	0	0		19	18	1	5.26316	0.0526316	0.229416	435.89	90	0.513802	0	1	zero frequencies	0.587302	0.02 to 15.75	0.01 to 25.2	FALSE	6	9	4	1	4	5	60	0.0891198	V_OA_T4_sup_L_OA
OA	T4	inferior	MC	L					14	10	4	28.5714	0.285714	0.468807	164.083	19	16	3	15.7895	0.157895	0.374634	237.268	116	0.396202	0.208755	0.647745	no	2.13333	0.39 to 11.59	0.31 to 14.78	FALSE	6	8	5	1	4	9	74.5	0.0232551	V_OA_T4_inf_L_MC_p
OA	T4	inferior	SC	L					14	11	3	21.4286	0.214286	0.425815	198.714	19	12	7	36.8421	0.368421	0.495595	134.519	112.5	0.360292	0.32377	0.569351	no	0.467532	0.1 to 2.27	0.08 to 2.85	FALSE	6	8	5	1	4	9	74.5	0.0232551	V_OA_T4_inf_L_SC_p
OA	T4	inferior	Eb	L					14	14	0	0	0	0		19	19	0	0	0	0		133	1			empty cont. table				FALSE	6	8	5	1	4	9	74.5	0.0232551	V_OA_T4_inf_L_E
OA	T4	inferior	OA	L					14	13	1	7.14286	0.0714286	0.267261	374.166	19	16	3	15.7895	0.157895	0.374634	237.268	121.5	0.478647	0.0451857	0.831663	no	0.410256	0.04 to 4.43	0.03 to 6.23	FALSE	6	8	5	1	4	9	74.5	0.0232551	V_OA_T4_inf_L_OA
OA	T5	superior	MC	L					13	12	1	7.69231	0.0769231	0.27735	360.555	18	16	2	11.1111	0.111111	0.323381	291.043	113	0.784491	0	1	no	0.666667	0.05 to 8.24	0.04 to 11.82	FALSE	6	8	4	2	4	7	76	0.0841173	V_OA_T5_sup_L_MC_p
OA	T5	superior	SC	L					13	11	2	15.3846	0.153846	0.375534	244.097	18	16	2	11.1111	0.111111	0.323381	291.043	112	0.756495	0	1	no	1.45455	0.18 to 11.94	0.13 to 16.15	FALSE	6	8	4	2	4	7	76	0.0841173	V_OA_T5_sup_L_SC_p
OA	T5	superior	Eb	L					13	13	0	0	0	0		18	18	0	0	0	0		117	1			empty cont. table				FALSE	6	8	4	2	4	7	76	0.0841173	V_OA_T5_sup_L_E
OA	T5	superior	OA	L					13	13	0	0	0	0		18	18	0	0	0	0		117	1			empty cont. table				FALSE	6	8	4	2	4	7	76	0.0841173	V_OA_T5_sup_L_OA
OA	T5	inferior	MC	L					13	11	2	15.3846	0.153846	0.375534	244.097	19	17	2	10.5263	0.105263	0.315302	299.537	117.5	0.712704	0	1	no	1.54545	0.19 to 12.64	0.14 to 17.09	FALSE	6	9	4	2	4	7	80	0.0782011	V_OA_T5_inf_L_MC_p
OA	T5	inferior	SC	L					13	10	3	23.0769	0.230769	0.438529	190.029	19	17	2	10.5263	0.105263	0.315302	299.537	108	0.36034	0.215924	0.642163	no	2.55	0.36 to 17.96	0.27 to 23.78	FALSE	6	9	4	2	4	7	80	0.0782011	V_OA_T5_inf_L_SC_p
OA	T5	inferior	Eb	L					13	13	0	0	0	0		19	19	0	0	0	0		123.5	1			empty cont. table				FALSE	6	9	4	2	4	7	80	0.0782011	V_OA_T5_inf_L_E
OA	T5	inferior	OA	L					13	12	1	7.69231	0.0769231	0.27735	360.555	19	17	2	10.5263	0.105263	0.315302	299.537	120	0.819732	0	1	no	0.708333	0.06 to 8.73	0.04 to 12.52	FALSE	6	9	4	2	4	7	80	0.0782011	V_OA_T5_inf_L_OA
OA	T6	superior	MC	L					15	12	3	20	0.2	0.414039	207.02	18	16	2	11.1111	0.111111	0.323381	291.043	123	0.503367	0.0491071	0.824624	no	2	0.29 to 13.91	0.22 to 18.38	FALSE	6	9	3	2	4	9	73.5	0.0185432	V_OA_T6_sup_L_MC_p
OA	T6	superior	SC	L					15	13	2	13.3333	0.133333	0.351866	263.899	18	16	2	11.1111	0.111111	0.323381	291.043	132	0.873022	0	1	no	1.23077	0.15 to 9.97	0.11 to 13.47	FALSE	6	9	3	2	4	9	73.5	0.0185432	V_OA_T6_sup_L_SC_p
OA	T6	superior	Eb	L					15	15	0	0	0	0		18	18	0	0	0	0		135	1			empty cont. table				FALSE	6	9	3	2	4	9	73.5	0.0185432	V_OA_T6_sup_L_E
OA	T6	superior	OA	L					15	15	0	0	0	0		18	17	1	5.55556	0.0555556	0.235702	424.264	127.5	0.394207	0	1	zero frequencies	0.376344	0.01 to 9.93	0.01 to 15.85	FALSE	6	9	3	2	4	9	73.5	0.0185432	V_OA_T6_sup_L_OA
OA	T6	inferior	MC	L					13	10	3	23.0769	0.230769	0.438529	190.029	19	17	2	10.5263	0.105263	0.315302	299.537	108	0.36034	0.215924	0.642163	no	2.55	0.36 to 17.96	0.27 to 23.78	FALSE	6	8	5	1	4	8	72	0.0359734	V_OA_T6_inf_L_MC_p
OA	T6	inferior	SC	L					13	10	3	23.0769	0.230769	0.438529	190.029	19	18	1	5.26316	0.0526316	0.229416	435.89	101.5	0.150028	0.906883	0.340943	no	5.4	0.49 to 59.02	0.35 to 83.21	FALSE	6	8	5	1	4	8	72	0.0359734	V_OA_T6_inf_L_SC_p
OA	T6	inferior	Eb	L					13	13	0	0	0	0		19	19	0	0	0	0		123.5	1			empty cont. table				FALSE	6	8	5	1	4	8	72	0.0359734	V_OA_T6_inf_L_E
OA	T6	inferior	OA	L					13	11	2	15.3846	0.153846	0.375534	244.097	19	19	0	0	0	0		104.5	0.0906028	1.04507	0.306644	zero frequencies	8.47826	0.37 to 192.51	0.24 to 300.74	FALSE	6	8	5	1	4	8	72	0.0359734	V_OA_T6_inf_L_OA
OA	T7	superior	MC	L					15	13	2	13.3333	0.133333	0.351866	263.899	20	19	1	5	0.05	0.223607	447.214	137.5	0.409587	0.0683594	0.793741	no	2.92308	0.24 to 35.68	0.17 to 51.1	FALSE	7	9	4	2	5	8	91.5	0.039243	V_OA_T7_sup_L_MC_p
OA	T7	superior	SC	L	x				15	11	4	26.6667	0.266667	0.457738	171.652	20	20	0	0	0	0		110	0.0169249	3.67524	0.0552265	zero frequencies	16.0435	0.79 to 325.39	0.51 to 500.18	TRUE	7	9	4	2	5	8	91.5	0.039243	V_OA_T7_sup_L_SC_p
OA	T7	superior	Eb	L					15	15	0	0	0	0		20	20	0	0	0	0		150	1			empty cont. table				FALSE	7	9	4	2	5	8	91.5	0.039243	V_OA_T7_sup_L_E
OA	T7	superior	OA	L					15	13	2	13.3333	0.133333	0.351866	263.899	20	20	0	0	0	0		130	0.10607	0.894886	0.344157	zero frequencies	7.59259	0.34 to 170.77	0.22 to 266.42	FALSE	7	9	4	2	5	8	91.5	0.039243	V_OA_T7_sup_L_OA
OA	T7	inferior	MC	L					12	9	3	25	0.25	0.452267	180.907	18	16	2	11.1111	0.111111	0.323381	291.043	93	0.341899	0.25	0.617075	no	2.66667	0.37 to 19.06	0.28 to 25.28	FALSE	7	7	4	0	5	7	51.5	0.0112643	V_OA_T7_inf_L_MC_p
OA	T7	inferior	SC	L					12	9	3	25	0.25	0.452267	180.907	18	15	3	16.6667	0.166667	0.383482	230.089	99	0.6037	0.00868056	0.925769	no	1.66667	0.28 to 10.09	0.21 to 13.07	FALSE	7	7	4	0	5	7	51.5	0.0112643	V_OA_T7_inf_L_SC_p
OA	T7	inferior	Eb	L					12	11	1	8.33333	0.0833333	0.288675	346.41	18	18	0	0	0	0		99	0.247394	0.0431034	0.835531	zero frequencies	4.82609	0.18 to 128.8	0.11 to 205.9	FALSE	7	7	4	0	5	7	51.5	0.0112643	V_OA_T7_inf_L_E
OA	T7	inferior	OA	L					12	10	2	16.6667	0.166667	0.389249	233.55	18	17	1	5.55556	0.0555556	0.235702	424.264	96	0.349072	0.138889	0.709388	no	3.4	0.27 to 42.44	0.19 to 60.98	FALSE	7	7	4	0	5	7	51.5	0.0112643	V_OA_T7_inf_L_OA
OA	T8	superior	MC	L					15	12	3	20	0.2	0.414039	207.02	22	21	1	4.54545	0.0454545	0.213201	469.042	139.5	0.150605	0.897182	0.343538	no	5.25	0.49 to 56.26	0.35 to 79.08	FALSE	7	9	6	2	5	8	113.5	0.0922219	V_OA_T8_sup_L_MC_p
OA	T8	superior	SC	L					15	13	2	13.3333	0.133333	0.351866	263.899	22	22	0	0	0	0		143	0.0895993	1.04153	0.307467	zero frequencies	8.33333	0.37 to 186.93	0.24 to 291.52	FALSE	7	9	6	2	5	8	113.5	0.0922219	V_OA_T8_sup_L_SC_p
OA	T8	superior	Eb	L					15	14	1	6.66667	0.0666667	0.258199	387.298	22	22	0	0	0	0		154	0.247676	0.0381524	0.845138	zero frequencies	4.65517	0.18 to 122.24	0.11 to 194.97	FALSE	7	9	6	2	5	8	113.5	0.0922219	V_OA_T8_sup_L_E
OA	T8	superior	OA	L					15	13	2	13.3333	0.133333	0.351866	263.899	22	22	0	0	0	0		143	0.0895993	1.04153	0.307467	zero frequencies	8.33333	0.37 to 186.93	0.24 to 291.52	FALSE	7	9	6	2	5	8	113.5	0.0922219	V_OA_T8_sup_L_OA
OA	T8	inferior	MC	L	x	x	x	x	15	8	7	46.6667	0.466667	0.516398	110.657	22	20	2	9.09091	0.0909091	0.294245	323.669	103	0.0104922	4.95213	0.0260585	no	8.75	1.49 to 51.5	1.15 to 66.43	TRUE	7	10	5	2	5	8	107	0.0574082	V_OA_T8_inf_L_MC_p
OA	T8	inferior	SC	L					15	11	4	26.6667	0.266667	0.457738	171.652	22	18	4	18.1818	0.181818	0.394771	217.124	151	0.558223	0.0436161	0.834569	no	1.63636	0.34 to 7.91	0.27 to 9.92	FALSE	7	10	5	2	5	8	107	0.0574082	V_OA_T8_inf_L_SC_p
OA	T8	inferior	Eb	L					15	15	0	0	0	0		22	21	1	4.54545	0.0454545	0.213201	469.042	157.5	0.4409	0	1	zero frequencies	0.462366	0.02 to 12.12	0.01 to 19.33	FALSE	7	10	5	2	5	8	107	0.0574082	V_OA_T8_inf_L_E
OA	T8	inferior	OA	L					15	12	3	20	0.2	0.414039	207.02	22	21	1	4.54545	0.0454545	0.213201	469.042	139.5	0.150605	0.897182	0.343538	no	5.25	0.49 to 56.26	0.35 to 79.08	FALSE	7	10	5	2	5	8	107	0.0574082	V_OA_T8_inf_L_OA
OA	T9	superior	MC	L					16	13	3	18.75	0.1875	0.403113	214.994	22	19	3	13.6364	0.136364	0.35125	257.583	167	0.690803	0	1	no	1.46154	0.25 to 8.4	0.2 to 10.8	FALSE	7	9	6	2	5	9	116.5	0.0623284	V_OA_T9_sup_L_MC_p
OA	T9	superior	SC	L					16	14	2	12.5	0.125	0.341565	273.252	22	22	0	0	0	0		154	0.100387	0.937105	0.333023	zero frequencies	7.75862	0.35 to 173.49	0.22 to 270.44	FALSE	7	9	6	2	5	9	116.5	0.0623284	V_OA_T9_sup_L_SC_p
OA	T9	superior	Eb	L					16	15	1	6.25	0.0625	0.25	400	22	21	1	4.54545	0.0454545	0.213201	469.042	173	0.848491	0	1	no	1.4	0.08 to 24.2	0.05 to 36.44	FALSE	7	9	6	2	5	9	116.5	0.0623284	V_OA_T9_sup_L_E
OA	T9	superior	OA	L					16	14	2	12.5	0.125	0.341565	273.252	22	21	1	4.54545	0.0454545	0.213201	469.042	162	0.392952	0.0832792	0.772902	no	3	0.25 to 36.32	0.17 to 51.97	FALSE	7	9	6	2	5	9	116.5	0.0623284	V_OA_T9_sup_L_OA
OA	T9	inferior	MC	L					14	9	5	35.7143	0.357143	0.497245	139.229	22	15	7	31.8182	0.318182	0.476731	149.83	148	0.827038	0	1	no	1.19048	0.29 to 4.9	0.24 to 6.0	FALSE	7	9	6	2	4	8	103	0.0805109	V_OA_T9_inf_L_MC_p
OA	T9	inferior	SC	L					14	10	4	28.5714	0.285714	0.468807	164.083	22	13	9	40.9091	0.409091	0.503236	123.013	135	0.470716	0.564479	0.452461	yes	0.577778	0.14 to 2.43	0.11 to 2.99	FALSE	7	9	6	2	4	8	103	0.0805109	V_OA_T9_inf_L_SC_p
OA	T9	inferior	Eb	L					14	13	1	7.14286	0.0714286	0.267261	374.166	22	21	1	4.54545	0.0454545	0.213201	469.042	150	0.774759	0	1	no	1.61538	0.09 to 28.12	0.06 to 42.38	FALSE	7	9	6	2	4	8	103	0.0805109	V_OA_T9_inf_L_E
OA	T9	inferior	OA	L					14	11	3	21.4286	0.214286	0.425815	198.714	22	17	5	22.7273	0.227273	0.428932	188.73	152	0.946128	0	1	no	0.927273	0.18 to 4.68	0.15 to 5.91	FALSE	7	9	6	2	4	8	103	0.0805109	V_OA_T9_inf_L_OA
OA	T10	superior	MC	L					13	9	4	30.7692	0.307692	0.480384	156.125	20	16	4	20	0.2	0.410391	205.196	116	0.502993	0.0839279	0.772043	no	1.77778	0.36 to 8.88	0.28 to 11.19	FALSE	6	10	4	2	5	6	91	0.127175	V_OA_T10_sup_L_MC_p
OA	T10	superior	SC	L					13	12	1	7.69231	0.0769231	0.27735	360.555	20	17	3	15	0.15	0.366348	244.232	120.5	0.557663	0.00683853	0.934094	no	0.472222	0.04 to 5.11	0.03 to 7.19	FALSE	6	10	4	2	5	6	91	0.127175	V_OA_T10_sup_L_SC_p
OA	T10	superior	Eb	L					13	13	0	0	0	0		20	19	1	5	0.05	0.223607	447.214	123.5	0.45675	0	1	zero frequencies	0.481481	0.02 to 12.73	0.01 to 20.33	FALSE	6	10	4	2	5	6	91	0.127175	V_OA_T10_sup_L_E
OA	T10	superior	OA	L					13	12	1	7.69231	0.0769231	0.27735	360.555	20	17	3	15	0.15	0.366348	244.232	120.5	0.557663	0.00683853	0.934094	no	0.472222	0.04 to 5.11	0.03 to 7.19	FALSE	6	10	4	2	5	6	91	0.127175	V_OA_T10_sup_L_OA
OA	T10	inferior	MC	L					15	9	6	40	0.4	0.507093	126.773	21	17	4	19.0476	0.190476	0.402374	211.246	124.5	0.179042	1.01275	0.314246	no	2.83333	0.63 to 12.71	0.51 to 15.77	FALSE	6	10	5	1	5	9	90.5	0.0215583	V_OA_T10_inf_L_MC_p
OA	T10	inferior	SC	L					15	14	1	6.66667	0.0666667	0.258199	387.298	21	16	5	23.8095	0.238095	0.436436	183.303	130.5	0.187907	0.822857	0.364346	no	0.228571	0.02 to 2.2	0.02 to 3.04	FALSE	6	10	5	1	5	9	90.5	0.0215583	V_OA_T10_inf_L_SC_p
OA	T10	inferior	Eb	L					15	15	0	0	0	0		21	21	0	0	0	0		157.5	1			empty cont. table				FALSE	6	10	5	1	5	9	90.5	0.0215583	V_OA_T10_inf_L_E
OA	T10	inferior	OA	L					15	14	1	6.66667	0.0666667	0.258199	387.298	21	19	2	9.52381	0.0952381	0.300793	315.832	153	0.788692	0	1	no	0.678571	0.06 to 8.25	0.04 to 11.81	FALSE	6	10	5	1	5	9	90.5	0.0215583	V_OA_T10_inf_L_OA
OA	T11	superior	MC	L					16	10	6	37.5	0.375	0.5	133.333	20	16	4	20	0.2	0.410391	205.196	132	0.259291	0.624808	0.429266	no	2.4	0.54 to 10.67	0.44 to 13.21	FALSE	6	8	6	2	5	9	111	0.0979002	V_OA_T11_sup_L_MC_p
OA	T11	superior	SC	L					16	16	0	0	0	0		20	16	4	20	0.2	0.410391	205.196	128	0.0655341	1.85977	0.172652	zero frequencies	0.111111	0.01 to 2.23	0.0 to 3.43	FALSE	6	8	6	2	5	9	111	0.0979002	V_OA_T11_sup_L_SC_p
OA	T11	superior	Eb	L					16	15	1	6.25	0.0625	0.25	400	20	20	0	0	0	0		150	0.288176	0.0128571	0.909722	zero frequencies	3.96774	0.15 to 104.18	0.09 to 166.17	FALSE	6	8	6	2	5	9	111	0.0979002	V_OA_T11_sup_L_E
OA	T11	superior	OA	L					17	16	1	5.88235	0.0588235	0.242536	412.311	20	18	2	10	0.1	0.307794	307.794	163	0.675328	0	1	no	0.5625	0.05 to 6.81	0.03 to 9.74	FALSE	6	8	6	2	5	10	114	0.0691746	V_OA_T11_sup_L_OA
OA	T11	inferior	MC	L					17	12	5	29.4118	0.294118	0.469668	159.687	21	16	5	23.8095	0.238095	0.436436	183.303	168.5	0.714704	0.000380152	0.984444	no	1.33333	0.31 to 5.67	0.25 to 6.98	FALSE	6	10	5	2	5	10	111	0.0347779	V_OA_T11_inf_L_MC_p
OA	T11	inferior	SC	L					17	15	2	11.7647	0.117647	0.332106	282.29	21	19	2	9.52381	0.0952381	0.300793	315.832	174.5	0.846772	0	1	no	1.26667	0.16 to 10.07	0.12 to 13.57	FALSE	6	10	5	2	5	10	111	0.0347779	V_OA_T11_inf_L_SC_p
OA	T11	inferior	Eb	L					17	17	0	0	0	0		21	21	0	0	0	0		178.5	1			empty cont. table				FALSE	6	10	5	2	5	10	111	0.0347779	V_OA_T11_inf_L_E
OA	T11	inferior	OA	L					17	15	2	11.7647	0.117647	0.332106	282.29	21	19	2	9.52381	0.0952381	0.300793	315.832	174.5	0.846772	0	1	no	1.26667	0.16 to 10.07	0.12 to 13.57	FALSE	6	10	5	2	5	10	111	0.0347779	V_OA_T11_inf_L_OA
OA	T12	superior	MC	L					14	11	3	21.4286	0.214286	0.425815	198.714	20	18	2	10	0.1	0.307794	307.794	124	0.376802	0.188424	0.664232	no	2.45455	0.35 to 17.08	0.27 to 22.57	FALSE	7	9	4	2	5	7	89.5	0.0619471	V_OA_T12_sup_L_MC_p
OA	T12	superior	SC	L					14	10	4	28.5714	0.285714	0.468807	164.083	20	19	1	5	0.05	0.223607	447.214	107	0.0638629	2.01069	0.156194	no	7.6	0.75 to 77.43	0.53 to 108.06	FALSE	7	9	4	2	5	7	89.5	0.0619471	V_OA_T12_sup_L_SC_p
OA	T12	superior	Eb	L					14	14	0	0	0	0		20	20	0	0	0	0		140	1			empty cont. table				FALSE	7	9	4	2	5	7	89.5	0.0619471	V_OA_T12_sup_L_E
OA	T12	superior	OA	L					14	12	2	14.2857	0.142857	0.363137	254.196	20	19	1	5	0.05	0.223607	447.214	127	0.373481	0.10576	0.745024	no	3.16667	0.26 to 38.84	0.18 to 55.68	FALSE	7	9	4	2	5	7	89.5	0.0619471	V_OA_T12_sup_L_OA
OA	T12	inferior	MC	L					14	12	2	14.2857	0.142857	0.363137	254.196	20	14	6	30	0.3	0.470162	156.721	118	0.306042	0.425584	0.514164	no	0.388889	0.07 to 2.3	0.05 to 2.97	FALSE	7	10	3	2	5	7	83.5	0.0357443	V_OA_T12_inf_L_MC_p
OA	T12	inferior	SC	L					14	12	2	14.2857	0.142857	0.363137	254.196	20	15	5	25	0.25	0.444262	177.705	125	0.468957	0.108579	0.741768	no	0.5	0.08 to 3.05	0.06 to 3.95	FALSE	7	10	3	2	5	7	83.5	0.0357443	V_OA_T12_inf_L_SC_p
OA	T12	inferior	Eb	L					14	14	0	0	0	0		20	19	1	5	0.05	0.223607	447.214	133	0.437219	0	1	zero frequencies	0.448276	0.02 to 11.82	0.01 to 18.86	FALSE	7	10	3	2	5	7	83.5	0.0357443	V_OA_T12_inf_L_E
OA	T12	inferior	OA	L					13	12	1	7.69231	0.0769231	0.27735	360.555	20	18	2	10	0.1	0.307794	307.794	127	0.853307	0	1	no	0.75	0.06 to 9.22	0.04 to 13.22	FALSE	7	10	3	2	4	7	75.5	0.0335606	V_OA_T12_inf_L_OA
OA	L1	superior	MC	L					19	14	5	26.3158	0.263158	0.452414	171.917	19	16	3	15.7895	0.157895	0.374634	237.268	161.5	0.4445	0.158333	0.690696	no	1.90476	0.38 to 9.44	0.31 to 11.88	FALSE	6	9	4	2	5	12	98.5	0.0105904	V_OA_L1_sup_L_MC_p
OA	L1	superior	SC	L					19	14	5	26.3158	0.263158	0.452414	171.917	19	16	3	15.7895	0.157895	0.374634	237.268	161.5	0.4445	0.158333	0.690696	no	1.90476	0.38 to 9.44	0.31 to 11.88	FALSE	6	9	4	2	5	12	98.5	0.0105904	V_OA_L1_sup_L_SC_p
OA	L1	superior	Eb	L					19	19	0	0	0	0		19	19	0	0	0	0		180.5	1			empty cont. table				FALSE	6	9	4	2	5	12	98.5	0.0105904	V_OA_L1_sup_L_E
OA	L1	superior	OA	L					19	18	1	5.26316	0.0526316	0.229416	435.89	19	19	0	0	0	0		171	0.343451	0	1	zero frequencies	3.16216	0.12 to 82.64	0.08 to 131.72	FALSE	6	9	4	2	5	12	98.5	0.0105904	V_OA_L1_sup_L_OA
OA	L1	inferior	MC	L	x	x	x	x	18	9	9	50	0.5	0.514496	102.899	21	18	3	14.2857	0.142857	0.358569	250.998	121.5	0.0182572	5.80357	0.0159937	yes	6	1.3 to 27.77	1.04 to 34.6	TRUE	6	10	5	2	5	11	113.5	0.023178	V_OA_L1_inf_L_MC_p
OA	L1	inferior	SC	L					18	14	4	22.2222	0.222222	0.427793	192.507	21	15	6	28.5714	0.285714	0.46291	162.019	177	0.668485	0.00720443	0.932358	no	0.714286	0.17 to 3.08	0.13 to 3.79	FALSE	6	10	5	2	5	11	113.5	0.023178	V_OA_L1_inf_L_SC_p
OA	L1	inferior	Eb	L					18	18	0	0	0	0		21	21	0	0	0	0		189	1			empty cont. table				FALSE	6	10	5	2	5	11	113.5	0.023178	V_OA_L1_inf_L_E
OA	L1	inferior	OA	L					18	14	4	22.2222	0.222222	0.427793	192.507	21	20	1	4.7619	0.047619	0.218218	458.258	156	0.113959	1.31229	0.25198	no	5.71429	0.58 to 56.73	0.41 to 78.87	FALSE	6	10	5	2	5	11	113.5	0.023178	V_OA_L1_inf_L_OA
OA	L2	superior	MC	L	x		x		18	10	8	44.4444	0.444444	0.51131	115.045	17	15	2	11.7647	0.117647	0.332106	282.29	103	0.0368788	3.11397	0.0776235	no	6	1.05 to 34.32	0.82 to 44.08	FALSE	5	8	4	2	5	11	91	0.0288663	V_OA_L2_sup_L_MC_p
OA	L2	superior	SC	L					18	16	2	11.1111	0.111111	0.323381	291.043	17	14	3	17.6471	0.176471	0.392953	222.673	143	0.605076	0.0047658	0.944962	no	0.583333	0.08 to 4.01	0.06 to 5.29	FALSE	5	8	4	2	5	11	91	0.0288663	V_OA_L2_sup_L_SC_p
OA	L2	superior	Eb	L					18	18	0	0	0	0		17	17	0	0	0	0		153	1			empty cont. table				FALSE	5	8	4	2	5	11	91	0.0288663	V_OA_L2_sup_L_E
OA	L2	superior	OA	L					18	17	1	5.55556	0.0555556	0.235702	424.264	17	17	0	0	0	0		144.5	0.360371	0	1	zero frequencies	3	0.11 to 78.82	0.07 to 125.72	FALSE	5	8	4	2	5	11	91	0.0288663	V_OA_L2_sup_L_OA
OA	L2	inferior	MC	L					17	10	7	41.1765	0.411765	0.5073	123.201	16	11	5	31.25	0.3125	0.478714	153.188	122.5	0.574268	0.350972	0.553564	yes	1.54	0.37 to 6.45	0.3 to 7.92	FALSE	5	7	4	2	5	10	84.5	0.048471	V_OA_L2_inf_L_MC_p
OA	L2	inferior	SC	L					17	13	4	23.5294	0.235294	0.437237	185.826	16	11	5	31.25	0.3125	0.478714	153.188	125.5	0.640672	0.0113741	0.915067	no	0.676923	0.15 to 3.16	0.12 to 3.94	FALSE	5	7	4	2	5	10	84.5	0.048471	V_OA_L2_inf_L_SC_p
OA	L2	inferior	Eb	L					17	17	0	0	0	0		16	16	0	0	0	0		136	1			empty cont. table				FALSE	5	7	4	2	5	10	84.5	0.048471	V_OA_L2_inf_L_E
OA	L2	inferior	OA	L					17	14	3	17.6471	0.176471	0.392953	222.673	16	12	4	25	0.25	0.447214	178.885	126	0.629047	0.00816601	0.927996	no	0.642857	0.12 to 3.46	0.09 to 4.41	FALSE	5	7	4	2	5	10	84.5	0.048471	V_OA_L2_inf_L_OA
OA	L3	superior	MC	L					18	7	11	61.1111	0.611111	0.501631	82.0851	19	9	10	52.6316	0.526316	0.512989	97.4679	156.5	0.62018	0.27079	0.602802	yes	1.41429	0.38 to 5.23	0.32 to 6.31	FALSE	7	8	4	2	5	11	93	0.0118765	V_OA_L3_sup_L_MC_p
OA	L3	superior	SC	L					18	14	4	22.2222	0.222222	0.427793	192.507	19	15	4	21.0526	0.210526	0.418854	198.956	169	0.949048	0	1	no	1.07143	0.22 to 5.13	0.18 to 6.42	FALSE	7	8	4	2	5	11	93	0.0118765	V_OA_L3_sup_L_SC_p
OA	L3	superior	Eb	L					18	17	1	5.55556	0.0555556	0.235702	424.264	19	18	1	5.26316	0.0526316	0.229416	435.89	170.5	1	0	1	no	1.05882	0.06 to 18.3	0.04 to 27.56	FALSE	7	8	4	2	5	11	93	0.0118765	V_OA_L3_sup_L_E
OA	L3	superior	OA	L					18	15	3	16.6667	0.166667	0.383482	230.089	19	15	4	21.0526	0.210526	0.418854	198.956	163.5	0.753945	0	1	no	0.75	0.14 to 3.94	0.11 to 5.0	FALSE	7	8	4	2	5	11	93	0.0118765	V_OA_L3_sup_L_OA
OA	L3	inferior	MC	L					15	7	8	53.3333	0.533333	0.516398	96.8246	19	12	7	36.8421	0.368421	0.495595	134.519	119	0.353827	0.924666	0.336253	yes	1.95918	0.49 to 7.77	0.41 to 9.47	FALSE	7	9	3	2	4	9	74.5	0.0126885	V_OA_L3_inf_L_MC_p
OA	L3	inferior	SC	L					15	13	2	13.3333	0.133333	0.351866	263.899	19	14	5	26.3158	0.263158	0.452414	171.917	124	0.372898	0.252483	0.615332	no	0.430769	0.07 to 2.62	0.05 to 3.39	FALSE	7	9	3	2	4	9	74.5	0.0126885	V_OA_L3_inf_L_SC_p
OA	L3	inferior	Eb	L					15	15	0	0	0	0		19	19	0	0	0	0		142.5	1			empty cont. table				FALSE	7	9	3	2	4	9	74.5	0.0126885	V_OA_L3_inf_L_E
OA	L3	inferior	OA	L					15	13	2	13.3333	0.133333	0.351866	263.899	19	16	3	15.7895	0.157895	0.374634	237.268	139	0.865363	0	1	no	0.820513	0.12 to 5.67	0.09 to 7.48	FALSE	7	9	3	2	4	9	74.5	0.0126885	V_OA_L3_inf_L_OA
OA	L4	superior	MC	L	x	x	x	x	17	3	14	82.3529	0.823529	0.392953	47.7157	21	13	8	38.0952	0.380952	0.497613	130.624	99.5	0.00706035	7.54896	0.00600449	yes	7.58333	1.65 to 34.9	1.32 to 43.46	TRUE	7	9	5	2	5	10	107.5	0.0269934	V_OA_L4_sup_L_MC_p
OA	L4	superior	SC	L					17	14	3	17.6471	0.176471	0.392953	222.673	21	20	1	4.7619	0.047619	0.218218	458.258	155.5	0.214143	0.570564	0.450035	no	4.28571	0.4 to 45.57	0.29 to 63.99	FALSE	7	9	5	2	5	10	107.5	0.0269934	V_OA_L4_sup_L_SC_p
OA	L4	superior	Eb	L					16	16	0	0	0	0		21	21	0	0	0	0		168	1			empty cont. table				FALSE	7	9	5	2	5	9	105	0.0408584	V_OA_L4_sup_L_E
OA	L4	superior	OA	L					17	14	3	17.6471	0.176471	0.392953	222.673	21	19	2	9.52381	0.0952381	0.300793	315.832	164	0.482835	0.0645107	0.799504	no	2.03571	0.3 to 13.85	0.23 to 18.25	FALSE	7	9	5	2	5	10	107.5	0.0269934	V_OA_L4_sup_L_OA
OA	L4	inferior	MC	L					15	5	10	66.6667	0.666667	0.48795	73.1925	20	13	7	35	0.35	0.48936	139.817	102.5	0.0704462	3.4409	0.0636009	yes	3.71429	0.9 to 15.26	0.74 to 18.69	FALSE	7	8	5	2	4	9	91.5	0.039243	V_OA_L4_inf_L_MC_p
OA	L4	inferior	SC	L					15	13	2	13.3333	0.133333	0.351866	263.899	20	17	3	15	0.15	0.366348	244.232	147.5	0.912449	0	1	no	0.871795	0.13 to 6.0	0.1 to 7.92	FALSE	7	8	5	2	4	9	91.5	0.039243	V_OA_L4_inf_L_SC_p
OA	L4	inferior	Eb	L					15	15	0	0	0	0		20	20	0	0	0	0		150	1			empty cont. table				FALSE	7	8	5	2	4	9	91.5	0.039243	V_OA_L4_inf_L_E
OA	L4	inferior	OA	L					15	13	2	13.3333	0.133333	0.351866	263.899	20	19	1	5	0.05	0.223607	447.214	137.5	0.409587	0.0683594	0.793741	no	2.92308	0.24 to 35.68	0.17 to 51.1	FALSE	7	8	5	2	4	9	91.5	0.039243	V_OA_L4_inf_L_OA
OA	L5	superior	MC	L					16	6	10	62.5	0.625	0.5	80	19	6	13	68.4211	0.684211	0.477567	69.7982	143	0.73219	0.135154	0.713146	yes	0.769231	0.19 to 3.12	0.16 to 3.81	FALSE	6	9	4	2	5	9	92.5	0.0365877	V_OA_L5_sup_L_MC_p
OA	L5	superior	SC	L					16	7	9	56.25	0.5625	0.512348	91.084	19	14	5	26.3158	0.263158	0.452414	171.917	106.5	0.0791941	3.24287	0.0717348	yes	3.6	0.87 to 14.9	0.71 to 18.28	FALSE	6	9	4	2	5	9	92.5	0.0365877	V_OA_L5_sup_L_SC_p
OA	L5	superior	Eb	L					16	16	0	0	0	0		19	19	0	0	0	0		152	1			empty cont. table				FALSE	6	9	4	2	5	9	92.5	0.0365877	V_OA_L5_sup_L_E
OA	L5	superior	OA	L					16	9	7	43.75	0.4375	0.512348	117.108	19	15	4	21.0526	0.210526	0.418854	198.956	117.5	0.161628	2.07629	0.149603	yes	2.91667	0.66 to 12.82	0.54 to 15.86	FALSE	6	9	4	2	5	9	92.5	0.0365877	V_OA_L5_sup_L_OA
OA	L5	inferior	MC	L	x				14	7	7	50	0.5	0.518875	103.775	18	15	3	16.6667	0.166667	0.383482	230.089	84	0.0496845	2.66898	0.102322	no	5	0.99 to 25.34	0.78 to 31.99	FALSE	6	9	3	2	4	8	72	0.0300494	V_OA_L5_inf_L_MC_p
OA	L5	inferior	SC	L					14	13	1	7.14286	0.0714286	0.267261	374.166	18	15	3	16.6667	0.166667	0.383482	230.089	114	0.445909	0.0725624	0.787642	no	0.384615	0.04 to 4.16	0.03 to 5.86	FALSE	6	9	3	2	4	8	72	0.0300494	V_OA_L5_inf_L_SC_p
OA	L5	inferior	Eb	L					14	14	0	0	0	0		18	18	0	0	0	0		126	1			empty cont. table				FALSE	6	9	3	2	4	8	72	0.0300494	V_OA_L5_inf_L_E
OA	L5	inferior	OA	L					14	13	1	7.14286	0.0714286	0.267261	374.166	18	17	1	5.55556	0.0555556	0.235702	424.264	124	0.891948	0	1	no	1.30769	0.07 to 22.93	0.05 to 34.6	FALSE	6	9	3	2	4	8	72	0.0300494	V_OA_L5_inf_L_OA
OA	S1	superior	MC	L					15	10	5	33.3333	0.333333	0.48795	146.385	22	14	8	36.3636	0.363636	0.492366	135.401	160	0.866355	0.0359363	0.849647	yes	0.875	0.22 to 3.48	0.18 to 4.24	FALSE	6	10	6	2	7	6	133	0.293204	V_OA_S1_sup_L_MC_p
OA	S1	superior	SC	L					15	14	1	6.66667	0.0666667	0.258199	387.298	22	18	4	18.1818	0.181818	0.394771	217.124	146	0.333979	0.266463	0.605714	no	0.321429	0.03 to 3.21	0.02 to 4.46	FALSE	6	10	6	2	7	6	133	0.293204	V_OA_S1_sup_L_SC_p
OA	S1	superior	Eb	L					15	15	0	0	0	0		22	22	0	0	0	0		165	1			empty cont. table				FALSE	6	10	6	2	7	6	133	0.293204	V_OA_S1_sup_L_E
OA	S1	superior	OA	L					15	15	0	0	0	0		22	20	2	9.09091	0.0909091	0.294245	323.669	150	0.252277	0.211829	0.645338	zero frequencies	0.264516	0.01 to 5.91	0.01 to 9.22	FALSE	6	10	6	2	7	6	133	0.293204	V_OA_S1_sup_L_OA
OA	C1	superior	MC	R					19	16	3	15.7895	0.157895	0.374634	237.268	29	25	4	13.7931	0.137931	0.350931	254.425	270	0.863125	0	1	no	1.17188	0.23 to 5.94	0.18 to 7.5	FALSE	8	11	10	3	5	11	207.5	0.126559	V_OA_C1_sup_R_MC_p
OA	C1	superior	SC	R					19	19	0	0	0	0		29	28	1	3.44828	0.0344828	0.185695	538.516	266	0.443185	0	1	zero frequencies	0.487179	0.02 to 12.59	0.01 to 20.04	FALSE	8	11	10	3	5	11	207.5	0.126559	V_OA_C1_sup_R_SC_p
OA	C1	superior	Eb	R					19	19	0	0	0	0		29	29	0	0	0	0		275.5	1			empty cont. table				FALSE	8	11	10	3	5	11	207.5	0.126559	V_OA_C1_sup_R_E
OA	C1	superior	OA	R					19	19	0	0	0	0		30	29	1	3.33333	0.0333333	0.182574	547.723	275.5	0.450887	0	1	zero frequencies	0.504274	0.02 to 13.02	0.01 to 20.72	FALSE	8	12	10	3	5	11	213	0.115432	V_OA_C1_sup_R_OA
OA	C1	inferior	MC	R	x		x		20	14	6	30	0.3	0.470162	156.721	29	27	2	6.89655	0.0689655	0.257881	373.927	223	0.0346333	3.08832	0.0788561	no	5.78571	1.03 to 32.49	0.8 to 41.63	FALSE	8	11	10	3	6	11	223	0.146647	V_OA_C1_inf_R_MC_p
OA	C1	inferior	SC	R					20	19	1	5	0.05	0.223607	447.214	29	29	0	0	0	0		275.5	0.244977	0.0356412	0.850258	zero frequencies	4.53846	0.18 to 117.21	0.11 to 186.5	FALSE	8	11	10	3	6	11	223	0.146647	V_OA_C1_inf_R_SC_p
OA	C1	inferior	Eb	R					20	20	0	0	0	0		29	29	0	0	0	0		290	1			empty cont. table				FALSE	8	11	10	3	6	11	223	0.146647	V_OA_C1_inf_R_E
OA	C1	inferior	OA	R					20	20	0	0	0	0		30	30	0	0	0	0		300	1			empty cont. table				FALSE	8	12	10	3	6	11	229	0.134215	V_OA_C1_inf_R_OA
OA	C2	superior	MC	R					19	15	4	21.0526	0.210526	0.418854	198.956	29	23	6	20.6897	0.206897	0.412251	199.255	274.5	0.988046	0	1	no	1.02222	0.25 to 4.24	0.2 to 5.2	FALSE	8	11	10	3	6	10	218	0.198033	V_OA_C2_sup_R_MC_p
OA	C2	superior	SC	R					19	18	1	5.26316	0.0526316	0.229416	435.89	29	27	2	6.89655	0.0689655	0.257881	373.927	271	0.840626	0	1	no	0.75	0.06 to 8.9	0.04 to 12.69	FALSE	8	11	10	3	6	10	218	0.198033	V_OA_C2_sup_R_SC_p
OA	C2	superior	Eb	R					19	19	0	0	0	0		29	29	0	0	0	0		275.5	1			empty cont. table				FALSE	8	11	10	3	6	10	218	0.198033	V_OA_C2_sup_R_E
OA	C2	superior	OA	R					19	19	0	0	0	0		30	29	1	3.33333	0.0333333	0.182574	547.723	275.5	0.450887	0	1	zero frequencies	0.504274	0.02 to 13.02	0.01 to 20.72	FALSE	8	12	10	3	6	10	224	0.183575	V_OA_C2_sup_R_OA
OA	C2	inferior	MC	R	x	x	x	x	15	8	7	46.6667	0.466667	0.516398	110.657	24	21	3	12.5	0.125	0.337832	270.266	118.5	0.0199353	4.0017	0.0454543	no	6.125	1.26 to 29.7	1.01 to 37.26	TRUE	7	10	7	2	5	8	129	0.119017	V_OA_C2_inf_R_MC_p
OA	C2	inferior	SC	R	x	x			15	11	4	26.6667	0.266667	0.457738	171.652	24	24	0	0	0	0		132	0.00909252	4.52853	0.0333343	zero frequencies	19.1739	0.95 to 386.9	0.62 to 594.31	TRUE	7	10	7	2	5	8	129	0.119017	V_OA_C2_inf_R_SC_p
OA	C2	inferior	Eb	R					15	14	1	6.66667	0.0666667	0.258199	387.298	24	24	0	0	0	0		168	0.225433	0.0577303	0.81012	zero frequencies	5.06897	0.19 to 132.82	0.12 to 211.79	FALSE	7	10	7	2	5	8	129	0.119017	V_OA_C2_inf_R_E
OA	C2	inferior	OA	R	x	x			15	11	4	26.6667	0.266667	0.457738	171.652	25	25	0	0	0	0		137.5	0.00780143	4.74074	0.0294564	zero frequencies	19.9565	0.99 to 402.28	0.64 to 617.85	TRUE	7	11	7	2	5	8	133.5	0.109554	V_OA_C2_inf_R_OA
OA	C3	superior	MC	R					10	7	3	30	0.3	0.483046	161.015	23	20	3	13.0435	0.130435	0.34435	264.002	95.5	0.265442	0.44837	0.50311	no	2.85714	0.46 to 17.58	0.36 to 22.82	FALSE	8	9	6	1	3	6	68.5	0.0553452	V_OA_C3_sup_R_MC_p
OA	C3	superior	SC	R					10	7	3	30	0.3	0.483046	161.015	23	20	3	13.0435	0.130435	0.34435	264.002	95.5	0.265442	0.44837	0.50311	no	2.85714	0.46 to 17.58	0.36 to 22.82	FALSE	8	9	6	1	3	6	68.5	0.0553452	V_OA_C3_sup_R_SC_p
OA	C3	superior	Eb	R					10	10	0	0	0	0		23	23	0	0	0	0		115	1			empty cont. table				FALSE	8	9	6	1	3	6	68.5	0.0553452	V_OA_C3_sup_R_E
OA	C3	superior	OA	R					10	7	3	30	0.3	0.483046	161.015	24	22	2	8.33333	0.0833333	0.28233	338.796	94	0.116299	1.19684	0.273954	no	4.71429	0.65 to 34.18	0.49 to 45.43	FALSE	8	10	6	1	3	6	71	0.050996	V_OA_C3_sup_R_OA
OA	C3	inferior	MC	R					9	5	4	44.4444	0.444444	0.527046	118.585	24	19	5	20.8333	0.208333	0.414851	199.129	82.5	0.19038	0.841869	0.358863	no	3.04	0.59 to 15.72	0.46 to 19.9	FALSE	8	10	6	1	3	5	68	0.0891668	V_OA_C3_inf_R_MC_p
OA	C3	inferior	SC	R					9	6	3	33.3333	0.333333	0.5	150	24	18	6	25	0.25	0.442326	176.93	99	0.656164	0.00159144	0.968179	no	1.5	0.28 to 7.93	0.22 to 10.08	FALSE	8	10	6	1	3	5	68	0.0891668	V_OA_C3_inf_R_SC_p
OA	C3	inferior	Eb	R					9	9	0	0	0	0		24	22	2	8.33333	0.0833333	0.28233	338.796	99	0.405973	0.00554435	0.940644	zero frequencies	0.473684	0.02 to 10.83	0.01 to 16.94	FALSE	8	10	6	1	3	5	68	0.0891668	V_OA_C3_inf_R_E
OA	C3	inferior	OA	R					9	7	2	22.2222	0.222222	0.440959	198.431	24	18	6	25	0.25	0.442326	176.93	105	0.891756	0	1	no	0.857143	0.14 to 5.31	0.11 to 6.89	FALSE	8	10	6	1	3	5	68	0.0891668	V_OA_C3_inf_R_OA
OA	C4	superior	MC	R					14	9	5	35.7143	0.357143	0.497245	139.229	25	17	8	32	0.32	0.476095	148.78	168.5	0.829712	0	1	no	1.18056	0.3 to 4.69	0.24 to 5.71	FALSE	6	12	7	3	4	7	142.5	0.316001	V_OA_C4_sup_R_MC_p
OA	C4	superior	SC	R					14	9	5	35.7143	0.357143	0.497245	139.229	25	19	6	24	0.24	0.43589	181.621	154.5	0.45265	0.167233	0.682582	no	1.75926	0.42 to 7.33	0.34 to 9.0	FALSE	6	12	7	3	4	7	142.5	0.316001	V_OA_C4_sup_R_SC_p
OA	C4	superior	Eb	R					14	12	2	14.2857	0.142857	0.363137	254.196	25	22	3	12	0.12	0.331662	276.385	171	0.859586	0	1	no	1.22222	0.18 to 8.36	0.14 to 11.01	FALSE	6	12	7	3	4	7	142.5	0.316001	V_OA_C4_sup_R_E
OA	C4	superior	OA	R					14	11	3	21.4286	0.214286	0.425815	198.714	25	21	4	16	0.16	0.374166	233.854	165.5	0.691896	0	1	no	1.43182	0.27 to 7.57	0.21 to 9.61	FALSE	6	12	7	3	4	7	142.5	0.316001	V_OA_C4_sup_R_OA
OA	C4	inferior	MC	R					14	8	6	42.8571	0.428571	0.513553	119.829	24	19	5	20.8333	0.208333	0.414851	199.129	131	0.159829	1.1519	0.283153	no	2.85	0.67 to 12.1	0.55 to 14.89	FALSE	6	11	7	3	4	7	137.5	0.332009	V_OA_C4_inf_R_MC_p
OA	C4	inferior	SC	R					14	12	2	14.2857	0.142857	0.363137	254.196	24	23	1	4.16667	0.0416667	0.204124	489.898	151	0.285211	0.242347	0.622516	no	3.83333	0.31 to 46.69	0.22 to 66.86	FALSE	6	11	7	3	4	7	137.5	0.332009	V_OA_C4_inf_R_SC_p
OA	C4	inferior	Eb	R					14	14	0	0	0	0		24	24	0	0	0	0		168	1			empty cont. table				FALSE	6	11	7	3	4	7	137.5	0.332009	V_OA_C4_inf_R_E
OA	C4	inferior	OA	R					14	12	2	14.2857	0.142857	0.363137	254.196	25	23	2	8	0.08	0.276887	346.109	164	0.558677	0.00497449	0.943772	no	1.91667	0.24 to 15.35	0.18 to 20.69	FALSE	6	12	7	3	4	7	142.5	0.316001	V_OA_C4_inf_R_OA
OA	C5	superior	MC	R					15	10	5	33.3333	0.333333	0.48795	146.385	22	19	3	13.6364	0.136364	0.35125	257.583	132.5	0.165195	1.04497	0.306667	no	3.16667	0.62 to 16.05	0.49 to 20.27	FALSE	6	8	8	2	4	9	122	0.156139	V_OA_C5_sup_R_MC_p
OA	C5	superior	SC	R					15	9	6	40	0.4	0.507093	126.773	22	19	3	13.6364	0.136364	0.35125	257.583	121.5	0.0735603	2.0877	0.148489	no	4.22222	0.86 to 20.85	0.68 to 26.22	FALSE	6	8	8	2	4	9	122	0.156139	V_OA_C5_sup_R_SC_p
OA	C5	superior	Eb	R					15	15	0	0	0	0		22	21	1	4.54545	0.0454545	0.213201	469.042	157.5	0.4409	0	1	zero frequencies	0.462366	0.02 to 12.12	0.01 to 19.33	FALSE	6	8	8	2	4	9	122	0.156139	V_OA_C5_sup_R_E
OA	C5	superior	OA	R					15	12	3	20	0.2	0.414039	207.02	22	20	2	9.09091	0.0909091	0.294245	323.669	147	0.360765	0.214607	0.64318	no	2.5	0.36 to 17.17	0.28 to 22.65	FALSE	6	8	8	2	4	9	122	0.156139	V_OA_C5_sup_R_OA
OA	C5	inferior	MC	R					15	9	6	40	0.4	0.507093	126.773	22	19	3	13.6364	0.136364	0.35125	257.583	121.5	0.0735603	2.0877	0.148489	no	4.22222	0.86 to 20.85	0.68 to 26.22	FALSE	6	9	7	3	4	8	131	0.268265	V_OA_C5_inf_R_MC_p
OA	C5	inferior	SC	R					15	11	4	26.6667	0.266667	0.457738	171.652	22	20	2	9.09091	0.0909091	0.294245	323.669	136	0.167456	0.940522	0.332144	no	3.63636	0.57 to 23.13	0.44 to 30.16	FALSE	6	9	7	3	4	8	131	0.268265	V_OA_C5_inf_R_SC_p
OA	C5	inferior	Eb	R					15	14	1	6.66667	0.0666667	0.258199	387.298	22	21	1	4.54545	0.0454545	0.213201	469.042	161.5	0.812763	0	1	no	1.5	0.09 to 26.01	0.06 to 39.18	FALSE	6	9	7	3	4	8	131	0.268265	V_OA_C5_inf_R_E
OA	C5	inferior	OA	R					15	12	3	20	0.2	0.414039	207.02	22	20	2	9.09091	0.0909091	0.294245	323.669	147	0.360765	0.214607	0.64318	no	2.5	0.36 to 17.17	0.28 to 22.65	FALSE	6	9	7	3	4	8	131	0.268265	V_OA_C5_inf_R_OA
OA	C6	superior	MC	R					16	12	4	25	0.25	0.447214	178.885	21	16	5	23.8095	0.238095	0.436436	183.303	166	0.950675	0	1	no	1.06667	0.23 to 4.84	0.19 to 6.02	FALSE	6	10	5	2	5	9	108.5	0.0524402	V_OA_C6_sup_R_MC_p
OA	C6	superior	SC	R					16	14	2	12.5	0.125	0.341565	273.252	21	20	1	4.7619	0.047619	0.218218	458.258	155	0.417794	0.0607274	0.80535	no	2.85714	0.24 to 34.66	0.16 to 49.6	FALSE	6	10	5	2	5	9	108.5	0.0524402	V_OA_C6_sup_R_SC_p
OA	C6	superior	Eb	R					16	16	0	0	0	0		21	21	0	0	0	0		168	1			empty cont. table				FALSE	6	10	5	2	5	9	108.5	0.0524402	V_OA_C6_sup_R_E
OA	C6	superior	OA	R					16	14	2	12.5	0.125	0.341565	273.252	21	20	1	4.7619	0.047619	0.218218	458.258	155	0.417794	0.0607274	0.80535	no	2.85714	0.24 to 34.66	0.16 to 49.6	FALSE	6	10	5	2	5	9	108.5	0.0524402	V_OA_C6_sup_R_OA
OA	C6	inferior	MC	R					17	12	5	29.4118	0.294118	0.469668	159.687	22	19	3	13.6364	0.136364	0.35125	257.583	157.5	0.240406	0.656048	0.417959	no	2.63889	0.53 to 13.12	0.42 to 16.51	FALSE	7	10	5	2	6	9	119.5	0.0422604	V_OA_C6_inf_R_MC_p
OA	C6	inferior	SC	R					17	16	1	5.88235	0.0588235	0.242536	412.311	22	22	0	0	0	0		176	0.27753	0.017151	0.895806	zero frequencies	4.09091	0.16 to 106.9	0.1 to 170.38	FALSE	7	10	5	2	6	9	119.5	0.0422604	V_OA_C6_inf_R_SC_p
OA	C6	inferior	Eb	R					17	17	0	0	0	0		22	22	0	0	0	0		187	1			empty cont. table				FALSE	7	10	5	2	6	9	119.5	0.0422604	V_OA_C6_inf_R_E
OA	C6	inferior	OA	R					17	16	1	5.88235	0.0588235	0.242536	412.311	23	23	0	0	0	0		184	0.265885	0.0236081	0.877886	zero frequencies	4.27273	0.16 to 111.52	0.1 to 177.73	FALSE	7	11	5	2	6	9	124.5	0.0385903	V_OA_C6_inf_R_OA
OA	C7	superior	MC	R	x		x		16	10	6	37.5	0.375	0.5	133.333	23	21	2	8.69565	0.0869565	0.288104	331.32	131	0.0321491	3.1974	0.0737553	no	6.3	1.07 to 36.94	0.83 to 47.61	FALSE	8	9	6	1	5	10	101.5	0.0122169	V_OA_C7_sup_R_MC_p
OA	C7	superior	SC	R					16	14	2	12.5	0.125	0.341565	273.252	23	22	1	4.34783	0.0434783	0.208514	479.583	169	0.369871	0.108186	0.742219	no	3.14286	0.26 to 37.99	0.18 to 54.34	FALSE	8	9	6	1	5	10	101.5	0.0122169	V_OA_C7_sup_R_SC_p
OA	C7	superior	Eb	R					16	16	0	0	0	0		23	23	0	0	0	0		184	1			empty cont. table				FALSE	8	9	6	1	5	10	101.5	0.0122169	V_OA_C7_sup_R_E
OA	C7	superior	OA	R					16	15	1	6.25	0.0625	0.25	400	23	23	0	0	0	0		172.5	0.251452	0.034164	0.853358	zero frequencies	4.54839	0.17 to 118.99	0.11 to 189.69	FALSE	8	9	6	1	5	10	101.5	0.0122169	V_OA_C7_sup_R_OA
OA	C7	inferior	MC	R					16	7	9	56.25	0.5625	0.512348	91.084	23	16	7	30.4348	0.304348	0.470472	154.584	136.5	0.115347	2.59906	0.106927	yes	2.93878	0.78 to 11.09	0.64 to 13.42	FALSE	8	9	6	1	5	10	101.5	0.0122169	V_OA_C7_inf_R_MC_p
OA	C7	inferior	SC	R					16	10	6	37.5	0.375	0.5	133.333	23	20	3	13.0435	0.130435	0.34435	264.002	139	0.0817699	1.95088	0.162492	no	4	0.82 to 19.42	0.66 to 24.37	FALSE	8	9	6	1	5	10	101.5	0.0122169	V_OA_C7_inf_R_SC_p
OA	C7	inferior	Eb	R					16	15	1	6.25	0.0625	0.25	400	23	23	0	0	0	0		172.5	0.251452	0.034164	0.853358	zero frequencies	4.54839	0.17 to 118.99	0.11 to 189.69	FALSE	8	9	6	1	5	10	101.5	0.0122169	V_OA_C7_inf_R_E
OA	C7	inferior	OA	R	x		x		16	9	7	43.75	0.4375	0.512348	117.108	23	20	3	13.0435	0.130435	0.34435	264.002	127.5	0.0345644	3.19479	0.0738734	no	5.18519	1.08 to 24.79	0.87 to 31.04	FALSE	8	9	6	1	5	10	101.5	0.0122169	V_OA_C7_inf_R_OA
OA	T1	superior	MC	R					14	9	5	35.7143	0.357143	0.497245	139.229	25	17	8	32	0.32	0.476095	148.78	168.5	0.829712	0	1	no	1.18056	0.3 to 4.69	0.24 to 5.71	FALSE	7	10	8	2	6	6	145	0.355292	V_OA_T1_sup_R_MC_p
OA	T1	superior	SC	R					14	11	3	21.4286	0.214286	0.425815	198.714	25	18	7	28	0.28	0.458258	163.663	163.5	0.670342	0.0047069	0.945303	no	0.701299	0.15 to 3.29	0.12 to 4.11	FALSE	7	10	8	2	6	6	145	0.355292	V_OA_T1_sup_R_SC_p
OA	T1	superior	Eb	R					14	13	1	7.14286	0.0714286	0.267261	374.166	25	25	0	0	0	0		162.5	0.199543	0.088703	0.765833	zero frequencies	5.66667	0.22 to 148.79	0.14 to 237.32	FALSE	7	10	8	2	6	6	145	0.355292	V_OA_T1_sup_R_E
OA	T1	superior	OA	R					14	12	2	14.2857	0.142857	0.363137	254.196	25	19	6	24	0.24	0.43589	181.621	158	0.489898	0.0944672	0.758573	no	0.527778	0.09 to 3.06	0.07 to 3.93	FALSE	7	10	8	2	6	6	145	0.355292	V_OA_T1_sup_R_OA
OA	T1	inferior	MC	R	x	x	x	x	14	3	11	78.5714	0.785714	0.425815	54.1947	23	17	6	26.087	0.26087	0.448978	172.108	76.5	0.00231566	9.65251	0.00189093	yes	10.3889	2.14 to 50.43	1.71 to 63.27	TRUE	7	9	7	1	6	7	113	0.110702	V_OA_T1_inf_R_MC_p
OA	T1	inferior	SC	R					14	11	3	21.4286	0.214286	0.425815	198.714	23	17	6	26.087	0.26087	0.448978	172.108	153.5	0.768083	0	1	no	0.772727	0.16 to 3.75	0.13 to 4.71	FALSE	7	9	7	1	6	7	113	0.110702	V_OA_T1_inf_R_SC_p
OA	T1	inferior	Eb	R					14	14	0	0	0	0		23	22	1	4.34783	0.0434783	0.208514	479.583	154	0.468782	0	1	zero frequencies	0.517241	0.02 to 13.58	0.01 to 21.66	FALSE	7	9	7	1	6	7	113	0.110702	V_OA_T1_inf_R_E
OA	T1	inferior	OA	R					14	11	3	21.4286	0.214286	0.425815	198.714	23	18	5	21.7391	0.217391	0.421741	194.001	160.5	1	0	1	no	0.981818	0.2 to 4.94	0.15 to 6.23	FALSE	7	9	7	1	6	7	113	0.110702	V_OA_T1_inf_R_OA
OA	T2	superior	MC	R					18	12	6	33.3333	0.333333	0.485071	145.521	21	19	2	9.52381	0.0952381	0.300793	315.832	144	0.0731514	2.06776	0.150443	no	4.75	0.82 to 27.5	0.64 to 35.38	FALSE	6	9	6	1	7	10	121.5	0.0414205	V_OA_T2_sup_R_MC_p
OA	T2	superior	SC	R					18	16	2	11.1111	0.111111	0.323381	291.043	21	21	0	0	0	0		168	0.130745	0.70584	0.400828	zero frequencies	6.51515	0.29 to 145.12	0.19 to 226.09	FALSE	6	9	6	1	7	10	121.5	0.0414205	V_OA_T2_sup_R_SC_p
OA	T2	superior	Eb	R					18	18	0	0	0	0		21	21	0	0	0	0		189	1			empty cont. table				FALSE	6	9	6	1	7	10	121.5	0.0414205	V_OA_T2_sup_R_E
OA	T2	superior	OA	R					18	16	2	11.1111	0.111111	0.323381	291.043	21	21	0	0	0	0		168	0.130745	0.70584	0.400828	zero frequencies	6.51515	0.29 to 145.12	0.19 to 226.09	FALSE	6	9	6	1	7	10	121.5	0.0414205	V_OA_T2_sup_R_OA
OA	T2	inferior	MC	R					20	14	6	30	0.3	0.470162	156.721	22	20	2	9.09091	0.0909091	0.294245	323.669	174	0.0921214	1.76907	0.183498	no	4.28571	0.75 to 24.42	0.59 to 31.35	FALSE	6	10	6	2	7	11	148	0.052301	V_OA_T2_inf_R_MC_p
OA	T2	inferior	SC	R					20	18	2	10	0.1	0.307794	307.794	22	18	4	18.1818	0.181818	0.394771	217.124	202	0.467254	0.0994318	0.752513	no	0.5	0.08 to 3.08	0.06 to 4.0	FALSE	6	10	6	2	7	11	148	0.052301	V_OA_T2_inf_R_SC_p
OA	T2	inferior	Eb	R					20	20	0	0	0	0		22	22	0	0	0	0		220	1			empty cont. table				FALSE	6	10	6	2	7	11	148	0.052301	V_OA_T2_inf_R_E
OA	T2	inferior	OA	R					20	20	0	0	0	0		22	20	2	9.09091	0.0909091	0.294245	323.669	200	0.183182	0.430739	0.511627	zero frequencies	0.2	0.01 to 4.43	0.01 to 6.89	FALSE	6	10	6	2	7	11	148	0.052301	V_OA_T2_inf_R_OA
OA	T3	superior	MC	R					13	13	0	0	0	0		18	15	3	16.6667	0.166667	0.383482	230.089	97.5	0.137661	0.870968	0.350687	zero frequencies	0.164021	0.01 to 3.47	0.01 to 5.37	FALSE	5	9	4	1	5	7	72	0.0542941	V_OA_T3_sup_R_MC_p
OA	T3	superior	SC	R					13	11	2	15.3846	0.153846	0.375534	244.097	18	15	3	16.6667	0.166667	0.383482	230.089	115.5	0.94992	0	1	no	0.909091	0.13 to 6.4	0.1 to 8.46	FALSE	5	9	4	1	5	7	72	0.0542941	V_OA_T3_sup_R_SC_p
OA	T3	superior	Eb	R					13	13	0	0	0	0		18	18	0	0	0	0		117	1			empty cont. table				FALSE	5	9	4	1	5	7	72	0.0542941	V_OA_T3_sup_R_E
OA	T3	superior	OA	R					13	13	0	0	0	0		18	17	1	5.55556	0.0555556	0.235702	424.264	110.5	0.432768	0	1	zero frequencies	0.432099	0.02 to 11.47	0.01 to 18.31	FALSE	5	9	4	1	5	7	72	0.0542941	V_OA_T3_sup_R_OA
OA	T3	inferior	MC	R					14	9	5	35.7143	0.357143	0.497245	139.229	20	16	4	20	0.2	0.410391	205.196	118	0.325049	0.393429	0.530503	no	2.22222	0.47 to 10.45	0.38 to 13.05	FALSE	6	9	5	1	5	8	84.5	0.0386611	V_OA_T3_inf_R_MC_p
OA	T3	inferior	SC	R					14	12	2	14.2857	0.142857	0.363137	254.196	20	12	8	40	0.4	0.502625	125.656	104	0.115633	1.53051	0.216037	no	0.25	0.04 to 1.43	0.03 to 1.84	FALSE	6	9	5	1	5	8	84.5	0.0386611	V_OA_T3_inf_R_SC_p
OA	T3	inferior	Eb	R					14	14	0	0	0	0		20	20	0	0	0	0		140	1			empty cont. table				FALSE	6	9	5	1	5	8	84.5	0.0386611	V_OA_T3_inf_R_E
OA	T3	inferior	OA	R					14	14	0	0	0	0		20	19	1	5	0.05	0.223607	447.214	133	0.437219	0	1	zero frequencies	0.448276	0.02 to 11.82	0.01 to 18.86	FALSE	6	9	5	1	5	8	84.5	0.0386611	V_OA_T3_inf_R_OA
OA	T4	superior	MC	R					11	10	1	9.09091	0.0909091	0.301511	331.662	18	15	3	16.6667	0.166667	0.383482	230.089	91.5	0.598561	0.000366162	0.984733	no	0.5	0.05 to 5.51	0.03 to 7.78	FALSE	6	8	4	1	4	6	59	0.057717	V_OA_T4_sup_R_MC_p
OA	T4	superior	SC	R					11	9	2	18.1818	0.181818	0.40452	222.486	18	16	2	11.1111	0.111111	0.323381	291.043	92	0.624937	0	1	no	1.77778	0.21 to 14.86	0.16 to 20.16	FALSE	6	8	4	1	4	6	59	0.057717	V_OA_T4_sup_R_SC_p
OA	T4	superior	Eb	R					11	11	0	0	0	0		18	18	0	0	0	0		99	1			empty cont. table				FALSE	6	8	4	1	4	6	59	0.057717	V_OA_T4_sup_R_E
OA	T4	superior	OA	R					11	11	0	0	0	0		18	17	1	5.55556	0.0555556	0.235702	424.264	93.5	0.477289	0	1	zero frequencies	0.507246	0.02 to 13.56	0.01 to 21.69	FALSE	6	8	4	1	4	6	59	0.057717	V_OA_T4_sup_R_OA
OA	T4	inferior	MC	R					13	7	6	46.1538	0.461538	0.518875	112.423	19	16	3	15.7895	0.157895	0.374634	237.268	86	0.0684355	2.17865	0.139938	no	4.57143	0.88 to 23.71	0.7 to 30.03	FALSE	6	8	5	1	4	8	72	0.0359734	V_OA_T4_inf_R_MC_p
OA	T4	inferior	SC	R					13	11	2	15.3846	0.153846	0.375534	244.097	19	13	6	31.5789	0.315789	0.477567	151.23	103.5	0.318707	0.388664	0.533003	no	0.393939	0.07 to 2.36	0.05 to 3.05	FALSE	6	8	5	1	4	8	72	0.0359734	V_OA_T4_inf_R_SC_p
OA	T4	inferior	Eb	R					13	13	0	0	0	0		19	19	0	0	0	0		123.5	1			empty cont. table				FALSE	6	8	5	1	4	8	72	0.0359734	V_OA_T4_inf_R_E
OA	T4	inferior	OA	R					13	11	2	15.3846	0.153846	0.375534	244.097	19	16	3	15.7895	0.157895	0.374634	237.268	123	1	0	1	no	0.969697	0.14 to 6.79	0.1 to 8.99	FALSE	6	8	5	1	4	8	72	0.0359734	V_OA_T4_inf_R_OA
OA	T5	superior	MC	R					13	10	3	23.0769	0.230769	0.438529	190.029	17	13	4	23.5294	0.235294	0.437237	185.826	110	1	0	1	no	0.975	0.18 to 5.39	0.14 to 6.88	FALSE	6	7	4	2	3	8	66.5	0.052424	V_OA_T5_sup_R_MC_p
OA	T5	superior	SC	R					13	11	2	15.3846	0.153846	0.375534	244.097	17	13	4	23.5294	0.235294	0.437237	185.826	101.5	0.607825	0.00848416	0.926611	no	0.590909	0.09 to 3.86	0.07 to 5.06	FALSE	6	7	4	2	3	8	66.5	0.052424	V_OA_T5_sup_R_SC_p
OA	T5	superior	Eb	R					13	13	0	0	0	0		17	17	0	0	0	0		110.5	1			empty cont. table				FALSE	6	7	4	2	3	8	66.5	0.052424	V_OA_T5_sup_R_E
OA	T5	superior	OA	R					13	12	1	7.69231	0.0769231	0.27735	360.555	17	15	2	11.7647	0.117647	0.332106	282.29	106	0.747456	0	1	no	0.625	0.05 to 7.75	0.04 to 11.12	FALSE	6	7	4	2	3	8	66.5	0.052424	V_OA_T5_sup_R_OA
OA	T5	inferior	MC	R					12	8	4	33.3333	0.333333	0.492366	147.71	18	16	2	11.1111	0.111111	0.323381	291.043	84	0.151252	1.05035	0.305427	no	4	0.6 to 26.68	0.46 to 35.04	FALSE	6	8	4	2	3	7	68	0.075227	V_OA_T5_inf_R_MC_p
OA	T5	inferior	SC	R					12	10	2	16.6667	0.166667	0.389249	233.55	18	16	2	11.1111	0.111111	0.323381	291.043	102	0.692674	0	1	no	1.6	0.19 to 13.24	0.14 to 17.93	FALSE	6	8	4	2	3	7	68	0.075227	V_OA_T5_inf_R_SC_p
OA	T5	inferior	Eb	R					12	12	0	0	0	0		18	18	0	0	0	0		108	1			empty cont. table				FALSE	6	8	4	2	3	7	68	0.075227	V_OA_T5_inf_R_E
OA	T5	inferior	OA	R					12	11	1	8.33333	0.0833333	0.288675	346.41	18	17	1	5.55556	0.0555556	0.235702	424.264	105	0.806595	0	1	no	1.54545	0.09 to 27.36	0.06 to 41.33	FALSE	6	8	4	2	3	7	68	0.075227	V_OA_T5_inf_R_OA
OA	T6	superior	MC	R					15	13	2	13.3333	0.133333	0.351866	263.899	19	17	2	10.5263	0.105263	0.315302	299.537	138.5	0.827864	0	1	no	1.30769	0.16 to 10.56	0.12 to 14.25	FALSE	6	8	5	2	4	9	90.5	0.0560399	V_OA_T6_sup_R_MC_p
OA	T6	superior	SC	R					15	15	0	0	0	0		19	16	3	15.7895	0.157895	0.374634	237.268	120	0.120531	1.0057	0.315936	zero frequencies	0.152074	0.01 to 3.19	0.0 to 4.93	FALSE	6	8	5	2	4	9	90.5	0.0560399	V_OA_T6_sup_R_SC_p
OA	T6	superior	Eb	R					15	15	0	0	0	0		19	19	0	0	0	0		142.5	1			empty cont. table				FALSE	6	8	5	2	4	9	90.5	0.0560399	V_OA_T6_sup_R_E
OA	T6	superior	OA	R					15	15	0	0	0	0		19	18	1	5.26316	0.0526316	0.229416	435.89	135	0.406941	0	1	zero frequencies	0.397849	0.02 to 10.48	0.01 to 16.72	FALSE	6	8	5	2	4	9	90.5	0.0560399	V_OA_T6_sup_R_OA
OA	T6	inferior	MC	R					12	8	4	33.3333	0.333333	0.492366	147.71	20	18	2	10	0.1	0.307794	307.794	92	0.113509	1.36752	0.242238	no	4.5	0.68 to 29.81	0.52 to 39.11	FALSE	6	9	5	1	4	7	72.5	0.0499113	V_OA_T6_inf_R_MC_p
OA	T6	inferior	SC	R					12	10	2	16.6667	0.166667	0.389249	233.55	20	20	0	0	0	0		100	0.0703697	1.28	0.257899	zero frequencies	9.7619	0.43 to 222.45	0.27 to 347.68	FALSE	6	9	5	1	4	7	72.5	0.0499113	V_OA_T6_inf_R_SC_p
OA	T6	inferior	Eb	R					12	12	0	0	0	0		20	20	0	0	0	0		120	1			empty cont. table				FALSE	6	9	5	1	4	7	72.5	0.0499113	V_OA_T6_inf_R_E
OA	T6	inferior	OA	R					12	11	1	8.33333	0.0833333	0.288675	346.41	20	20	0	0	0	0		110	0.220031	0.0688172	0.793067	zero frequencies	5.34783	0.2 to 142.28	0.13 to 227.36	FALSE	6	9	5	1	4	7	72.5	0.0499113	V_OA_T6_inf_R_OA
OA	T7	superior	MC	R	x				16	11	5	31.25	0.3125	0.478714	153.188	20	19	1	5	0.05	0.223607	447.214	118	0.0407586	2.7225	0.0989429	no	8.63636	0.89 to 83.75	0.64 to 116.05	FALSE	7	8	5	2	5	9	100.5	0.0451505	V_OA_T7_sup_R_MC_p
OA	T7	superior	SC	R	x				16	11	5	31.25	0.3125	0.478714	153.188	20	19	1	5	0.05	0.223607	447.214	118	0.0407586	2.7225	0.0989429	no	8.63636	0.89 to 83.75	0.64 to 116.05	FALSE	7	8	5	2	5	9	100.5	0.0451505	V_OA_T7_sup_R_SC_p
OA	T7	superior	Eb	R					16	16	0	0	0	0		20	20	0	0	0	0		160	1			empty cont. table				FALSE	7	8	5	2	5	9	100.5	0.0451505	V_OA_T7_sup_R_E
OA	T7	superior	OA	R	x				16	13	3	18.75	0.1875	0.403113	214.994	20	20	0	0	0	0		130	0.0498707	2.00455	0.156828	zero frequencies	10.6296	0.51 to 222.62	0.33 to 343.79	FALSE	7	8	5	2	5	9	100.5	0.0451505	V_OA_T7_sup_R_OA
OA	T7	inferior	MC	R					11	7	4	36.3636	0.363636	0.504525	138.744	18	14	4	22.2222	0.222222	0.427793	192.507	85	0.433422	0.158888	0.690182	no	2	0.38 to 10.48	0.3 to 13.3	FALSE	7	7	4	0	4	7	44	0.00893591	V_OA_T7_inf_R_MC_p
OA	T7	inferior	SC	R					11	10	1	9.09091	0.0909091	0.301511	331.662	18	16	2	11.1111	0.111111	0.323381	291.043	97	0.898356	0	1	no	0.8	0.06 to 10.01	0.04 to 14.39	FALSE	7	7	4	0	4	7	44	0.00893591	V_OA_T7_inf_R_SC_p
OA	T7	inferior	Eb	R					11	10	1	9.09091	0.0909091	0.301511	331.662	18	18	0	0	0	0		90	0.226994	0.0640783	0.800162	zero frequencies	5.28571	0.2 to 141.75	0.12 to 226.76	FALSE	7	7	4	0	4	7	44	0.00893591	V_OA_T7_inf_R_E
OA	T7	inferior	OA	R					11	10	1	9.09091	0.0909091	0.301511	331.662	18	18	0	0	0	0		90	0.226994	0.0640783	0.800162	zero frequencies	5.28571	0.2 to 141.75	0.12 to 226.76	FALSE	7	7	4	0	4	7	44	0.00893591	V_OA_T7_inf_R_OA
OA	T8	superior	MC	R					14	13	1	7.14286	0.0714286	0.267261	374.166	19	18	1	5.26316	0.0526316	0.229416	435.89	130.5	0.860139	0	1	no	1.38462	0.08 to 24.23	0.05 to 36.55	FALSE	7	8	4	2	5	7	85	0.0654794	V_OA_T8_sup_R_MC_p
OA	T8	superior	SC	R					14	14	0	0	0	0		19	18	1	5.26316	0.0526316	0.229416	435.89	126	0.425404	0	1	zero frequencies	0.425287	0.02 to 11.23	0.01 to 17.93	FALSE	7	8	4	2	5	7	85	0.0654794	V_OA_T8_sup_R_SC_p
OA	T8	superior	Eb	R					14	14	0	0	0	0		19	19	0	0	0	0		133	1			empty cont. table				FALSE	7	8	4	2	5	7	85	0.0654794	V_OA_T8_sup_R_E
OA	T8	superior	OA	R					14	14	0	0	0	0		19	19	0	0	0	0		133	1			empty cont. table				FALSE	7	8	4	2	5	7	85	0.0654794	V_OA_T8_sup_R_OA
OA	T8	inferior	MC	R					14	8	6	42.8571	0.428571	0.513553	119.829	23	18	5	21.7391	0.217391	0.421741	194.001	127	0.185273	0.984442	0.321105	no	2.7	0.63 to 11.51	0.51 to 14.17	FALSE	7	10	6	1	5	8	98.5	0.0373465	V_OA_T8_inf_R_MC_p
OA	T8	inferior	SC	R					14	11	3	21.4286	0.214286	0.425815	198.714	23	19	4	17.3913	0.173913	0.387553	222.843	154.5	0.781871	0	1	no	1.29545	0.24 to 6.89	0.19 to 8.76	FALSE	7	10	6	1	5	8	98.5	0.0373465	V_OA_T8_inf_R_SC_p
OA	T8	inferior	Eb	R					14	14	0	0	0	0		23	23	0	0	0	0		161	1			empty cont. table				FALSE	7	10	6	1	5	8	98.5	0.0373465	V_OA_T8_inf_R_E
OA	T8	inferior	OA	R					14	11	3	21.4286	0.214286	0.425815	198.714	23	21	2	8.69565	0.0869565	0.288104	331.32	140.5	0.290347	0.363572	0.546529	no	2.86364	0.41 to 19.77	0.31 to 26.09	FALSE	7	10	6	1	5	8	98.5	0.0373465	V_OA_T8_inf_R_OA
OA	T9	superior	MC	R					14	12	2	14.2857	0.142857	0.363137	254.196	21	21	0	0	0	0		126	0.0861184	1.0827	0.298094	zero frequencies	8.6	0.38 to 193.87	0.24 to 302.55	FALSE	7	9	5	2	4	8	93	0.0549847	V_OA_T9_sup_R_MC_p
OA	T9	superior	SC	R					14	12	2	14.2857	0.142857	0.363137	254.196	21	20	1	4.7619	0.047619	0.218218	458.258	133	0.348698	0.136719	0.711565	no	3.33333	0.27 to 40.81	0.19 to 58.47	FALSE	7	9	5	2	4	8	93	0.0549847	V_OA_T9_sup_R_SC_p
OA	T9	superior	Eb	R					14	13	1	7.14286	0.0714286	0.267261	374.166	21	21	0	0	0	0		136.5	0.243443	0.0428922	0.835928	zero frequencies	4.77778	0.18 to 125.99	0.11 to 201.07	FALSE	7	9	5	2	4	8	93	0.0549847	V_OA_T9_sup_R_E
OA	T9	superior	OA	R					14	12	2	14.2857	0.142857	0.363137	254.196	21	21	0	0	0	0		126	0.0861184	1.0827	0.298094	zero frequencies	8.6	0.38 to 193.87	0.24 to 302.55	FALSE	7	9	5	2	4	8	93	0.0549847	V_OA_T9_sup_R_OA
OA	T9	inferior	MC	R					15	9	6	40	0.4	0.507093	126.773	22	17	5	22.7273	0.227273	0.428932	188.73	136.5	0.274085	0.58109	0.445885	no	2.26667	0.54 to 9.53	0.44 to 11.71	FALSE	7	9	6	2	4	9	106	0.053207	V_OA_T9_inf_R_MC_p
OA	T9	inferior	SC	R					15	11	4	26.6667	0.266667	0.457738	171.652	22	21	1	4.54545	0.0454545	0.213201	469.042	128.5	0.0601028	2.08143	0.149101	no	7.63636	0.76 to 76.9	0.54 to 107.14	FALSE	7	9	6	2	4	9	106	0.053207	V_OA_T9_inf_R_SC_p
OA	T9	inferior	Eb	R					15	15	0	0	0	0		22	21	1	4.54545	0.0454545	0.213201	469.042	157.5	0.4409	0	1	zero frequencies	0.462366	0.02 to 12.12	0.01 to 19.33	FALSE	7	9	6	2	4	9	106	0.053207	V_OA_T9_inf_R_E
OA	T9	inferior	OA	R					15	12	3	20	0.2	0.414039	207.02	22	21	1	4.54545	0.0454545	0.213201	469.042	139.5	0.150605	0.897182	0.343538	no	5.25	0.49 to 56.26	0.35 to 79.08	FALSE	7	9	6	2	4	9	106	0.053207	V_OA_T9_inf_R_OA
OA	T10	superior	MC	R					14	11	3	21.4286	0.214286	0.425815	198.714	21	19	2	9.52381	0.0952381	0.300793	315.832	129.5	0.34514	0.243056	0.622008	no	2.59091	0.37 to 17.98	0.28 to 23.74	FALSE	6	10	5	2	5	7	103.5	0.120538	V_OA_T10_sup_R_MC_p
OA	T10	superior	SC	R					14	12	2	14.2857	0.142857	0.363137	254.196	21	20	1	4.7619	0.047619	0.218218	458.258	133	0.348698	0.136719	0.711565	no	3.33333	0.27 to 40.81	0.19 to 58.47	FALSE	6	10	5	2	5	7	103.5	0.120538	V_OA_T10_sup_R_SC_p
OA	T10	superior	Eb	R					14	14	0	0	0	0		21	20	1	4.7619	0.047619	0.218218	458.258	140	0.448346	0	1	zero frequencies	0.471264	0.02 to 12.41	0.01 to 19.8	FALSE	6	10	5	2	5	7	103.5	0.120538	V_OA_T10_sup_R_E
OA	T10	superior	OA	R					14	12	2	14.2857	0.142857	0.363137	254.196	21	20	1	4.7619	0.047619	0.218218	458.258	133	0.348698	0.136719	0.711565	no	3.33333	0.27 to 40.81	0.19 to 58.47	FALSE	6	10	5	2	5	7	103.5	0.120538	V_OA_T10_sup_R_OA
OA	T10	inferior	MC	R					16	11	5	31.25	0.3125	0.478714	153.188	21	18	3	14.2857	0.142857	0.358569	250.998	139.5	0.228805	0.703552	0.401593	no	2.72727	0.54 to 13.73	0.43 to 17.31	FALSE	6	10	5	2	5	9	108.5	0.0524402	V_OA_T10_inf_R_MC_p
OA	T10	inferior	SC	R					16	12	4	25	0.25	0.447214	178.885	21	18	3	14.2857	0.142857	0.358569	250.998	150	0.429195	0.16059	0.688614	no	2	0.38 to 10.58	0.3 to 13.44	FALSE	6	10	5	2	5	9	108.5	0.0524402	V_OA_T10_inf_R_SC_p
OA	T10	inferior	Eb	R					16	16	0	0	0	0		21	21	0	0	0	0		168	1			empty cont. table				FALSE	6	10	5	2	5	9	108.5	0.0524402	V_OA_T10_inf_R_E
OA	T10	inferior	OA	R					16	15	1	6.25	0.0625	0.25	400	21	20	1	4.7619	0.047619	0.218218	458.258	165.5	0.875645	0	1	no	1.33333	0.08 to 23.09	0.05 to 34.77	FALSE	6	10	5	2	5	9	108.5	0.0524402	V_OA_T10_inf_R_OA
OA	T11	superior	MC	R					17	12	5	29.4118	0.294118	0.469668	159.687	19	16	3	15.7895	0.157895	0.374634	237.268	139.5	0.344275	0.336356	0.56194	no	2.22222	0.44 to 11.18	0.35 to 14.09	FALSE	6	8	5	2	5	10	102	0.0450623	V_OA_T11_sup_R_MC_p
OA	T11	superior	SC	R					17	13	4	23.5294	0.235294	0.437237	185.826	19	15	4	21.0526	0.210526	0.418854	198.956	157.5	0.877642	0	1	no	1.15385	0.24 to 5.56	0.19 to 6.97	FALSE	6	8	5	2	5	10	102	0.0450623	V_OA_T11_sup_R_SC_p
OA	T11	superior	Eb	R					17	17	0	0	0	0		19	19	0	0	0	0		161.5	1			empty cont. table				FALSE	6	8	5	2	5	10	102	0.0450623	V_OA_T11_sup_R_E
OA	T11	superior	OA	R					17	14	3	17.6471	0.176471	0.392953	222.673	19	16	3	15.7895	0.157895	0.374634	237.268	158.5	0.902362	0	1	no	1.14286	0.2 to 6.6	0.15 to 8.49	FALSE	6	8	5	2	5	10	102	0.0450623	V_OA_T11_sup_R_OA
OA	T11	inferior	MC	R					15	13	2	13.3333	0.133333	0.351866	263.899	21	16	5	23.8095	0.238095	0.436436	183.303	141	0.454066	0.126671	0.721909	no	0.492308	0.08 to 2.97	0.06 to 3.84	FALSE	6	10	5	1	5	9	90.5	0.0215583	V_OA_T11_inf_R_MC_p
OA	T11	inferior	SC	R					15	15	0	0	0	0		21	18	3	14.2857	0.142857	0.358569	250.998	135	0.140467	0.841558	0.358951	zero frequencies	0.170507	0.01 to 3.56	0.01 to 5.5	FALSE	6	10	5	1	5	9	90.5	0.0215583	V_OA_T11_inf_R_SC_p
OA	T11	inferior	Eb	R					15	15	0	0	0	0		21	21	0	0	0	0		157.5	1			empty cont. table				FALSE	6	10	5	1	5	9	90.5	0.0215583	V_OA_T11_inf_R_E
OA	T11	inferior	OA	R					17	17	0	0	0	0		21	19	2	9.52381	0.0952381	0.300793	315.832	161.5	0.210559	0.332633	0.564113	zero frequencies	0.222857	0.01 to 4.97	0.01 to 7.74	FALSE	6	10	5	2	5	10	111	0.0347779	V_OA_T11_inf_R_OA
OA	T12	superior	MC	R					15	11	4	26.6667	0.266667	0.457738	171.652	20	15	5	25	0.25	0.444262	177.705	147.5	0.929853	0	1	no	1.09091	0.24 to 5.03	0.19 to 6.26	FALSE	7	9	4	2	5	8	91.5	0.039243	V_OA_T12_sup_R_MC_p
OA	T12	superior	SC	R					15	15	0	0	0	0		20	19	1	5	0.05	0.223607	447.214	142.5	0.418923	0	1	zero frequencies	0.419355	0.02 to 11.03	0.01 to 17.59	FALSE	7	9	4	2	5	8	91.5	0.039243	V_OA_T12_sup_R_SC_p
OA	T12	superior	Eb	R					15	15	0	0	0	0		20	20	0	0	0	0		150	1			empty cont. table				FALSE	7	9	4	2	5	8	91.5	0.039243	V_OA_T12_sup_R_E
OA	T12	superior	OA	R					15	15	0	0	0	0		20	19	1	5	0.05	0.223607	447.214	142.5	0.418923	0	1	zero frequencies	0.419355	0.02 to 11.03	0.01 to 17.59	FALSE	7	9	4	2	5	8	91.5	0.039243	V_OA_T12_sup_R_OA
OA	T12	inferior	MC	R					15	9	6	40	0.4	0.507093	126.773	20	15	5	25	0.25	0.444262	177.705	127.5	0.361951	0.334201	0.563196	no	2	0.47 to 8.49	0.38 to 10.45	FALSE	7	9	4	2	5	8	91.5	0.039243	V_OA_T12_inf_R_MC_p
OA	T12	inferior	SC	R					15	10	5	33.3333	0.333333	0.48795	146.385	20	13	7	35	0.35	0.48936	139.817	147.5	0.935398	0.0105676	0.918123	yes	0.928571	0.23 to 3.82	0.18 to 4.67	FALSE	7	9	4	2	5	8	91.5	0.039243	V_OA_T12_inf_R_SC_p
OA	T12	inferior	Eb	R					15	15	0	0	0	0		20	19	1	5	0.05	0.223607	447.214	142.5	0.418923	0	1	zero frequencies	0.419355	0.02 to 11.03	0.01 to 17.59	FALSE	7	9	4	2	5	8	91.5	0.039243	V_OA_T12_inf_R_E
OA	T12	inferior	OA	R					15	12	3	20	0.2	0.414039	207.02	20	17	3	15	0.15	0.366348	244.232	142.5	0.720868	0	1	no	1.41667	0.24 to 8.26	0.19 to 10.63	FALSE	7	9	4	2	5	8	91.5	0.039243	V_OA_T12_inf_R_OA
OA	L1	superior	MC	R					19	10	9	47.3684	0.473684	0.512989	108.298	20	13	7	35	0.35	0.48936	139.817	166.5	0.448279	0.616068	0.432512	yes	1.67143	0.46 to 6.05	0.38 to 7.28	FALSE	6	9	5	2	5	12	111.5	0.0183064	V_OA_L1_sup_R_MC_p
OA	L1	superior	SC	R					19	16	3	15.7895	0.157895	0.374634	237.268	20	18	2	10	0.1	0.307794	307.794	179	0.610525	0.00377322	0.95102	no	1.6875	0.25 to 11.42	0.19 to 15.02	FALSE	6	9	5	2	5	12	111.5	0.0183064	V_OA_L1_sup_R_SC_p
OA	L1	superior	Eb	R					19	19	0	0	0	0		20	19	1	5	0.05	0.223607	447.214	180.5	0.355809	0	1	zero frequencies	0.333333	0.01 to 8.7	0.01 to 13.86	FALSE	6	9	5	2	5	12	111.5	0.0183064	V_OA_L1_sup_R_E
OA	L1	superior	OA	R					19	18	1	5.26316	0.0526316	0.229416	435.89	20	19	1	5	0.05	0.223607	447.214	189.5	1	0	1	no	1.05556	0.06 to 18.17	0.04 to 27.34	FALSE	6	9	5	2	5	12	111.5	0.0183064	V_OA_L1_sup_R_OA
OA	L1	inferior	MC	R	x	x	x	x	15	8	7	46.6667	0.466667	0.516398	110.657	20	18	2	10	0.1	0.307794	307.794	95	0.0164481	4.26594	0.0388838	no	7.875	1.33 to 46.63	1.03 to 60.19	TRUE	6	10	4	1	3	11	66	0.00273038	V_OA_L1_inf_R_MC_p
OA	L1	inferior	SC	R					15	11	4	26.6667	0.266667	0.457738	171.652	20	13	7	35	0.35	0.48936	139.817	137.5	0.619002	0.024858	0.874722	no	0.675325	0.16 to 2.93	0.13 to 3.62	FALSE	6	10	4	1	3	11	66	0.00273038	V_OA_L1_inf_R_SC_p
OA	L1	inferior	Eb	R					15	14	1	6.66667	0.0666667	0.258199	387.298	20	20	0	0	0	0		140	0.272656	0.0214461	0.88357	zero frequencies	4.24138	0.16 to 111.66	0.1 to 178.16	FALSE	6	10	4	1	3	11	66	0.00273038	V_OA_L1_inf_R_E
OA	L1	inferior	OA	R					15	10	5	33.3333	0.333333	0.48795	146.385	21	19	2	9.52381	0.0952381	0.300793	315.832	120	0.0834053	1.82913	0.17623	no	4.75	0.78 to 29.02	0.6 to 37.63	FALSE	6	10	5	1	3	11	75.5	0.00476453	V_OA_L1_inf_R_OA
OA	L2	superior	MC	R					17	8	9	52.9412	0.529412	0.514496	97.1825	17	12	5	29.4118	0.294118	0.469668	159.687	110.5	0.17605	1.94286	0.163359	yes	2.7	0.66 to 11.09	0.54 to 13.58	FALSE	6	8	3	2	5	10	78	0.0151433	V_OA_L2_sup_R_MC_p
OA	L2	superior	SC	R					17	14	3	17.6471	0.176471	0.392953	222.673	17	16	1	5.88235	0.0588235	0.242536	412.311	127.5	0.308696	0.283333	0.594525	no	3.42857	0.32 to 36.83	0.23 to 51.79	FALSE	6	8	3	2	5	10	78	0.0151433	V_OA_L2_sup_R_SC_p
OA	L2	superior	Eb	R					17	17	0	0	0	0		17	17	0	0	0	0		144.5	1			empty cont. table				FALSE	6	8	3	2	5	10	78	0.0151433	V_OA_L2_sup_R_E
OA	L2	superior	OA	R					17	16	1	5.88235	0.0588235	0.242536	412.311	17	16	1	5.88235	0.0588235	0.242536	412.311	144.5	1	0	1	no	1	0.06 to 17.41	0.04 to 26.24	FALSE	6	8	3	2	5	10	78	0.0151433	V_OA_L2_sup_R_OA
OA	L2	inferior	MC	R					14	4	10	71.4286	0.714286	0.468807	65.633	18	9	9	50	0.5	0.514496	102.899	99	0.236892	1.49913	0.220805	yes	2.5	0.57 to 11.01	0.46 to 13.62	FALSE	6	8	4	2	4	8	78	0.0543887	V_OA_L2_inf_R_MC_p
OA	L2	inferior	SC	R					14	10	4	28.5714	0.285714	0.468807	164.083	18	14	4	22.2222	0.222222	0.427793	192.507	118	0.704181	0	1	no	1.4	0.28 to 6.98	0.22 to 8.79	FALSE	6	8	4	2	4	8	78	0.0543887	V_OA_L2_inf_R_SC_p
OA	L2	inferior	Eb	R					14	14	0	0	0	0		17	17	0	0	0	0		119	1			empty cont. table				FALSE	5	8	4	2	4	8	77	0.0779556	V_OA_L2_inf_R_E
OA	L2	inferior	OA	R					14	10	4	28.5714	0.285714	0.468807	164.083	18	14	4	22.2222	0.222222	0.427793	192.507	118	0.704181	0	1	no	1.4	0.28 to 6.98	0.22 to 8.79	FALSE	6	8	4	2	4	8	78	0.0543887	V_OA_L2_inf_R_OA
OA	L3	superior	MC	R					17	8	9	52.9412	0.529412	0.514496	97.1825	19	13	6	31.5789	0.315789	0.477567	151.23	127	0.207234	1.68456	0.194319	yes	2.4375	0.63 to 9.47	0.52 to 11.51	FALSE	6	9	4	2	5	10	94.5	0.0240398	V_OA_L3_sup_R_MC_p
OA	L3	superior	SC	R					17	14	3	17.6471	0.176471	0.392953	222.673	19	13	6	31.5789	0.315789	0.477567	151.23	139	0.352815	0.334365	0.5631	no	0.464286	0.1 to 2.25	0.08 to 2.82	FALSE	6	9	4	2	5	10	94.5	0.0240398	V_OA_L3_sup_R_SC_p
OA	L3	superior	Eb	R					17	17	0	0	0	0		19	19	0	0	0	0		161.5	1			empty cont. table				FALSE	6	9	4	2	5	10	94.5	0.0240398	V_OA_L3_sup_R_E
OA	L3	superior	OA	R					17	15	2	11.7647	0.117647	0.332106	282.29	19	15	4	21.0526	0.210526	0.418854	198.956	146.5	0.476755	0.0891641	0.765243	no	0.5	0.08 to 3.15	0.06 to 4.11	FALSE	6	9	4	2	5	10	94.5	0.0240398	V_OA_L3_sup_R_OA
OA	L3	inferior	MC	R					17	9	8	47.0588	0.470588	0.514496	109.33	17	11	6	35.2941	0.352941	0.492592	139.568	127.5	0.505148	0.485714	0.485845	yes	1.62963	0.41 to 6.46	0.34 to 7.87	FALSE	6	8	3	2	4	11	72.5	0.0084303	V_OA_L3_inf_R_MC_p
OA	L3	inferior	SC	R					17	12	5	29.4118	0.294118	0.469668	159.687	17	14	3	17.6471	0.176471	0.392953	222.673	127.5	0.439406	0.163462	0.685989	no	1.94444	0.38 to 9.88	0.3 to 12.48	FALSE	6	8	3	2	4	11	72.5	0.0084303	V_OA_L3_inf_R_SC_p
OA	L3	inferior	Eb	R					17	17	0	0	0	0		17	17	0	0	0	0		144.5	1			empty cont. table				FALSE	6	8	3	2	4	11	72.5	0.0084303	V_OA_L3_inf_R_E
OA	L3	inferior	OA	R					17	14	3	17.6471	0.176471	0.392953	222.673	17	14	3	17.6471	0.176471	0.392953	222.673	144.5	1	0	1	no	1	0.17 to 5.83	0.13 to 7.51	FALSE	6	8	3	2	4	11	72.5	0.0084303	V_OA_L3_inf_R_OA
OA	L4	superior	MC	R					17	5	12	70.5882	0.705882	0.469668	66.5363	19	11	8	42.1053	0.421053	0.507257	120.474	115.5	0.0940218	2.94799	0.0859846	yes	3.3	0.83 to 13.18	0.68 to 16.08	FALSE	6	8	5	2	4	11	95.5	0.025628	V_OA_L4_sup_R_MC_p
OA	L4	superior	SC	R					17	12	5	29.4118	0.294118	0.469668	159.687	19	16	3	15.7895	0.157895	0.374634	237.268	139.5	0.344275	0.336356	0.56194	no	2.22222	0.44 to 11.18	0.35 to 14.09	FALSE	6	8	5	2	4	11	95.5	0.025628	V_OA_L4_sup_R_SC_p
OA	L4	superior	Eb	R					17	17	0	0	0	0		19	19	0	0	0	0		161.5	1			empty cont. table				FALSE	6	8	5	2	4	11	95.5	0.025628	V_OA_L4_sup_R_E
OA	L4	superior	OA	R					17	13	4	23.5294	0.235294	0.437237	185.826	19	17	2	10.5263	0.105263	0.315302	299.537	140.5	0.314435	0.356656	0.550369	no	2.61538	0.41 to 16.54	0.32 to 21.56	FALSE	6	8	5	2	4	11	95.5	0.025628	V_OA_L4_sup_R_OA
OA	L4	inferior	MC	R	x	x	x	x	13	4	9	69.2308	0.692308	0.480384	69.3889	19	16	3	15.7895	0.157895	0.374634	237.268	57.5	0.00273817	7.2637	0.00703623	no	12	2.18 to 66.03	1.71 to 84.35	TRUE	7	8	4	2	4	7	77	0.0606708	V_OA_L4_inf_R_MC_p
OA	L4	inferior	SC	R					13	12	1	7.69231	0.0769231	0.27735	360.555	19	16	3	15.7895	0.157895	0.374634	237.268	113.5	0.524757	0.0185078	0.891787	no	0.444444	0.04 to 4.82	0.03 to 6.79	FALSE	7	8	4	2	4	7	77	0.0606708	V_OA_L4_inf_R_SC_p
OA	L4	inferior	Eb	R					13	13	0	0	0	0		19	19	0	0	0	0		123.5	1			empty cont. table				FALSE	7	8	4	2	4	7	77	0.0606708	V_OA_L4_inf_R_E
OA	L4	inferior	OA	R					13	12	1	7.69231	0.0769231	0.27735	360.555	19	18	1	5.26316	0.0526316	0.229416	435.89	120.5	0.819118	0	1	no	1.5	0.09 to 26.36	0.06 to 39.79	FALSE	7	8	4	2	4	7	77	0.0606708	V_OA_L4_inf_R_OA
OA	L5	superior	MC	R	x	x	x		13	2	11	84.6154	0.846154	0.375534	44.3813	20	11	9	45	0.45	0.510418	113.426	78.5	0.0264713	5.17895	0.0228621	yes	6.72222	1.17 to 38.5	0.91 to 49.47	TRUE	6	9	5	1	4	8	75	0.0312365	V_OA_L5_sup_R_MC_p
OA	L5	superior	SC	R					14	6	8	57.1429	0.571429	0.513553	89.8717	20	14	6	30	0.3	0.470162	156.721	102	0.123872	2.5049	0.113493	yes	3.11111	0.75 to 12.96	0.61 to 15.9	FALSE	6	9	5	1	5	8	84.5	0.0386611	V_OA_L5_sup_R_SC_p
OA	L5	superior	Eb	R					14	13	1	7.14286	0.0714286	0.267261	374.166	20	20	0	0	0	0		130	0.25618	0.0331169	0.855598	zero frequencies	4.55556	0.17 to 120.29	0.11 to 192.01	FALSE	6	9	5	1	5	8	84.5	0.0386611	V_OA_L5_sup_R_E
OA	L5	superior	OA	R	x		x		14	6	8	57.1429	0.571429	0.513553	89.8717	20	16	4	20	0.2	0.410391	205.196	88	0.0295349	3.48141	0.0620618	no	5.33333	1.16 to 24.47	0.93 to 30.45	FALSE	6	9	5	1	5	8	84.5	0.0386611	V_OA_L5_sup_R_OA
OA	L5	inferior	MC	R					13	7	6	46.1538	0.461538	0.518875	112.423	20	15	5	25	0.25	0.444262	177.705	102.5	0.223302	0.777404	0.377936	no	2.57143	0.58 to 11.38	0.47 to 14.1	FALSE	6	9	5	1	5	7	82	0.0601447	V_OA_L5_inf_R_MC_p
OA	L5	inferior	SC	R					14	11	3	21.4286	0.214286	0.425815	198.714	20	19	1	5	0.05	0.223607	447.214	117	0.158462	0.851012	0.356266	no	5.18182	0.48 to 56.09	0.34 to 78.97	FALSE	6	9	5	1	6	7	91.5	0.0704639	V_OA_L5_inf_R_SC_p
OA	L5	inferior	Eb	R					14	14	0	0	0	0		20	20	0	0	0	0		140	1			empty cont. table				FALSE	6	9	5	1	6	7	91.5	0.0704639	V_OA_L5_inf_R_E
OA	L5	inferior	OA	R					14	11	3	21.4286	0.214286	0.425815	198.714	20	19	1	5	0.05	0.223607	447.214	117	0.158462	0.851012	0.356266	no	5.18182	0.48 to 56.09	0.34 to 78.97	FALSE	6	9	5	1	6	7	91.5	0.0704639	V_OA_L5_inf_R_OA
OA	S1	superior	MC	R					18	12	6	33.3333	0.333333	0.485071	145.521	20	16	4	20	0.2	0.410391	205.196	156	0.367871	0.317044	0.57339	no	2	0.46 to 8.7	0.37 to 10.74	FALSE	7	10	3	2	8	8	109	0.0259663	V_OA_S1_sup_R_MC_p
OA	S1	superior	SC	R					18	17	1	5.55556	0.0555556	0.235702	424.264	21	19	2	9.52381	0.0952381	0.300793	315.832	181.5	0.669283	0	1	no	0.558824	0.05 to 6.73	0.03 to 9.62	FALSE	7	10	4	2	8	8	123	0.0467201	V_OA_S1_sup_R_SC_p
OA	S1	superior	Eb	R					18	18	0	0	0	0		21	21	0	0	0	0		189	1			empty cont. table				FALSE	7	10	4	2	8	8	123	0.0467201	V_OA_S1_sup_R_E
OA	S1	superior	OA	R					18	17	1	5.55556	0.0555556	0.235702	424.264	21	20	1	4.7619	0.047619	0.218218	458.258	187.5	0.941237	0	1	no	1.17647	0.07 to 20.26	0.05 to 30.49	FALSE	7	10	4	2	8	8	123	0.0467201	V_OA_S1_sup_R_OA
OA	C1	fovea	SAG		x				20	3	17	85	1.15	0.74516	64.7965	31	12	19	61.2903	0.709677	0.642575	90.5447	213	0.0381982	3.29169	0.0696312	yes	3.57895	0.86 to 14.87	0.7 to 18.25	FALSE	8	13	10	3	7	10	246.5	0.192463	V_OA_SAG_C1_dens
OA	C1	superior	SAG	L					19	13	6	31.5789	0.315789	0.477567	151.23	30	27	3	10	0.1	0.305129	305.129	223.5	0.0620533	2.31681	0.127982	no	4.15385	0.89 to 19.29	0.72 to 24.05	FALSE	8	12	10	3	6	10	224	0.183575	V_OA_SAG_C1_sup_L
OA	C1	inferior	SAG	L					20	17	3	15	0.15	0.366348	244.232	29	24	5	17.2414	0.172414	0.384426	222.967	283.5	0.848829	0	1	no	0.847059	0.18 to 4.03	0.14 to 5.05	FALSE	8	12	9	3	7	10	225	0.160113	V_OA_SAG_C1_inf_L
OA	C2	dens	SAG						18	7	11	61.1111	0.944444	0.937595	99.2748	29	17	12	41.3793	0.517241	0.687682	132.952	194.5	0.11318	1.73046	0.188352	yes	2.22619	0.67 to 7.4	0.56 to 8.8	FALSE	8	12	9	3	6	9	205.5	0.198242	V_OA_SAG_C2_dens
OA	C2	superior	SAG	L					19	13	6	31.5789	0.315789	0.477567	151.23	29	26	3	10.3448	0.103448	0.309934	299.603	217	0.0705552	2.14659	0.142887	no	4	0.86 to 18.61	0.69 to 23.21	FALSE	8	12	9	3	6	10	210	0.142609	V_OA_SAG_C2_sup_L
OA	C2	inferior	SAG	L					18	15	3	16.6667	0.222222	0.548319	246.743	26	25	1	3.84615	0.0769231	0.392232	509.902	205	0.17245	0.848504	0.356976	no	5	0.48 to 52.53	0.34 to 73.64	FALSE	7	12	7	3	6	9	177	0.148698	V_OA_SAG_C2_inf_L
OA	C3	superior	SAG	L					11	10	1	9.09091	0.272727	0.904534	331.662	22	20	2	9.09091	0.136364	0.467563	342.879	120	0.969465	0	1	no	1	0.08 to 12.4	0.06 to 17.8	FALSE	8	8	6	1	3	7	69	0.0362802	V_OA_SAG_C3_sup_L
OA	C3	inferior	SAG	L	x		x		10	5	5	50	1	1.24722	124.722	22	19	3	13.6364	0.227273	0.61193	269.249	68.5	0.0281779	3.10303	0.0781467	no	6.33333	1.11 to 36.0	0.87 to 46.2	FALSE	8	8	6	1	3	6	66	0.0601569	V_OA_SAG_C3_inf_L
OA	C4	superior	SAG	L					15	9	6	40	0.733333	1.09978	149.97	25	19	6	24	0.36	0.7	194.444	154.5	0.261151	0.507937	0.476033	no	2.11111	0.53 to 8.41	0.43 to 10.25	FALSE	6	12	7	3	4	8	146	0.220078	V_OA_SAG_C4_sup_L
OA	C4	inferior	SAG	L					14	9	5	35.7143	0.357143	0.497245	139.229	25	19	6	24	0.36	0.757188	210.33	159.5	0.57642	0.167233	0.682582	no	1.75926	0.42 to 7.33	0.34 to 9.0	FALSE	6	12	7	3	4	7	142.5	0.316001	V_OA_SAG_C4_inf_L
OA	C5	superior	SAG	L					14	8	6	42.8571	0.5	0.650444	130.089	22	16	6	27.2727	0.5	0.963624	192.725	137	0.520084	0.36526	0.5456	no	2	0.49 to 8.23	0.4 to 10.08	FALSE	6	8	8	2	4	8	118	0.215454	V_OA_SAG_C5_sup_L
OA	C5	inferior	SAG	L					13	10	3	23.0769	0.230769	0.438529	190.029	23	20	3	13.0435	0.217391	0.671262	308.781	136	0.508289	0.0963211	0.75629	no	2	0.34 to 11.76	0.26 to 15.16	FALSE	6	9	8	2	4	7	118	0.273766	V_OA_SAG_C5_inf_L
OA	C6	superior	SAG	L					16	13	3	18.75	0.4375	0.963933	220.328	25	22	3	12	0.2	0.645497	322.749	184.5	0.51425	0.020622	0.885813	no	1.69231	0.3 to 9.65	0.23 to 12.39	FALSE	7	12	6	1	6	9	120.5	0.0227617	V_OA_SAG_C6_sup_L
OA	C6	inferior	SAG	L					17	13	4	23.5294	0.235294	0.437237	185.826	24	22	2	8.33333	0.166667	0.637022	382.213	175	0.218904	0.824139	0.363973	no	3.38462	0.54 to 21.11	0.42 to 27.46	FALSE	7	12	5	2	6	9	129.5	0.0352995	V_OA_SAG_C6_inf_L
OA	C7	superior	SAG	L					15	11	4	26.6667	0.4	0.736788	184.197	24	22	2	8.33333	0.166667	0.637022	382.213	148	0.147338	1.18305	0.276736	no	4	0.63 to 25.32	0.48 to 33.0	FALSE	8	11	5	1	5	9	95	0.00903444	V_OA_SAG_C7_sup_L
OA	C7	inferior	SAG	L					15	9	6	40	0.733333	1.0328	140.836	23	18	5	21.7391	0.26087	0.540824	207.316	133.5	0.149577	0.717982	0.396807	no	2.4	0.57 to 10.04	0.47 to 12.33	FALSE	8	10	5	1	5	9	91.5	0.0102034	V_OA_SAG_C7_inf_L
OA	C1	superior	SAG	R					18	16	2	11.1111	0.111111	0.323381	291.043	30	27	3	10	0.133333	0.434172	325.629	268	0.951915	0	1	no	1.125	0.17 to 7.47	0.13 to 9.8	FALSE	8	12	10	3	6	9	219	0.249887	V_OA_SAG_C1_sup_R
OA	C1	inferior	SAG	R					18	14	4	22.2222	0.222222	0.427793	192.507	30	28	2	6.66667	0.0666667	0.253708	380.562	228	0.122948	1.26984	0.259796	no	4	0.65 to 24.55	0.5 to 31.86	FALSE	8	12	10	3	6	9	219	0.249887	V_OA_SAG_C1_inf_R
OA	C2	superior	SAG	R					19	17	2	10.5263	0.105263	0.315302	299.537	30	25	5	16.6667	0.2	0.484234	242.117	266.5	0.542931	0.0322368	0.857509	no	0.588235	0.1 to 3.39	0.08 to 4.36	FALSE	8	12	10	3	6	10	224	0.183575	V_OA_SAG_C2_sup_R
OA	C2	inferior	SAG	R					16	11	5	31.25	0.5625	0.963933	171.366	26	22	4	15.3846	0.153846	0.367946	239.165	169	0.163521	0.688374	0.406718	no	2.5	0.56 to 11.21	0.45 to 13.91	FALSE	7	11	8	2	6	8	158	0.169044	V_OA_SAG_C2_inf_R
OA	C3	superior	SAG	R					10	7	3	30	0.5	0.849837	169.967	24	21	3	12.5	0.166667	0.481543	288.926	97.5	0.210253	0.527034	0.467857	no	3	0.49 to 18.42	0.38 to 23.9	FALSE	8	10	6	1	3	6	71	0.050996	V_OA_SAG_C3_sup_R
OA	C3	inferior	SAG	R					9	6	3	33.3333	0.555556	0.881917	158.745	24	17	7	29.1667	0.583333	0.974308	167.024	106.5	0.960081	0	1	no	1.21429	0.24 to 6.27	0.19 to 7.94	FALSE	8	10	6	1	3	5	68	0.0891668	V_OA_SAG_C3_inf_R
OA	C4	superior	SAG	R					14	11	3	21.4286	0.571429	1.15787	202.627	25	15	10	40	0.68	1.02956	151.406	151	0.410314	0.6825	0.408727	no	0.409091	0.09 to 1.85	0.07 to 2.29	FALSE	6	12	7	3	4	7	142.5	0.316001	V_OA_SAG_C4_sup_R
OA	C4	inferior	SAG	R					14	9	5	35.7143	0.5	0.759555	151.911	25	21	4	16	0.24	0.597216	248.84	141.5	0.189413	1.01121	0.314612	no	2.91667	0.63 to 13.46	0.51 to 16.76	FALSE	6	12	7	3	4	7	142.5	0.316001	V_OA_SAG_C4_inf_R
OA	C5	superior	SAG	R					14	9	5	35.7143	0.5	0.759555	151.911	22	18	4	18.1818	0.318182	0.779888	245.108	129	0.294554	0.623377	0.429795	no	2.5	0.54 to 11.65	0.43 to 14.53	FALSE	6	8	8	2	4	8	118	0.215454	V_OA_SAG_C5_sup_R
OA	C5	inferior	SAG	R					14	9	5	35.7143	0.571429	0.937614	164.083	22	20	2	9.09091	0.227273	0.751622	330.714	116	0.0779906	2.35839	0.124611	no	5.55556	0.9 to 34.25	0.69 to 44.47	FALSE	6	9	7	3	4	7	127.5	0.368216	V_OA_SAG_C5_inf_R
OA	C6	superior	SAG	R					15	11	4	26.6667	0.333333	0.617213	185.164	21	18	3	14.2857	0.142857	0.358569	250.998	136.5	0.338836	0.248276	0.618292	no	2.18182	0.41 to 11.64	0.32 to 14.8	FALSE	6	10	5	2	5	8	106	0.0793973	V_OA_SAG_C6_sup_R
OA	C6	inferior	SAG	R					16	13	3	18.75	0.1875	0.403113	214.994	23	20	3	13.0435	0.130435	0.34435	264.002	173.5	0.647861	0.0012043	0.972317	no	1.53846	0.27 to 8.82	0.21 to 11.33	FALSE	7	11	5	2	6	8	122	0.0595264	V_OA_SAG_C6_inf_R
OA	C7	superior	SAG	R					15	12	3	20	0.266667	0.593617	222.606	23	21	2	8.69565	0.0869565	0.288104	331.32	152	0.3086	0.267018	0.605339	no	2.625	0.38 to 17.99	0.29 to 23.71	FALSE	8	9	6	1	5	9	98.5	0.0190025	V_OA_SAG_C7_sup_R
OA	C7	inferior	SAG	R					15	8	7	46.6667	0.8	1.01419	126.773	23	16	7	30.4348	0.434783	0.727767	167.386	139.5	0.258679	1.02802	0.310624	yes	2	0.52 to 7.7	0.43 to 9.35	FALSE	8	9	6	1	5	9	98.5	0.0190025	V_OA_SAG_C7_inf_R
EC	C2	inferior							17	15	2	11.7647	0.117647	0.332106	282.29	26	24	2	7.69231	0.0769231	0.271746	353.27	212	0.674803	0	1	no	1.6	0.2 to 12.6	0.15 to 16.94	FALSE	7	11	8	3	5	9	171	0.188579	V_EC_C2_inf
EC	C3	superior							10	8	2	20	0.2	0.421637	210.819	21	16	5	23.8095	0.238095	0.436436	183.303	101	0.838256	0	1	no	0.8	0.13 to 5.07	0.1 to 6.61	FALSE	7	8	6	1	3	6	65.5	0.0791256	V_EC_C3_sup
EC	C3	inferior							10	10	0	0	0	0		21	20	1	4.7619	0.047619	0.218218	458.258	100	0.534561	0	1	zero frequencies	0.650794	0.02 to 17.4	0.02 to 27.82	FALSE	7	8	6	1	3	6	65.5	0.0791256	V_EC_C3_inf
EC	C4	superior							12	9	3	25	0.25	0.452267	180.907	24	21	3	12.5	0.125	0.337832	270.266	126	0.363123	0.225	0.635256	no	2.33333	0.39 to 13.85	0.3 to 17.88	FALSE	6	11	7	3	4	5	130.5	0.641078	V_EC_C4_sup
EC	C4	inferior							11	11	0	0	0	0		24	23	1	4.16667	0.0416667	0.204124	489.898	126.5	0.538253	0	1	zero frequencies	0.681159	0.03 to 18.06	0.02 to 28.84	FALSE	6	11	7	3	3	5	118	0.608977	V_EC_C4_inf
EC	C5	superior							13	12	1	7.69231	0.0769231	0.27735	360.555	18	17	1	5.55556	0.0555556	0.235702	424.264	114.5	0.850829	0	1	no	1.41667	0.08 to 24.95	0.05 to 37.67	FALSE	5	7	6	2	3	8	83.5	0.15518	V_EC_C5_sup
EC	C5	inferior							12	12	0	0	0	0		18	18	0	0	0	0		108	1			empty cont. table				FALSE	5	7	6	2	3	7	80.5	0.220376	V_EC_C5_inf
EC	C6	superior							16	16	0	0	0	0		23	23	0	0	0	0		184	1			empty cont. table				FALSE	7	11	5	2	6	8	122	0.0595264	V_EC_C6_sup
EC	C6	inferior							15	15	0	0	0	0		24	22	2	8.33333	0.125	0.448427	358.742	165	0.273563	0.161402	0.687869	zero frequencies	0.290323	0.01 to 6.47	0.01 to 10.09	FALSE	7	11	6	2	6	7	131	0.132994	V_EC_C6_inf
EC	C7	superior							16	16	0	0	0	0		23	23	0	0	0	0		184	1			empty cont. table				FALSE	8	10	5	1	5	10	94	0.00628302	V_EC_C7_sup
EC	C7	inferior							16	16	0	0	0	0		23	21	2	8.69565	0.0869565	0.288104	331.32	168	0.246858	0.223772	0.636181	zero frequencies	0.260606	0.01 to 5.8	0.01 to 9.04	FALSE	8	10	5	1	5	10	94	0.00628302	V_EC_C7_inf
EC	T1	superior							15	10	5	33.3333	0.333333	0.48795	146.385	24	18	6	25	0.25	0.442326	176.93	165	0.591362	0.0387784	0.843888	no	1.5	0.36 to 6.18	0.3 to 7.58	FALSE	7	9	8	2	6	7	144	0.273135	V_EC_T1_sup
EC	T1	inferior							14	13	1	7.14286	0.0714286	0.267261	374.166	24	24	0	0	0	0		156	0.209568	0.0764157	0.782215	zero frequencies	5.44444	0.21 to 143.09	0.13 to 228.26	FALSE	7	9	8	1	6	7	123.5	0.153018	V_EC_T1_inf
EC	T2	superior							18	8	10	55.5556	0.555556	0.51131	92.0358	21	10	11	52.381	0.571429	0.597614	104.583	188	0.98717	0.0393046	0.842846	yes	1.13636	0.32 to 4.02	0.27 to 4.82	FALSE	6	10	5	1	6	11	105.5	0.0115274	V_EC_T2_sup
EC	T2	inferior							19	16	3	15.7895	0.157895	0.374634	237.268	22	18	4	18.1818	0.181818	0.394771	217.124	204	0.856787	0	1	no	0.84375	0.16 to 4.36	0.13 to 5.51	FALSE	6	11	5	2	6	11	128.5	0.024305	V_EC_T2_inf
EC	T3	superior							14	5	9	64.2857	0.785714	0.699293	89.001	20	5	15	75	0.75	0.444262	59.2349	140	1	0.085506	0.76997	no	0.6	0.14 to 2.66	0.11 to 3.3	FALSE	6	9	5	1	5	8	84.5	0.0386611	V_EC_T3_sup
EC	T3	inferior							14	12	2	14.2857	0.214286	0.578934	270.169	20	11	9	45	0.5	0.606977	121.395	100.5	0.0960226	2.28506	0.130625	no	0.203704	0.04 to 1.16	0.03 to 1.48	FALSE	6	9	5	1	5	8	84.5	0.0386611	V_EC_T3_inf
EC	T4	superior							13	6	7	53.8462	0.538462	0.518875	96.3624	20	9	11	55	0.55	0.510418	92.8032	128.5	0.96594	0.00423077	0.948139	yes	0.954545	0.23 to 3.88	0.19 to 4.74	FALSE	6	9	5	1	4	8	75	0.0312365	V_EC_T4_sup
EC	T4	inferior			x	x	x	x	13	12	1	7.69231	0.0769231	0.27735	360.555	19	8	11	57.8947	0.631579	0.597265	94.5669	61	0.00493013	6.29636	0.0120986	no	0.0606061	0.01 to 0.57	0.0 to 0.78	TRUE	6	8	5	1	4	8	72	0.0359734	V_EC_T4_inf
EC	T5	superior							14	4	10	71.4286	0.714286	0.468807	65.633	18	8	10	55.5556	0.666667	0.685994	102.899	116	0.680845	0.846561	0.357527	yes	2	0.45 to 8.84	0.37 to 10.94	FALSE	6	8	4	2	4	8	78	0.0543887	V_EC_T5_sup
EC	T5	inferior							14	10	4	28.5714	0.285714	0.468807	164.083	19	8	11	57.8947	0.578947	0.507257	87.6172	94	0.104091	2.79549	0.0945299	yes	0.290909	0.07 to 1.27	0.05 to 1.57	FALSE	6	9	4	2	4	8	82	0.0495425	V_EC_T5_inf
EC	T6	superior							14	7	7	50	0.642857	0.744946	115.881	19	10	9	47.3684	0.578947	0.692483	119.611	127.5	0.840036	0.0223491	0.881162	yes	1.11111	0.28 to 4.42	0.23 to 5.39	FALSE	6	8	5	1	4	9	74.5	0.0232551	V_EC_T6_sup
EC	T6	inferior							13	6	7	53.8462	0.615385	0.650444	105.697	20	5	15	75	0.8	0.523148	65.3935	106.5	0.324844	0.777404	0.377936	no	0.388889	0.09 to 1.72	0.07 to 2.13	FALSE	6	9	5	2	4	7	89.5	0.115625	V_EC_T6_inf
EC	T7	superior							15	5	10	66.6667	0.8	0.676123	84.5154	21	7	14	66.6667	0.714286	0.560612	78.4857	148.5	0.755086	0	1	no	1	0.25 to 4.08	0.2 to 4.99	FALSE	7	9	5	2	5	8	102.5	0.0621691	V_EC_T7_sup
EC	T7	inferior							15	6	9	60	0.6	0.507093	84.5154	20	6	14	70	0.8	0.615587	76.9484	126	0.363834	0.380435	0.537371	yes	0.642857	0.16 to 2.63	0.13 to 3.22	FALSE	7	8	5	2	5	8	98	0.0674457	V_EC_T7_inf
EC	T8	superior							15	7	8	53.3333	0.533333	0.516398	96.8246	22	9	13	59.0909	0.590909	0.503236	85.1631	155.5	0.745683	0.120464	0.728532	yes	0.791209	0.21 to 2.97	0.17 to 3.59	FALSE	7	9	6	2	5	8	113.5	0.0922219	V_EC_T8_sup
EC	T8	inferior							15	3	12	80	0.8	0.414039	51.7549	23	4	19	82.6087	0.826087	0.387553	46.9144	168	0.858842	0	1	no	0.842105	0.16 to 4.44	0.13 to 5.64	FALSE	7	10	6	2	5	8	118	0.0848505	V_EC_T8_inf
EC	T9	superior							16	9	7	43.75	0.4375	0.512348	117.108	23	9	14	60.8696	0.652174	0.572768	87.8244	149	0.260788	1.11277	0.29148	yes	0.5	0.14 to 1.83	0.11 to 2.2	FALSE	7	10	6	2	5	9	121	0.0563572	V_EC_T9_sup
EC	T9	inferior							15	2	13	86.6667	1.06667	0.593617	55.6516	23	2	21	91.3043	0.956522	0.366589	38.3252	155.5	0.48847	0	1	no	0.619048	0.08 to 4.95	0.06 to 6.67	FALSE	7	10	6	2	4	9	110	0.0478722	V_EC_T9_inf
EC	T10	superior							16	7	9	56.25	0.5625	0.512348	91.084	21	9	12	57.1429	0.571429	0.507093	88.7412	166.5	0.97151	0.00294962	0.956688	yes	0.964286	0.26 to 3.58	0.21 to 4.33	FALSE	6	10	5	2	5	9	108.5	0.0524402	V_EC_T10_sup
EC	T10	inferior							16	4	12	75	1	0.730297	73.0297	21	1	20	95.2381	1.04762	0.384212	36.6748	162	0.83393	1.68637	0.19408	no	0.15	0.01 to 1.5	0.01 to 2.09	FALSE	6	10	5	2	5	9	108.5	0.0524402	V_EC_T10_inf
EC	T11	superior							17	7	10	58.8235	0.647059	0.606339	93.7069	21	6	15	71.4286	0.714286	0.46291	64.8074	163.5	0.613044	0.663219	0.415426	yes	0.571429	0.15 to 2.21	0.12 to 2.68	FALSE	6	10	5	2	5	10	111	0.0347779	V_EC_T11_sup
EC	T11	inferior							17	7	10	58.8235	0.647059	0.606339	93.7069	20	8	12	60	0.65	0.587143	90.3297	169	0.986197	0.00527629	0.942094	yes	0.952381	0.26 to 3.55	0.21 to 4.29	FALSE	6	9	5	2	5	10	106.5	0.0395158	V_EC_T11_inf
EC	T12	superior							16	7	9	56.25	0.5625	0.512348	91.084	21	6	15	71.4286	0.761905	0.538958	70.7383	138	0.285474	0.918012	0.337998	yes	0.514286	0.13 to 2.02	0.11 to 2.46	FALSE	7	10	4	2	5	9	98	0.0228369	V_EC_T12_sup
EC	T12	inferior							15	9	6	40	0.4	0.507093	126.773	21	11	10	47.619	0.47619	0.511766	107.471	145.5	0.668229	0.205714	0.650147	yes	0.733333	0.19 to 2.81	0.16 to 3.4	FALSE	7	10	4	2	5	8	96	0.0364683	V_EC_T12_inf
EC	L1	superior							19	9	10	52.6316	0.578947	0.606977	104.841	21	13	8	38.0952	0.380952	0.497613	130.624	166.5	0.311787	0.851624	0.356093	yes	1.80556	0.51 to 6.36	0.43 to 7.62	FALSE	6	10	5	2	5	12	116	0.0155301	V_EC_L1_sup
EC	L1	inferior							19	13	6	31.5789	0.315789	0.477567	151.23	21	17	4	19.0476	0.190476	0.402374	211.246	174.5	0.376445	0.300752	0.583411	no	1.96154	0.46 to 8.42	0.37 to 10.38	FALSE	6	10	5	2	5	12	116	0.0155301	V_EC_L1_inf
EC	L2	superior							17	10	7	41.1765	0.411765	0.5073	123.201	20	13	7	35	0.35	0.48936	139.817	159.5	0.71685	0.149041	0.699454	yes	1.3	0.34 to 4.93	0.28 to 5.97	FALSE	6	9	5	2	4	11	99.5	0.021902	V_EC_L2_sup
EC	L2	inferior							18	12	6	33.3333	0.333333	0.485071	145.521	19	17	2	10.5263	0.105263	0.315302	299.537	132	0.100973	1.6509	0.198836	no	4.25	0.73 to 24.77	0.57 to 31.9	FALSE	6	9	4	2	4	12	90	0.00858499	V_EC_L2_inf
EC	L3	superior							18	12	6	33.3333	0.333333	0.485071	145.521	20	14	6	30	0.3	0.470162	156.721	174	0.841756	0.0487179	0.825309	yes	1.16667	0.3 to 4.59	0.24 to 5.58	FALSE	7	9	4	2	4	12	91	0.00561062	V_EC_L3_sup
EC	L3	inferior							18	13	5	27.7778	0.277778	0.460889	165.92	21	19	2	9.52381	0.0952381	0.300793	315.832	154.5	0.14971	1.12859	0.288077	no	3.65385	0.61 to 21.78	0.47 to 28.14	FALSE	7	9	5	2	4	12	103	0.00974545	V_EC_L3_inf
EC	L4	superior				x			16	8	8	50	0.5	0.516398	103.28	21	17	4	19.0476	0.190476	0.402374	211.246	116	0.0515927	3.97016	0.0463134	yes	4.25	0.98 to 18.4	0.8 to 22.7	FALSE	7	9	5	2	4	10	98	0.0228369	V_EC_L4_sup
EC	L4	inferior							16	11	5	31.25	0.3125	0.478714	153.188	21	19	2	9.52381	0.0952381	0.300793	315.832	131.5	0.103883	1.55753	0.212027	no	4.31818	0.71 to 26.13	0.55 to 33.83	FALSE	7	9	5	2	4	10	98	0.0228369	V_EC_L4_inf
EC	L5	superior							16	12	4	25	0.25	0.447214	178.885	20	17	3	15	0.15	0.366348	244.232	144	0.47179	0.108621	0.74172	no	1.88889	0.36 to 10.03	0.28 to 12.74	FALSE	6	9	5	2	5	9	104	0.0584849	V_EC_L5_sup
EC	L5	inferior							14	11	3	21.4286	0.214286	0.425815	198.714	18	16	2	11.1111	0.111111	0.323381	291.043	113	0.450451	0.0940623	0.759075	no	2.18182	0.31 to 15.29	0.24 to 20.22	FALSE	5	8	5	2	5	7	93.5	0.192647	V_EC_L5_inf
EC	S1	superior							12	11	1	8.33333	0.0833333	0.288675	346.41	16	16	0	0	0	0		88	0.279016	0.0216049	0.883143	zero frequencies	4.30435	0.16 to 115.31	0.1 to 184.45	FALSE	5	8	3	2	4	6	64	0.117676	V_EC_S1_sup
SN	C2	inferior							17	17	0	0	0	0		28	27	1	3.57143	0.0357143	0.188982	529.15	229.5	0.46334	0	1	zero frequencies	0.52381	0.02 to 13.59	0.01 to 21.65	FALSE	7	11	10	3	6	8	206.5	0.436943	V_SN_C2_inf
SN	C3	superior							16	16	0	0	0	0		27	27	0	0	0	0		216	1			empty cont. table				FALSE	9	11	7	2	4	10	130	0.0219795	V_SN_C3_sup
SN	C3	inferior							16	16	0	0	0	0		27	27	0	0	0	0		216	1			empty cont. table				FALSE	9	11	7	2	5	9	139	0.0405416	V_SN_C3_inf
SN	C4	superior							17	17	0	0	0	0		26	26	0	0	0	0		221	1			empty cont. table				FALSE	6	12	8	3	4	10	165	0.138584	V_SN_C4_sup
SN	C4	inferior							16	16	0	0	0	0		26	26	0	0	0	0		208	1			empty cont. table				FALSE	6	12	8	3	4	9	161	0.196381	V_SN_C4_inf
SN	C5	superior							16	16	0	0	0	0		25	25	0	0	0	0		200	1			empty cont. table				FALSE	6	10	9	3	5	8	172	0.430632	V_SN_C5_sup
SN	C5	inferior							17	17	0	0	0	0		25	25	0	0	0	0		212.5	1			empty cont. table				FALSE	6	10	9	3	5	9	176.5	0.328412	V_SN_C5_inf
SN	C6	superior							18	18	0	0	0	0		27	27	0	0	0	0		243	1			empty cont. table				FALSE	7	12	8	2	6	10	171	0.0747976	V_SN_C6_sup
SN	C6	inferior							18	18	0	0	0	0		27	27	0	0	0	0		243	1			empty cont. table				FALSE	7	12	8	2	6	10	171	0.0747976	V_SN_C6_inf
SN	C7	superior							17	17	0	0	0	0		27	27	0	0	0	0		229.5	1			empty cont. table				FALSE	8	11	8	2	5	10	153.5	0.0513414	V_SN_C7_sup
SN	C7	inferior							17	17	0	0	0	0		25	25	0	0	0	0		212.5	1			empty cont. table				FALSE	7	10	8	2	5	10	148	0.0780818	V_SN_C7_inf
SN	T1	superior							14	14	0	0	0	0		25	25	0	0	0	0		175	1			empty cont. table				FALSE	7	11	7	1	6	7	121	0.0917554	V_SN_T1_sup
SN	T1	inferior							15	15	0	0	0	0		25	25	0	0	0	0		187.5	1			empty cont. table				FALSE	7	11	7	1	6	8	124.5	0.060173	V_SN_T1_inf
SN	T2	superior							18	18	0	0	0	0		23	23	0	0	0	0		207	1			empty cont. table				FALSE	6	10	7	1	7	10	139	0.0548559	V_SN_T2_sup
SN	T2	inferior							19	19	0	0	0	0		23	23	0	0	0	0		218.5	1			empty cont. table				FALSE	6	10	7	2	7	10	159	0.108085	V_SN_T2_inf
SN	T3	superior							13	13	0	0	0	0		22	22	0	0	0	0		143	1			empty cont. table				FALSE	6	9	7	1	6	6	109	0.218215	V_SN_T3_sup
SN	T3	inferior							12	12	0	0	0	0		22	22	0	0	0	0		132	1			empty cont. table				FALSE	6	9	7	0	6	6	90	0.105479	V_SN_T3_inf
SN	T4	superior							14	14	0	0	0	0		21	21	0	0	0	0		147	1			empty cont. table				FALSE	6	10	5	1	5	8	88	0.0339466	V_SN_T4_sup
SN	T4	inferior							14	14	0	0	0	0		21	21	0	0	0	0		147	1			empty cont. table				FALSE	6	9	6	1	5	8	94.5	0.0597095	V_SN_T4_inf
SN	T5	superior							14	14	0	0	0	0		21	21	0	0	0	0		147	1			empty cont. table				FALSE	6	8	7	2	4	8	108	0.164514	V_SN_T5_sup
SN	T5	inferior							14	14	0	0	0	0		21	20	1	4.7619	0.047619	0.218218	458.258	140	0.448346	0	1	zero frequencies	0.471264	0.02 to 12.41	0.01 to 19.8	FALSE	6	9	6	2	4	8	102	0.108891	V_SN_T5_inf
SN	T6	superior							15	15	0	0	0	0		21	20	1	4.7619	0.047619	0.218218	458.258	150	0.430223	0	1	zero frequencies	0.44086	0.02 to 11.58	0.01 to 18.46	FALSE	6	8	7	2	5	8	119	0.191197	V_SN_T6_sup
SN	T6	inferior							16	16	0	0	0	0		22	21	1	4.54545	0.0454545	0.213201	469.042	168	0.423999	0	1	zero frequencies	0.434343	0.02 to 11.36	0.01 to 18.11	FALSE	6	9	7	2	5	9	127	0.123478	V_SN_T6_inf
SN	T7	superior							15	15	0	0	0	0		23	22	1	4.34783	0.0869565	0.417029	479.583	165	0.451009	0	1	zero frequencies	0.483871	0.02 to 12.67	0.01 to 20.21	FALSE	7	9	7	2	5	8	124.5	0.129573	V_SN_T7_sup
SN	T7	inferior							15	15	0	0	0	0		21	20	1	4.7619	0.047619	0.218218	458.258	150	0.430223	0	1	zero frequencies	0.44086	0.02 to 11.58	0.01 to 18.46	FALSE	7	8	6	2	5	8	109	0.100456	V_SN_T7_inf
SN	T8	superior							13	13	0	0	0	0		22	22	0	0	0	0		143	1			empty cont. table				FALSE	7	9	6	2	5	6	107.5	0.202602	V_SN_T8_sup
SN	T8	inferior							14	14	0	0	0	0		24	23	1	4.16667	0.0416667	0.204124	489.898	161	0.478195	0	1	zero frequencies	0.54023	0.02 to 14.17	0.01 to 22.6	FALSE	7	10	7	2	5	7	125.5	0.17443	V_SN_T8_inf
SN	T9	superior							17	16	1	5.88235	0.0588235	0.242536	412.311	24	23	1	4.16667	0.0416667	0.204124	489.898	200.5	0.831547	0	1	no	1.4375	0.08 to 24.71	0.06 to 37.17	FALSE	7	10	7	2	5	10	136	0.0554422	V_SN_T9_sup
SN	T9	inferior							17	17	0	0	0	0		22	19	3	13.6364	0.136364	0.35125	257.583	161.5	0.125126	0.958055	0.327677	zero frequencies	0.159184	0.01 to 3.3	0.0 to 5.09	FALSE	7	9	6	2	5	10	119.5	0.0422604	V_SN_T9_inf
SN	T10	superior							16	16	0	0	0	0		21	19	2	9.52381	0.0952381	0.300793	315.832	152	0.225201	0.286703	0.592341	zero frequencies	0.236364	0.01 to 5.28	0.01 to 8.23	FALSE	6	10	5	2	5	9	108.5	0.0524402	V_SN_T10_sup
SN	T10	inferior							17	16	1	5.88235	0.0588235	0.242536	412.311	20	16	4	20	0.2	0.410391	205.196	146	0.226638	0.591898	0.441686	no	0.25	0.03 to 2.49	0.02 to 3.46	FALSE	5	10	5	2	5	10	110	0.0506205	V_SN_T10_inf
SN	T11	superior							16	16	0	0	0	0		22	19	3	13.6364	0.136364	0.35125	257.583	152	0.136995	0.864665	0.352437	zero frequencies	0.168831	0.01 to 3.51	0.01 to 5.42	FALSE	6	10	6	2	5	9	120	0.0782408	V_SN_T11_sup
SN	T11	inferior							17	16	1	5.88235	0.0588235	0.242536	412.311	22	17	5	22.7273	0.227273	0.428932	188.73	155.5	0.160176	0.996567	0.318143	no	0.2125	0.02 to 2.02	0.02 to 2.79	FALSE	6	10	6	2	5	10	123	0.0532857	V_SN_T11_inf
SN	T12	superior							17	17	0	0	0	0		23	20	3	13.0435	0.130435	0.34435	264.002	170	0.133918	0.885694	0.346647	zero frequencies	0.167347	0.01 to 3.47	0.01 to 5.35	FALSE	7	10	6	2	6	9	132	0.0649809	V_SN_T12_sup
SN	T12	inferior							17	16	1	5.88235	0.0588235	0.242536	412.311	23	22	1	4.34783	0.0869565	0.417029	479.583	193	0.88482	0	1	no	1.375	0.08 to 23.67	0.05 to 35.61	FALSE	7	10	6	2	6	9	132	0.0649809	V_SN_T12_inf
SN	L1	superior							21	20	1	4.7619	0.047619	0.218218	458.258	20	17	3	15	0.2	0.523148	261.574	188	0.275838	0.333917	0.563362	no	0.283333	0.03 to 2.98	0.02 to 4.18	FALSE	6	8	6	2	7	12	140	0.0505524	V_SN_L1_sup
SN	L1	inferior							21	19	2	9.52381	0.0952381	0.300793	315.832	20	19	1	5	0.05	0.223607	447.214	200.5	0.602878	0	1	no	2	0.17 to 23.96	0.12 to 34.23	FALSE	6	8	6	2	7	12	140	0.0505524	V_SN_L1_inf
SN	L2	superior							18	18	0	0	0	0		21	19	2	9.52381	0.0952381	0.300793	315.832	171	0.197042	0.379585	0.537825	zero frequencies	0.210811	0.01 to 4.69	0.01 to 7.31	FALSE	6	9	6	2	5	11	121.5	0.042155	V_SN_L2_sup
SN	L2	inferior							17	16	1	5.88235	0.0588235	0.242536	412.311	19	18	1	5.26316	0.105263	0.458831	435.89	161	1	0	1	no	1.125	0.06 to 19.5	0.04 to 29.37	FALSE	6	8	5	2	5	10	102	0.0450623	V_SN_L2_inf
SN	L3	superior							20	18	2	10	0.15	0.48936	326.24	19	18	1	5.26316	0.0526316	0.229416	435.89	180.5	0.58415	0	1	no	2	0.17 to 24.07	0.12 to 34.4	FALSE	6	9	4	2	6	12	107	0.01274	V_SN_L3_sup
SN	L3	inferior							20	20	0	0	0	0		21	21	0	0	0	0		210	1			empty cont. table				FALSE	7	9	5	2	6	12	122	0.0143974	V_SN_L3_inf
SN	L4	superior							19	19	0	0	0	0		21	20	1	4.7619	0.047619	0.218218	458.258	190	0.367521	0	1	zero frequencies	0.350427	0.01 to 9.13	0.01 to 14.55	FALSE	7	9	5	2	7	10	126.5	0.0355301	V_SN_L4_sup
SN	L4	inferior							20	20	0	0	0	0		20	20	0	0	0	0		200	1			empty cont. table				FALSE	7	8	5	2	7	11	123.5	0.0277362	V_SN_L4_inf
SN	L5	superior							18	18	0	0	0	0		21	21	0	0	0	0		189	1			empty cont. table				FALSE	6	10	5	2	7	9	128.5	0.0688063	V_SN_L5_sup
SN	L5	inferior							19	19	0	0	0	0		20	19	1	5	0.05	0.223607	447.214	180.5	0.355809	0	1	zero frequencies	0.333333	0.01 to 8.7	0.01 to 13.86	FALSE	5	10	5	2	7	10	130	0.0706137	V_SN_L5_inf
SN	S1	superior							19	19	0	0	0	0		20	20	0	0	0	0		190	1			empty cont. table				FALSE	6	9	5	2	8	9	132.5	0.0846808	V_SN_S1_sup
IDD	C2	inferior	SP						17	10	7	41.1765	0.411765	0.5073	123.201	26	21	5	19.2308	0.192308	0.401918	208.998	172.5	0.124953	1.49072	0.222104	no	2.94	0.75 to 11.6	0.61 to 14.13	FALSE	7	10	9	3	6	8	187.5	0.380743	V_SP_C2_inf
IDD	C3	superior	SP						13	9	4	30.7692	0.307692	0.480384	156.125	26	21	5	19.2308	0.192308	0.401918	208.998	149.5	0.438093	0.1625	0.686865	no	1.86667	0.4 to 8.61	0.32 to 10.73	FALSE	9	10	7	1	2	10	80.5	0.00498611	V_SP_C3_sup
IDD	C3	inferior	SP		x	x	x	x	14	4	10	71.4286	0.714286	0.468807	65.633	25	17	8	32	0.32	0.476095	148.78	106	0.0202415	5.61388	0.0178188	yes	5.3125	1.27 to 22.24	1.03 to 27.32	TRUE	8	10	7	1	4	9	100.5	0.0204076	V_SP_C3_inf
IDD	C4	superior	SP						14	4	10	71.4286	0.714286	0.468807	65.633	26	10	16	61.5385	0.615385	0.496139	80.6226	164	0.548186	0.0772854	0.78101	no	1.5625	0.38 to 6.36	0.31 to 7.77	FALSE	6	12	8	3	4	7	153	0.386914	V_SP_C4_sup
IDD	C4	inferior	SP						13	7	6	46.1538	0.461538	0.518875	112.423	24	15	9	37.5	0.375	0.494535	131.876	142.5	0.626845	0.261976	0.608766	yes	1.42857	0.36 to 5.61	0.3 to 6.83	FALSE	6	10	8	3	4	6	139	0.575309	V_SP_C4_inf
IDD	C5	superior	SP						15	7	8	53.3333	0.533333	0.516398	96.8246	24	11	13	54.1667	0.541667	0.508977	93.9651	178.5	0.973339	0.00257937	0.959495	yes	0.967033	0.27 to 3.53	0.22 to 4.25	FALSE	5	10	9	3	5	7	166	0.675377	V_SP_C5_sup
IDD	C5	inferior	SP						16	6	10	62.5	0.625	0.5	80	23	7	16	69.5652	0.695652	0.470472	67.6303	171	0.662135	0.211957	0.645238	yes	0.729167	0.19 to 2.8	0.16 to 3.4	FALSE	6	10	7	3	5	8	148	0.278412	V_SP_C5_inf
IDD	C6	superior	SP						17	4	13	76.4706	0.764706	0.437237	57.1772	27	10	17	62.963	0.62963	0.492103	78.1575	198.5	0.362279	0.877352	0.348928	yes	1.91176	0.49 to 7.49	0.4 to 9.12	FALSE	7	12	8	2	6	9	167	0.108251	V_SP_C6_sup
IDD	C6	inferior	SP						17	7	10	58.8235	0.588235	0.5073	86.2409	27	10	17	62.963	0.62963	0.492103	78.1575	220	0.79706	0.0753936	0.78364	yes	0.840336	0.24 to 2.91	0.2 to 3.48	FALSE	7	12	8	2	6	9	167	0.108251	V_SP_C6_inf
IDD	C7	superior	SP						16	7	9	56.25	0.5625	0.512348	91.084	25	12	13	52	0.52	0.509902	98.0581	191.5	0.80454	0.0708672	0.790078	yes	1.18681	0.34 to 4.19	0.28 to 5.02	FALSE	7	11	7	2	5	9	137	0.0734977	V_SP_C7_sup
IDD	C7	inferior	SP						17	13	4	23.5294	0.235294	0.437237	185.826	25	20	5	20	0.2	0.408248	204.124	205	0.800796	0	1	no	1.23077	0.28 to 5.45	0.22 to 6.75	FALSE	8	10	7	2	5	10	137	0.0399363	V_SP_C7_inf
IDD	T1	superior	SP						12	7	5	41.6667	0.416667	0.514929	123.583	23	18	5	21.7391	0.217391	0.421741	194.001	110.5	0.230647	0.713315	0.398345	no	2.57143	0.56 to 11.71	0.45 to 14.56	FALSE	6	10	7	1	5	6	101	0.172052	V_SP_T1_sup
IDD	T1	inferior	SP						14	11	3	21.4286	0.214286	0.425815	198.714	22	19	3	13.6364	0.136364	0.35125	257.583	142	0.563334	0.0233766	0.878482	no	1.72727	0.3 to 10.08	0.23 to 12.99	FALSE	6	10	6	1	5	8	98	0.0524279	V_SP_T1_inf
IDD	T2	superior	SP						13	11	2	15.3846	0.153846	0.375534	244.097	22	19	3	13.6364	0.136364	0.35125	257.583	140.5	0.910341	0	1	no	1.15152	0.17 to 7.99	0.13 to 10.55	FALSE	6	9	7	1	5	7	101	0.127609	V_SP_T2_sup
IDD	T2	inferior	SP						15	9	6	40	0.4	0.507093	126.773	22	19	3	13.6364	0.136364	0.35125	257.583	121.5	0.0735603	2.0877	0.148489	no	4.22222	0.86 to 20.85	0.68 to 26.22	FALSE	6	10	6	2	6	7	125	0.189241	V_SP_T2_inf
IDD	T3	superior	SP		x		x		11	6	5	45.4545	0.454545	0.522233	114.891	19	17	2	10.5263	0.105263	0.315302	299.537	68	0.03454	2.9992	0.0833058	no	7.08333	1.07 to 46.68	0.82 to 61.19	FALSE	5	8	6	1	6	4	88.5	0.470468	V_SP_T3_sup
IDD	T3	inferior	SP						10	7	3	30	0.3	0.483046	161.015	21	15	6	28.5714	0.285714	0.46291	162.019	103.5	0.957157	0	1	no	1.07143	0.21 to 5.58	0.16 to 7.08	FALSE	6	8	7	0	5	5	72.5	0.145238	V_SP_T3_inf
IDD	T4	superior	SP						7	5	2	28.5714	0.285714	0.48795	170.783	19	14	5	26.3158	0.263158	0.452414	171.917	65	0.940065	0	1	no	1.12	0.16 to 7.73	0.12 to 10.2	FALSE	5	9	5	0	3	4	38.5	0.0854562	V_SP_T4_sup
IDD	T4	inferior	SP						10	7	3	30	0.3	0.483046	161.015	20	12	8	40	0.4	0.502625	125.656	90	0.616755	0.0179426	0.893442	no	0.642857	0.13 to 3.25	0.1 to 4.11	FALSE	5	9	6	1	3	6	67	0.124201	V_SP_T4_inf
IDD	T5	superior	SP						8	3	5	62.5	0.625	0.517549	82.8079	16	10	6	37.5	0.375	0.5	133.333	48	0.271818	0.524476	0.468939	no	2.77778	0.48 to 16.03	0.37 to 20.62	FALSE	5	6	5	2	3	3	58.5	0.745095	V_SP_T5_sup
IDD	T5	inferior	SP						13	7	6	46.1538	0.461538	0.518875	112.423	18	12	6	33.3333	0.333333	0.485071	145.521	102	0.491657	0.522942	0.469589	yes	1.71429	0.4 to 7.43	0.32 to 9.17	FALSE	5	8	5	2	4	7	84.5	0.170457	V_SP_T5_inf
IDD	T6	superior	SP						12	6	6	50	0.5	0.522233	104.447	19	13	6	31.5789	0.315789	0.477567	151.23	93	0.324654	0.418778	0.517547	no	2.16667	0.49 to 9.6	0.39 to 11.89	FALSE	6	8	5	2	4	6	83	0.187572	V_SP_T6_sup
IDD	T6	inferior	SP						13	10	3	23.0769	0.230769	0.438529	190.029	17	10	7	41.1765	0.411765	0.5073	123.201	90.5	0.317809	0.424208	0.514845	no	0.428571	0.09 to 2.15	0.07 to 2.71	FALSE	5	8	4	2	4	7	75	0.117355	V_SP_T6_inf
IDD	T7	superior	SP						15	10	5	33.3333	0.333333	0.48795	146.385	20	14	6	30	0.3	0.470162	156.721	145	0.852073	0	1	no	1.16667	0.28 to 4.91	0.23 to 6.04	FALSE	6	9	5	2	5	8	101.5	0.086913	V_SP_T7_sup
IDD	T7	inferior	SP						15	8	7	46.6667	0.466667	0.516398	110.657	21	13	8	38.0952	0.380952	0.497613	130.624	144	0.625329	0.26449	0.607052	yes	1.42188	0.37 to 5.45	0.31 to 6.61	FALSE	7	9	5	2	5	8	102.5	0.0621691	V_SP_T7_inf
IDD	T8	superior	SP						12	7	5	41.6667	0.416667	0.514929	123.583	21	13	8	38.0952	0.380952	0.497613	130.624	121.5	0.859667	0	1	no	1.16071	0.27 to 4.93	0.22 to 6.07	FALSE	7	9	5	2	5	5	95	0.222725	V_SP_T8_sup
IDD	T8	inferior	SP						13	8	5	38.4615	0.384615	0.50637	131.656	22	11	11	50	0.5	0.511766	102.353	126.5	0.526861	0.438386	0.507903	yes	0.625	0.15 to 2.52	0.13 to 3.08	FALSE	7	9	6	2	5	6	107.5	0.202602	V_SP_T8_inf
IDD	T9	superior	SP						14	6	8	57.1429	0.571429	0.513553	89.8717	20	11	9	45	0.45	0.510418	113.426	123	0.505148	0.485714	0.485845	yes	1.62963	0.41 to 6.46	0.34 to 7.87	FALSE	7	9	4	2	4	8	83	0.0353112	V_SP_T9_sup
IDD	T9	inferior	SP						15	9	6	40	0.4	0.507093	126.773	21	13	8	38.0952	0.380952	0.497613	130.624	154.5	0.924341	0.0133581	0.907988	yes	1.08333	0.28 to 4.21	0.23 to 5.12	FALSE	7	9	5	2	4	9	95.5	0.0353226	V_SP_T9_inf
IDD	T10	superior	SP						15	8	7	46.6667	0.466667	0.516398	110.657	18	10	8	44.4444	0.444444	0.51131	115.045	132	0.916569	0.0162963	0.89842	yes	1.09375	0.28 to 4.33	0.23 to 5.28	FALSE	6	8	4	2	5	8	86	0.0611939	V_SP_T10_sup
IDD	T10	inferior	SP						17	12	5	29.4118	0.294118	0.469668	159.687	19	10	9	47.3684	0.473684	0.512989	108.298	132.5	0.285009	1.21732	0.269887	yes	0.462963	0.12 to 1.84	0.1 to 2.24	FALSE	6	9	4	2	5	10	94.5	0.0240398	V_SP_T10_inf
IDD	T11	superior	SP						14	9	5	35.7143	0.357143	0.497245	139.229	21	10	11	52.381	0.52381	0.511766	97.7008	122.5	0.349168	0.940241	0.332216	yes	0.505051	0.13 to 2.03	0.1 to 2.47	FALSE	6	9	6	2	4	8	102	0.108891	V_SP_T11_sup
IDD	T11	inferior	SP						16	12	4	25	0.25	0.447214	178.885	22	15	7	31.8182	0.318182	0.476731	149.83	164	0.665238	0.00908708	0.924056	no	0.714286	0.17 to 3.03	0.14 to 3.72	FALSE	6	10	6	2	4	10	112	0.0437238	V_SP_T11_inf
IDD	T12	superior	SP						16	8	8	50	0.5	0.516398	103.28	22	12	10	45.4545	0.454545	0.509647	112.122	168	0.79771	0.0767677	0.781727	yes	1.2	0.33 to 4.36	0.27 to 5.25	FALSE	7	10	5	2	5	9	109.5	0.0370603	V_SP_T12_sup
IDD	T12	inferior	SP						16	11	5	31.25	0.3125	0.478714	153.188	23	17	6	26.087	0.26087	0.448978	172.108	174.5	0.741715	0	1	no	1.28788	0.31 to 5.27	0.26 to 6.45	FALSE	7	10	6	2	6	8	129	0.0958226	V_SP_T12_inf
IDD	L1	superior	SP						20	13	7	35	0.35	0.48936	139.817	20	16	4	20	0.2	0.410391	205.196	170	0.302318	1.12853	0.28809	yes	2.15385	0.52 to 9.0	0.42 to 11.05	FALSE	6	9	5	2	7	11	128	0.0375173	V_SP_L1_sup
IDD	L1	inferior	SP						19	12	7	36.8421	0.368421	0.495595	134.519	19	12	7	36.8421	0.368421	0.495595	134.519	180.5	1	0	1	yes	1	0.27 to 3.74	0.22 to 4.52	FALSE	5	9	5	2	7	10	124.5	0.0802798	V_SP_L1_inf
IDD	L2	superior	SP						17	9	8	47.0588	0.470588	0.514496	109.33	21	9	12	57.1429	0.571429	0.507093	88.7412	160.5	0.552606	0.383193	0.535899	yes	0.666667	0.18 to 2.41	0.15 to 2.9	FALSE	6	9	6	2	5	10	118.5	0.0605989	V_SP_L2_sup
IDD	L2	inferior	SP						17	10	7	41.1765	0.411765	0.5073	123.201	20	8	12	60	0.6	0.502625	83.7708	138	0.267642	1.30334	0.253605	yes	0.466667	0.13 to 1.74	0.1 to 2.1	FALSE	5	9	6	2	5	10	117.5	0.0872544	V_SP_L2_inf
IDD	L3	superior	SP						19	7	12	63.1579	0.631579	0.495595	78.4691	20	5	15	75	0.75	0.444262	59.2349	167.5	0.439522	0.641447	0.423187	yes	0.571429	0.14 to 2.26	0.12 to 2.76	FALSE	7	8	5	2	6	11	114.5	0.0241065	V_SP_L3_sup
IDD	L3	inferior	SP						17	9	8	47.0588	0.470588	0.514496	109.33	19	6	13	68.4211	0.684211	0.477567	69.7982	127	0.207234	1.68456	0.194319	yes	0.410256	0.11 to 1.59	0.09 to 1.94	FALSE	6	8	5	2	4	11	95.5	0.025628	V_SP_L3_inf
IDD	L4	superior	SP						19	6	13	68.4211	0.684211	0.477567	69.7982	21	5	16	76.1905	0.761905	0.436436	57.2822	184	0.599489	0.302009	0.582626	yes	0.677083	0.17 to 2.73	0.14 to 3.34	FALSE	7	9	5	2	7	10	126.5	0.0355301	V_SP_L4_sup
IDD	L4	inferior	SP						19	9	10	52.6316	0.526316	0.512989	97.4679	20	11	9	45	0.45	0.510418	113.426	175.5	0.649671	0.22714	0.633653	yes	1.35802	0.39 to 4.79	0.32 to 5.74	FALSE	7	8	5	2	6	11	114.5	0.0241065	V_SP_L4_inf
IDD	L5	superior	SP						19	8	11	57.8947	0.578947	0.507257	87.6172	20	5	15	75	0.75	0.444262	59.2349	157.5	0.270969	1.28289	0.257362	yes	0.458333	0.12 to 1.79	0.1 to 2.17	FALSE	6	9	5	2	7	10	125.5	0.053313	V_SP_L5_sup
IDD	L5	inferior	SP						16	10	6	37.5	0.375	0.5	133.333	19	10	9	47.3684	0.473684	0.512989	108.298	137	0.575522	0.345395	0.556732	yes	0.666667	0.17 to 2.58	0.14 to 3.14	FALSE	5	9	5	2	6	8	110	0.139012	V_SP_L5_inf
IDD	S1	superior	SP						14	8	6	42.8571	0.428571	0.513553	119.829	17	9	8	47.0588	0.470588	0.514496	109.33	114	0.835915	0.0547278	0.815032	yes	0.84375	0.2 to 3.5	0.17 to 4.3	FALSE	5	7	5	1	7	6	89	0.205866	V_SP_S1_sup
IDD	C2	inferior	SP stage						16	0	16	100	1.4375	0.512348	35.6416	26	0	26	100	1.19231	0.401918	33.7093	157	0.0946921			empty cont. table				FALSE	7	10	9	3	6	7	183	0.497883	V_SP_C2_inf_s
IDD	C3	superior	SP stage						13	0	13	100	1.30769	0.480384	36.7353	26	0	26	100	1.23077	0.514408	41.7956	151.5	0.489293			empty cont. table				FALSE	9	10	7	1	2	10	80.5	0.00498611	V_SP_C3_sup_s
IDD	C3	inferior	SP stage						14	0	14	100	1.71429	0.468807	27.3471	25	0	25	100	1.44	0.711805	49.4309	121	0.0774709			empty cont. table				FALSE	8	10	7	1	4	9	100.5	0.0204076	V_SP_C3_inf_s
IDD	C4	superior	SP stage						14	0	14	100	1.85714	0.662994	35.6997	26	0	26	100	1.65385	0.561591	33.9567	153	0.356148			empty cont. table				FALSE	6	12	8	3	4	7	153	0.386914	V_SP_C4_sup_s
IDD	C4	inferior	SP stage						13	0	13	100	1.69231	0.85485	50.5139	24	0	24	100	1.5	0.722315	48.1543	138	0.526226			empty cont. table				FALSE	6	11	7	3	4	6	134	0.464954	V_SP_C4_inf_s
IDD	C5	superior	SP stage						15	0	15	100	1.66667	0.723747	43.4248	24	0	24	100	1.625	0.646899	39.8092	176.5	0.923731			empty cont. table				FALSE	5	10	9	3	5	7	166	0.675377	V_SP_C5_sup_s
IDD	C5	inferior	SP stage						16	0	16	100	1.875	0.806226	42.9987	23	0	23	100	1.82609	0.650327	35.6131	180	0.913283			empty cont. table				FALSE	6	10	7	3	5	8	148	0.278412	V_SP_C5_inf_s
IDD	C6	superior	SP stage						17	0	17	100	2.11765	0.857493	40.4927	27	0	27	100	1.7037	0.608581	35.721	168	0.105042	0.0557329	0.813372	zero frequencies	5	0.19 to 130.03	0.12 to 207.11	FALSE	7	12	8	2	6	9	167	0.108251	V_SP_C6_sup_s
IDD	C6	inferior	SP stage						17	0	17	100	1.70588	0.685994	40.2135	27	0	27	100	1.77778	0.697982	39.2615	217	0.751095			empty cont. table				FALSE	7	12	8	2	6	9	167	0.108251	V_SP_C6_inf_s
IDD	C7	superior	SP stage						16	0	16	100	1.625	0.619139	38.1009	25	0	25	100	1.6	0.645497	40.3436	194	0.869545			empty cont. table				FALSE	7	11	7	2	5	9	137	0.0734977	V_SP_C7_sup_s
IDD	C7	inferior	SP stage						17	0	17	100	1.17647	0.392953	33.401	25	0	25	100	1.2	0.408248	34.0207	207.5	0.865408			empty cont. table				FALSE	8	10	7	2	5	10	137	0.0399363	V_SP_C7_inf_s
IDD	T1	superior	SP stage						12	0	12	100	1.41667	0.514929	36.3479	23	0	23	100	1.21739	0.421741	34.643	110.5	0.230647			empty cont. table				FALSE	6	10	7	1	5	6	101	0.172052	V_SP_T1_sup_s
IDD	T1	inferior	SP stage						14	0	14	100	1.28571	0.468807	36.4628	22	0	22	100	1.13636	0.35125	30.91	131	0.287016			empty cont. table				FALSE	6	10	6	1	5	8	98	0.0524279	V_SP_T1_inf_s
IDD	T2	superior	SP stage						13	0	13	100	1.15385	0.375534	32.5463	22	0	22	100	1.13636	0.35125	30.91	140.5	0.910341			empty cont. table				FALSE	6	9	7	1	5	7	101	0.127609	V_SP_T2_sup_s
IDD	T2	inferior	SP stage						15	0	15	100	1.4	0.507093	36.2209	22	0	22	100	1.18182	0.501081	42.3992	124.5	0.097295			empty cont. table				FALSE	6	10	6	2	6	7	125	0.189241	V_SP_T2_inf_s
IDD	T3	superior	SP stage						11	0	11	100	1.45455	0.522233	35.9035	19	0	19	100	1.21053	0.713283	58.9233	70.5	0.0501798	0	1	zero frequencies	0.536232	0.02 to 14.31	0.01 to 22.88	FALSE	5	8	6	1	6	4	88.5	0.470468	V_SP_T3_sup_s
IDD	T3	inferior	SP stage						10	0	10	100	1.3	0.483046	37.1574	21	0	21	100	1.33333	0.57735	43.3013	105	1			empty cont. table				FALSE	6	8	7	0	5	5	72.5	0.145238	V_SP_T3_inf_s
IDD	T4	superior	SP stage						8	0	8	100	1.375	0.744024	54.1108	20	0	20	100	1.3	0.571241	43.9416	78.5	0.946427			empty cont. table				FALSE	6	9	5	1	3	4	55.5	0.191601	V_SP_T4_sup_s
IDD	T4	inferior	SP stage						10	0	10	100	1.3	0.483046	37.1574	21	0	21	100	1.42857	0.74642	52.2494	100	0.815659	0	1	zero frequencies	0.650794	0.02 to 17.4	0.02 to 27.82	FALSE	6	9	6	1	3	6	67.5	0.0943209	V_SP_T4_inf_s
IDD	T5	superior	SP stage						8	0	8	100	1.625	0.517549	31.8492	16	0	16	100	1.5	0.816497	54.4331	50.5	0.364289	0	1	zero frequencies	0.607843	0.02 to 16.62	0.01 to 26.65	FALSE	5	6	5	2	3	3	58.5	0.745095	V_SP_T5_sup_s
IDD	T5	inferior	SP stage						13	0	13	100	1.53846	0.660225	42.9146	19	0	19	100	1.47368	0.841191	57.0808	109	0.530677	0	1	zero frequencies	0.45679	0.02 to 12.1	0.01 to 19.32	FALSE	6	8	5	2	4	7	85.5	0.125023	V_SP_T5_inf_s
IDD	T6	superior	SP stage						12	0	12	100	1.5	0.522233	34.8155	19	0	19	100	1.47368	0.841191	57.0808	99	0.493321	0	1	zero frequencies	0.493333	0.02 to 13.11	0.01 to 20.95	FALSE	6	8	5	2	4	6	83	0.187572	V_SP_T6_sup_s
IDD	T6	inferior	SP stage						13	0	13	100	1.30769	0.630425	48.209	17	0	17	100	1.52941	0.799816	52.2957	92	0.362863	0	1	zero frequencies	0.407407	0.02 to 10.83	0.01 to 17.31	FALSE	5	8	4	2	4	7	75	0.117355	V_SP_T6_inf_s
IDD	T7	superior	SP stage						15	0	15	100	1.4	0.632456	45.1754	20	0	20	100	1.5	0.945905	63.0604	148	0.951145	0.276199	0.599203	zero frequencies	0.23871	0.01 to 5.35	0.01 to 8.35	FALSE	6	9	5	2	5	8	101.5	0.086913	V_SP_T7_sup_s
IDD	T7	inferior	SP stage						15	0	15	100	1.6	0.736788	46.0493	21	0	21	100	1.57143	0.92582	58.9158	145	0.661469	0.242017	0.622753	zero frequencies	0.251613	0.01 to 5.63	0.01 to 8.79	FALSE	7	9	5	2	5	8	102.5	0.0621691	V_SP_T7_inf_s
IDD	T8	superior	SP stage						12	0	12	100	1.58333	0.792961	50.0818	21	0	21	100	1.57143	0.92582	58.9158	120.5	0.829754	0.118808	0.730331	zero frequencies	0.312	0.01 to 7.05	0.01 to 11.01	FALSE	7	9	5	2	5	5	95	0.222725	V_SP_T8_sup_s
IDD	T8	inferior	SP stage						13	0	13	100	1.61538	0.960769	59.4762	22	0	22	100	1.63636	0.789542	48.2498	132.5	0.702691	0	1	no	1.75	0.1 to 30.59	0.07 to 46.13	FALSE	7	9	6	2	5	6	107.5	0.202602	V_SP_T8_inf_s
IDD	T9	superior	SP stage						14	0	14	100	1.78571	0.892582	49.9846	20	0	20	100	1.6	0.820783	51.2989	122	0.498724	0	1	no	1.46154	0.08 to 25.53	0.06 to 38.49	FALSE	7	9	4	2	4	8	83	0.0353112	V_SP_T9_sup_s
IDD	T9	inferior	SP stage						15	0	15	100	1.6	0.828079	51.7549	21	0	21	100	1.57143	0.92582	58.9158	151.5	0.839155	0.242017	0.622753	zero frequencies	0.251613	0.01 to 5.63	0.01 to 8.79	FALSE	7	9	5	2	4	9	95.5	0.0353226	V_SP_T9_inf_s
IDD	T10	superior	SP stage						15	0	15	100	1.6	0.736788	46.0493	18	0	18	100	1.66667	0.970143	58.2086	133	0.95168	0.359274	0.54891	zero frequencies	0.212903	0.01 to 4.8	0.01 to 7.48	FALSE	6	8	4	2	5	8	86	0.0611939	V_SP_T10_sup_s
IDD	T10	inferior	SP stage						17	0	17	100	1.35294	0.606339	44.8164	19	0	19	100	1.68421	0.945905	56.1631	131	0.270296	0.419596	0.517139	zero frequencies	0.2	0.01 to 4.47	0.01 to 6.98	FALSE	6	9	4	2	5	10	94.5	0.0240398	V_SP_T10_inf_s
IDD	T11	superior	SP stage						14	0	14	100	1.42857	0.646206	45.2344	21	0	21	100	1.66667	0.795822	47.7493	122.5	0.363002	0	1	zero frequencies	0.471264	0.02 to 12.41	0.01 to 19.8	FALSE	6	9	6	2	4	8	102	0.108891	V_SP_T11_sup_s
IDD	T11	inferior	SP stage						16	0	16	100	1.25	0.447214	35.7771	22	0	22	100	1.36364	0.581087	42.6131	162	0.613218			empty cont. table				FALSE	6	10	6	2	4	10	112	0.0437238	V_SP_T11_inf_s
IDD	T12	superior	SP stage						16	0	16	100	1.5625	0.629153	40.2658	22	0	22	100	1.54545	0.670982	43.4165	171	0.881217			empty cont. table				FALSE	7	10	5	2	5	9	109.5	0.0370603	V_SP_T12_sup_s
IDD	T12	inferior	SP stage						16	0	16	100	1.3125	0.478714	36.4734	23	0	23	100	1.26087	0.448978	35.6086	174.5	0.741715			empty cont. table				FALSE	7	10	6	2	6	8	129	0.0958226	V_SP_T12_inf_s
IDD	L1	superior	SP stage						20	0	20	100	1.35	0.48936	36.2489	20	0	20	100	1.2	0.410391	34.1993	170	0.302318			empty cont. table				FALSE	6	9	5	2	7	11	128	0.0375173	V_SP_L1_sup_s
IDD	L1	inferior	SP stage						19	0	19	100	1.42105	0.606977	42.7132	19	0	19	100	1.36842	0.495595	36.2165	177	0.917127			empty cont. table				FALSE	5	9	5	2	7	10	124.5	0.0802798	V_SP_L1_inf_s
IDD	L2	superior	SP stage						17	0	17	100	1.52941	0.624264	40.8173	21	0	21	100	1.66667	0.658281	39.4968	158.5	0.52324			empty cont. table				FALSE	6	9	6	2	5	10	118.5	0.0605989	V_SP_L2_sup_s
IDD	L2	inferior	SP stage						17	0	17	100	1.52941	0.71743	46.9089	20	0	20	100	1.75	0.786398	44.937	142	0.354191	0	1	zero frequencies	0.371429	0.01 to 9.72	0.01 to 15.5	FALSE	5	9	6	2	5	10	117.5	0.0872544	V_SP_L2_inf_s
IDD	L3	superior	SP stage						19	0	19	100	1.94737	0.848115	43.5518	20	0	20	100	2	0.794719	39.736	185.5	0.904436	0	1	zero frequencies	0.333333	0.01 to 8.7	0.01 to 13.86	FALSE	7	8	5	2	6	11	114.5	0.0241065	V_SP_L3_sup_s
IDD	L3	inferior	SP stage						17	0	17	100	1.52941	0.624264	40.8173	19	0	19	100	1.89474	0.737468	38.9219	117.5	0.132091			empty cont. table				FALSE	6	8	5	2	4	11	95.5	0.025628	V_SP_L3_inf_s
IDD	L4	superior	SP stage						19	0	19	100	1.94737	0.848115	43.5518	21	0	21	100	2.04762	0.740013	36.1402	185.5	0.697126			empty cont. table				FALSE	7	9	5	2	7	10	126.5	0.0355301	V_SP_L4_sup_s
IDD	L4	inferior	SP stage						19	0	19	100	1.57895	0.606977	38.4419	20	0	20	100	1.55	0.686333	44.2795	181	0.788958			empty cont. table				FALSE	7	8	5	2	6	11	114.5	0.0241065	V_SP_L4_inf_s
IDD	L5	superior	SP stage						19	0	19	100	1.73684	0.733493	42.2314	20	0	20	100	1.9	0.640723	33.7223	163.5	0.421227			empty cont. table				FALSE	6	9	5	2	7	10	125.5	0.053313	V_SP_L5_sup_s
IDD	L5	inferior	SP stage						16	0	16	100	1.5625	0.892095	57.0941	19	0	19	100	1.57895	0.692483	43.8572	141	0.694254	0.007619	0.930443	zero frequencies	3.77419	0.14 to 99.25	0.09 to 158.33	FALSE	5	9	5	2	6	8	110	0.139012	V_SP_L5_inf_s
IDD	S1	superior	SP stage						14	0	14	100	1.57143	0.755929	48.1046	17	0	17	100	1.58824	0.712287	44.8477	116	0.911668			empty cont. table				FALSE	5	7	5	1	7	6	89	0.205866	V_SP_S1_sup_s
IDD	C2	inferior	SC						18	14	4	22.2222	0.222222	0.427793	192.507	27	26	1	3.7037	0.037037	0.19245	519.615	198	0.058281	2.10938	0.146399	no	7.42857	0.76 to 73.03	0.54 to 101.41	FALSE	7	11	9	3	6	9	198	0.269438	V_OCH_C2_inf_AS
IDD	C3	superior	SC						14	12	2	14.2857	0.142857	0.363137	254.196	27	26	1	3.7037	0.037037	0.19245	519.615	169	0.234747	0.36179	0.547514	no	4.33333	0.36 to 52.58	0.25 to 75.25	FALSE	9	11	7	1	3	10	95	0.00599224	V_OCH_C3_sup_AS
IDD	C3	inferior	SC						14	6	8	57.1429	0.571429	0.513553	89.8717	27	19	8	29.6296	0.296296	0.465322	157.046	137	0.0938763	2.93291	0.0867909	yes	3.16667	0.83 to 12.13	0.68 to 14.7	FALSE	9	11	7	1	4	9	104	0.0131438	V_OCH_C3_inf_AS
IDD	C4	superior	SC						17	9	8	47.0588	0.470588	0.514496	109.33	26	15	11	42.3077	0.423077	0.503831	119.087	210.5	0.772804	0.0940849	0.759047	yes	1.21212	0.35 to 4.15	0.3 to 4.95	FALSE	6	12	8	3	4	10	165	0.138584	V_OCH_C4_sup_AS
IDD	C4	inferior	SC						15	12	3	20	0.2	0.414039	207.02	26	18	8	30.7692	0.307692	0.470679	152.971	174	0.469796	0.147259	0.701169	no	0.5625	0.12 to 2.56	0.1 to 3.18	FALSE	6	12	8	3	4	8	157	0.276809	V_OCH_C4_inf_AS
IDD	C5	superior	SC						15	8	7	46.6667	0.466667	0.516398	110.657	24	12	12	50	0.5	0.510754	102.151	174	0.854536	0.0410526	0.839436	yes	0.875	0.24 to 3.18	0.2 to 3.83	FALSE	5	10	9	3	5	7	166	0.675377	V_OCH_C5_sup_AS
IDD	C5	inferior	SC						17	8	9	52.9412	0.529412	0.514496	97.1825	25	12	13	52	0.52	0.509902	98.0581	210.5	0.964568	0.00359358	0.952198	yes	1.03846	0.3 to 3.57	0.25 to 4.26	FALSE	6	10	9	3	5	9	176.5	0.328412	V_OCH_C5_inf_AS
IDD	C6	superior	SC						18	7	11	61.1111	0.611111	0.501631	82.0851	27	14	13	48.1481	0.481481	0.509175	105.752	211.5	0.405991	0.729167	0.393153	yes	1.69231	0.5 to 5.68	0.42 to 6.76	FALSE	7	12	8	2	6	10	171	0.0747976	V_OCH_C6_sup_AS
IDD	C6	inferior	SC						17	13	4	23.5294	0.235294	0.437237	185.826	27	16	11	40.7407	0.407407	0.500712	122.902	190	0.252349	1.37532	0.240899	yes	0.447552	0.12 to 1.74	0.09 to 2.12	FALSE	7	12	8	2	6	9	167	0.108251	V_OCH_C6_inf_AS
IDD	C7	superior	SC						17	11	6	35.2941	0.352941	0.492592	139.568	26	15	11	42.3077	0.423077	0.503831	119.087	205.5	0.660032	0.211518	0.64558	yes	0.743802	0.21 to 2.63	0.18 to 3.15	FALSE	8	11	7	2	5	10	141.5	0.0358737	V_OCH_C7_sup_AS
IDD	C7	inferior	SC						17	16	1	5.88235	0.0588235	0.242536	412.311	25	22	3	12	0.12	0.331662	276.385	199.5	0.528813	0.0162539	0.898552	no	0.458333	0.04 to 4.82	0.03 to 6.76	FALSE	8	10	7	2	5	10	137	0.0399363	V_OCH_C7_inf_AS
IDD	T1	superior	SC						14	13	1	7.14286	0.0714286	0.267261	374.166	25	24	1	4	0.04	0.2	500	169.5	0.701692	0	1	no	1.84615	0.11 to 32.01	0.07 to 48.21	FALSE	7	11	7	1	6	7	121	0.0917554	V_OCH_T1_sup_AS
IDD	T1	inferior	SC						15	15	0	0	0	0		25	25	0	0	0	0		187.5	1			empty cont. table				FALSE	7	11	7	1	6	8	124.5	0.060173	V_OCH_T1_inf_AS
IDD	T2	superior	SC						17	17	0	0	0	0		23	23	0	0	0	0		195.5	1			empty cont. table				FALSE	6	10	7	1	6	10	127	0.0441427	V_OCH_T2_sup_AS
IDD	T2	inferior	SC						18	17	1	5.55556	0.0555556	0.235702	424.264	22	20	2	9.09091	0.0909091	0.294245	323.669	191	0.698588	0	1	no	0.588235	0.05 to 7.07	0.03 to 10.1	FALSE	6	10	6	2	6	10	134	0.0633597	V_OCH_T2_inf_AS
IDD	T3	superior	SC						13	13	0	0	0	0		21	20	1	4.7619	0.047619	0.218218	458.258	130	0.467671	0	1	zero frequencies	0.506173	0.02 to 13.37	0.01 to 21.33	FALSE	6	9	6	1	6	6	99	0.15791	V_OCH_T3_sup_AS
IDD	T3	inferior	SC						12	12	0	0	0	0		22	20	2	9.09091	0.0909091	0.294245	323.669	120	0.309408	0.0986032	0.753512	zero frequencies	0.328	0.01 to 7.4	0.01 to 11.56	FALSE	6	9	7	0	6	6	90	0.105479	V_OCH_T3_inf_AS
IDD	T4	superior	SC						13	13	0	0	0	0		21	20	1	4.7619	0.047619	0.218218	458.258	130	0.467671	0	1	zero frequencies	0.506173	0.02 to 13.37	0.01 to 21.33	FALSE	6	10	5	1	4	8	78	0.0272204	V_OCH_T4_sup_AS
IDD	T4	inferior	SC						12	12	0	0	0	0		21	19	2	9.52381	0.0952381	0.300793	315.832	114	0.297925	0.118808	0.730331	zero frequencies	0.312	0.01 to 7.05	0.01 to 11.01	FALSE	6	9	6	1	4	7	81	0.074017	V_OCH_T4_inf_AS
IDD	T5	superior	SC						14	14	0	0	0	0		18	17	1	5.55556	0.0555556	0.235702	424.264	119	0.41283	0	1	zero frequencies	0.402299	0.02 to 10.64	0.01 to 16.99	FALSE	6	7	5	2	4	8	84	0.092407	V_OCH_T5_sup_AS
IDD	T5	inferior	SC						14	14	0	0	0	0		20	17	3	15	0.15	0.366348	244.232	119	0.144413	0.816052	0.366337	zero frequencies	0.172414	0.01 to 3.62	0.01 to 5.59	FALSE	6	9	5	2	4	8	92	0.0757383	V_OCH_T5_inf_AS
IDD	T6	superior	SC						15	15	0	0	0	0		21	18	3	14.2857	0.142857	0.358569	250.998	135	0.140467	0.841558	0.358951	zero frequencies	0.170507	0.01 to 3.56	0.01 to 5.5	FALSE	6	9	6	2	5	8	112.5	0.126255	V_OCH_T6_sup_AS
IDD	T6	inferior	SC						15	15	0	0	0	0		21	18	3	14.2857	0.142857	0.358569	250.998	135	0.140467	0.841558	0.358951	zero frequencies	0.170507	0.01 to 3.56	0.01 to 5.5	FALSE	6	9	6	2	5	8	112.5	0.126255	V_OCH_T6_inf_AS
IDD	T7	superior	SC						16	16	0	0	0	0		21	18	3	14.2857	0.142857	0.358569	250.998	144	0.127689	0.939521	0.332401	zero frequencies	0.160173	0.01 to 3.34	0.0 to 5.15	FALSE	7	9	5	2	5	9	105	0.0408584	V_OCH_T7_sup_AS
IDD	T7	inferior	SC						15	15	0	0	0	0		20	19	1	5	0.05	0.223607	447.214	142.5	0.418923	0	1	zero frequencies	0.419355	0.02 to 11.03	0.01 to 17.59	FALSE	7	8	5	2	5	8	98	0.0674457	V_OCH_T7_inf_AS
IDD	T8	superior	SC						13	13	0	0	0	0		21	20	1	4.7619	0.047619	0.218218	458.258	130	0.467671	0	1	zero frequencies	0.506173	0.02 to 13.37	0.01 to 21.33	FALSE	7	9	5	2	5	6	97.5	0.145489	V_OCH_T8_sup_AS
IDD	T8	inferior	SC						14	14	0	0	0	0		23	21	2	8.69565	0.0869565	0.288104	331.32	147	0.280569	0.148148	0.700312	zero frequencies	0.296552	0.01 to 6.64	0.01 to 10.35	FALSE	7	9	7	2	5	7	121	0.186763	V_OCH_T8_inf_AS
IDD	T9	superior	SC						16	16	0	0	0	0		24	23	1	4.16667	0.0416667	0.204124	489.898	184	0.443994	0	1	zero frequencies	0.474747	0.02 to 12.39	0.01 to 19.75	FALSE	7	10	7	2	4	10	124	0.045665	V_OCH_T9_sup_AS
IDD	T9	inferior	SC						16	15	1	6.25	0.0625	0.25	400	23	21	2	8.69565	0.0869565	0.288104	331.32	179.5	0.804622	0	1	no	0.7	0.06 to 8.44	0.04 to 12.07	FALSE	7	10	6	2	4	10	113	0.0312094	V_OCH_T9_inf_AS
IDD	T10	superior	SC						16	15	1	6.25	0.0625	0.25	400	20	19	1	5	0.05	0.223607	447.214	158	0.904232	0	1	no	1.26667	0.07 to 21.97	0.05 to 33.09	FALSE	6	9	5	2	5	9	104	0.0584849	V_OCH_T10_sup_AS
IDD	T10	inferior	SC						16	16	0	0	0	0		21	19	2	9.52381	0.0952381	0.300793	315.832	152	0.225201	0.286703	0.592341	zero frequencies	0.236364	0.01 to 5.28	0.01 to 8.23	FALSE	6	10	5	2	5	9	108.5	0.0524402	V_OCH_T10_inf_AS
IDD	T11	superior	SC						16	16	0	0	0	0		22	21	1	4.54545	0.0454545	0.213201	469.042	168	0.423999	0	1	zero frequencies	0.434343	0.02 to 11.36	0.01 to 18.11	FALSE	6	10	6	2	5	9	120	0.0782408	V_OCH_T11_sup_AS
IDD	T11	inferior	SC						17	16	1	5.88235	0.0588235	0.242536	412.311	22	19	3	13.6364	0.136364	0.35125	257.583	172.5	0.450663	0.0672221	0.795425	no	0.395833	0.04 to 4.19	0.03 to 5.88	FALSE	6	10	6	2	5	10	123	0.0532857	V_OCH_T11_inf_AS
IDD	T12	superior	SC						17	16	1	5.88235	0.0588235	0.242536	412.311	23	21	2	8.69565	0.0869565	0.288104	331.32	190	0.764356	0	1	no	0.65625	0.05 to 7.89	0.04 to 11.28	FALSE	7	10	6	2	6	9	132	0.0649809	V_OCH_T12_sup_AS
IDD	T12	inferior	SC						17	16	1	5.88235	0.0588235	0.242536	412.311	23	20	3	13.0435	0.130435	0.34435	264.002	181.5	0.477331	0.0454675	0.831147	no	0.416667	0.04 to 4.4	0.03 to 6.17	FALSE	7	10	6	2	6	9	132	0.0649809	V_OCH_T12_inf_AS
IDD	L1	superior	SC						20	20	0	0	0	0		21	18	3	14.2857	0.142857	0.358569	250.998	180	0.0881355	1.33605	0.247731	zero frequencies	0.12892	0.01 to 2.67	0.0 to 4.11	FALSE	6	9	6	2	7	11	142.5	0.0598655	V_OCH_L1_sup_AS
IDD	L1	inferior	SC						20	19	1	5	0.05	0.223607	447.214	21	19	2	9.52381	0.0952381	0.300793	315.832	200.5	0.602878	0	1	no	0.5	0.04 to 5.99	0.03 to 8.56	FALSE	6	9	6	2	7	11	142.5	0.0598655	V_OCH_L1_inf_AS
IDD	L2	superior	SC		x				18	18	0	0	0	0		21	16	5	23.8095	0.238095	0.436436	183.303	144	0.0304436	3.01649	0.0824216	zero frequencies	0.0810811	0.0 to 1.58	0.0 to 2.42	FALSE	6	9	6	2	5	11	121.5	0.042155	V_OCH_L2_sup_AS
IDD	L2	inferior	SC						17	16	1	5.88235	0.0588235	0.242536	412.311	21	17	4	19.0476	0.190476	0.402374	211.246	155	0.248961	0.505764	0.476979	no	0.265625	0.03 to 2.64	0.02 to 3.67	FALSE	6	9	6	2	5	10	118.5	0.0605989	V_OCH_L2_inf_AS
IDD	L3	superior	SC						18	17	1	5.55556	0.0555556	0.235702	424.264	21	18	3	14.2857	0.142857	0.358569	250.998	172.5	0.391171	0.134311	0.714003	no	0.352941	0.03 to 3.73	0.02 to 5.24	FALSE	7	9	5	2	5	11	110	0.0179369	V_OCH_L3_sup_AS
IDD	L3	inferior	SC						19	16	3	15.7895	0.157895	0.374634	237.268	21	16	5	23.8095	0.238095	0.436436	183.303	183.5	0.544686	0.056391	0.812294	no	0.6	0.12 to 2.94	0.1 to 3.7	FALSE	7	9	5	2	6	11	119.5	0.021153	V_OCH_L3_inf_AS
IDD	L4	superior	SC						20	17	3	15	0.15	0.366348	244.232	21	19	2	9.52381	0.0952381	0.300793	315.832	198.5	0.612823	0.00338955	0.953574	no	1.67647	0.25 to 11.27	0.19 to 14.81	FALSE	7	9	5	2	7	11	129	0.0244734	V_OCH_L4_sup_AS
IDD	L4	inferior	SC						20	17	3	15	0.15	0.366348	244.232	20	18	2	10	0.1	0.307794	307.794	190	0.653811	0	1	no	1.58824	0.24 to 10.7	0.18 to 14.08	FALSE	7	8	5	2	7	11	123.5	0.0277362	V_OCH_L4_inf_AS
IDD	L5	superior	SC						18	17	1	5.55556	0.0555556	0.235702	424.264	21	17	4	19.0476	0.190476	0.402374	211.246	163.5	0.22403	0.602206	0.437738	no	0.25	0.03 to 2.47	0.02 to 3.44	FALSE	6	10	5	2	7	9	128.5	0.0688063	V_OCH_L5_sup_AS
IDD	L5	inferior	SC						18	15	3	16.6667	0.166667	0.383482	230.089	20	16	4	20	0.2	0.410391	205.196	174	0.8108	0	1	no	0.8	0.15 to 4.18	0.12 to 5.31	FALSE	5	10	5	2	7	9	127.5	0.100116	V_OCH_L5_inf_AS
IDD	S1	superior	SC						18	14	4	22.2222	0.222222	0.427793	192.507	20	17	3	15	0.15	0.366348	244.232	167	0.586389	0.0238351	0.877305	no	1.61905	0.31 to 8.48	0.24 to 10.75	FALSE	6	9	5	2	8	8	130	0.119005	V_OCH_S1_sup_AS
IDD	C2	inferior	NB						17	15	2	11.7647	0.117647	0.332106	282.29	27	23	4	14.8148	0.148148	0.362014	244.359	222.5	0.792154	0	1	no	0.766667	0.12 to 4.72	0.1 to 6.13	FALSE	7	11	9	3	6	8	193.5	0.359873	V_OCH_C2_inf_NB
IDD	C3	superior	NB						14	9	5	35.7143	0.357143	0.497245	139.229	27	22	5	18.5185	0.185185	0.395847	213.758	156.5	0.237027	0.692868	0.405191	no	2.44444	0.57 to 10.55	0.46 to 13.01	FALSE	9	11	7	1	3	10	95	0.00599224	V_OCH_C3_sup_NB
IDD	C3	inferior	NB						14	9	5	35.7143	0.357143	0.497245	139.229	27	21	6	22.2222	0.222222	0.423659	190.647	163.5	0.370595	0.305758	0.580295	no	1.94444	0.47 to 8.05	0.38 to 9.87	FALSE	9	11	7	1	4	9	104	0.0131438	V_OCH_C3_inf_NB
IDD	C4	superior	NB						17	10	7	41.1765	0.411765	0.5073	123.201	26	19	7	26.9231	0.269231	0.452344	168.014	189.5	0.34287	0.951045	0.329453	yes	1.9	0.52 to 6.96	0.43 to 8.38	FALSE	6	12	8	3	4	10	165	0.138584	V_OCH_C4_sup_NB
IDD	C4	inferior	NB						15	12	3	20	0.2	0.414039	207.02	26	22	4	15.3846	0.153846	0.367946	239.165	186	0.724159	0	1	no	1.375	0.26 to 7.19	0.21 to 9.11	FALSE	6	12	8	3	4	8	157	0.276809	V_OCH_C4_inf_NB
IDD	C5	superior	NB						15	12	3	20	0.2	0.414039	207.02	24	22	2	8.33333	0.0833333	0.28233	338.796	159	0.306949	0.32261	0.570043	no	2.75	0.4 to 18.8	0.31 to 24.78	FALSE	5	10	9	3	5	7	166	0.675377	V_OCH_C5_sup_NB
IDD	C5	inferior	NB						17	11	6	35.2941	0.352941	0.492592	139.568	25	21	4	16	0.16	0.374166	233.854	171.5	0.159607	1.14913	0.283731	no	2.86364	0.66 to 12.34	0.54 to 15.21	FALSE	6	10	9	3	5	9	176.5	0.328412	V_OCH_C5_inf_NB
IDD	C6	superior	NB						18	14	4	22.2222	0.222222	0.427793	192.507	27	21	6	22.2222	0.222222	0.423659	190.647	243	1	0	1	no	1	0.24 to 4.2	0.19 to 5.16	FALSE	7	12	8	2	6	10	171	0.0747976	V_OCH_C6_sup_NB
IDD	C6	inferior	NB						17	14	3	17.6471	0.176471	0.392953	222.673	27	23	4	14.8148	0.148148	0.362014	244.359	223	0.819473	0	1	no	1.23214	0.24 to 6.34	0.19 to 8.02	FALSE	7	12	8	2	6	9	167	0.108251	V_OCH_C6_inf_NB
IDD	C7	superior	NB						17	15	2	11.7647	0.117647	0.332106	282.29	26	22	4	15.3846	0.153846	0.367946	239.165	213	0.756308	0	1	no	0.733333	0.12 to 4.53	0.09 to 5.88	FALSE	8	11	7	2	5	10	141.5	0.0358737	V_OCH_C7_sup_NB
IDD	C7	inferior	NB						17	17	0	0	0	0		25	23	2	8	0.08	0.276887	346.109	195.5	0.251815	0.208765	0.647737	zero frequencies	0.268571	0.01 to 5.95	0.01 to 9.27	FALSE	8	10	7	2	5	10	137	0.0399363	V_OCH_C7_inf_NB
IDD	T1	superior	NB						14	14	0	0	0	0		25	24	1	4	0.04	0.2	500	168	0.487131	0	1	zero frequencies	0.563218	0.02 to 14.76	0.01 to 23.53	FALSE	7	11	7	1	6	7	121	0.0917554	V_OCH_T1_sup_NB
IDD	T1	inferior	NB						15	15	0	0	0	0		25	24	1	4	0.04	0.2	500	180	0.469706	0	1	zero frequencies	0.526882	0.02 to 13.77	0.01 to 21.95	FALSE	7	11	7	1	6	8	124.5	0.060173	V_OCH_T1_inf_NB
IDD	T2	superior	NB						17	17	0	0	0	0		23	23	0	0	0	0		195.5	1			empty cont. table				FALSE	6	10	7	1	6	10	127	0.0441427	V_OCH_T2_sup_NB
IDD	T2	inferior	NB						18	18	0	0	0	0		22	22	0	0	0	0		198	1			empty cont. table				FALSE	6	10	6	2	6	10	134	0.0633597	V_OCH_T2_inf_NB
IDD	T3	superior	NB						13	13	0	0	0	0		21	21	0	0	0	0		136.5	1			empty cont. table				FALSE	6	9	6	1	6	6	99	0.15791	V_OCH_T3_sup_NB
IDD	T3	inferior	NB						12	12	0	0	0	0		22	21	1	4.54545	0.0454545	0.213201	469.042	126	0.498404	0	1	zero frequencies	0.573333	0.02 to 15.17	0.01 to 24.22	FALSE	6	9	7	0	6	6	90	0.105479	V_OCH_T3_inf_NB
IDD	T4	superior	NB						13	13	0	0	0	0		21	20	1	4.7619	0.047619	0.218218	458.258	130	0.467671	0	1	zero frequencies	0.506173	0.02 to 13.37	0.01 to 21.33	FALSE	6	10	5	1	4	8	78	0.0272204	V_OCH_T4_sup_NB
IDD	T4	inferior	NB						12	12	0	0	0	0		21	21	0	0	0	0		126	1			empty cont. table				FALSE	6	9	6	1	4	7	81	0.074017	V_OCH_T4_inf_NB
IDD	T5	superior	NB						14	14	0	0	0	0		18	17	1	5.55556	0.0555556	0.235702	424.264	119	0.41283	0	1	zero frequencies	0.402299	0.02 to 10.64	0.01 to 16.99	FALSE	6	7	5	2	4	8	84	0.092407	V_OCH_T5_sup_NB
IDD	T5	inferior	NB						14	14	0	0	0	0		20	17	3	15	0.15	0.366348	244.232	119	0.144413	0.816052	0.366337	zero frequencies	0.172414	0.01 to 3.62	0.01 to 5.59	FALSE	6	9	5	2	4	8	92	0.0757383	V_OCH_T5_inf_NB
IDD	T6	superior	NB						15	15	0	0	0	0		21	19	2	9.52381	0.0952381	0.300793	315.832	142.5	0.241094	0.242017	0.622753	zero frequencies	0.251613	0.01 to 5.63	0.01 to 8.79	FALSE	6	9	6	2	5	8	112.5	0.126255	V_OCH_T6_sup_NB
IDD	T6	inferior	NB						15	15	0	0	0	0		21	18	3	14.2857	0.142857	0.358569	250.998	135	0.140467	0.841558	0.358951	zero frequencies	0.170507	0.01 to 3.56	0.01 to 5.5	FALSE	6	9	6	2	5	8	112.5	0.126255	V_OCH_T6_inf_NB
IDD	T7	superior	NB						16	16	0	0	0	0		21	18	3	14.2857	0.142857	0.358569	250.998	144	0.127689	0.939521	0.332401	zero frequencies	0.160173	0.01 to 3.34	0.0 to 5.15	FALSE	7	9	5	2	5	9	105	0.0408584	V_OCH_T7_sup_NB
IDD	T7	inferior	NB						15	15	0	0	0	0		20	17	3	15	0.15	0.366348	244.232	127.5	0.130583	0.919054	0.337724	zero frequencies	0.16129	0.01 to 3.38	0.0 to 5.21	FALSE	7	8	5	2	5	8	98	0.0674457	V_OCH_T7_inf_NB
IDD	T8	superior	NB						13	13	0	0	0	0		21	20	1	4.7619	0.047619	0.218218	458.258	130	0.467671	0	1	zero frequencies	0.506173	0.02 to 13.37	0.01 to 21.33	FALSE	7	9	5	2	5	6	97.5	0.145489	V_OCH_T8_sup_NB
IDD	T8	inferior	NB						14	14	0	0	0	0		23	22	1	4.34783	0.0434783	0.208514	479.583	154	0.468782	0	1	zero frequencies	0.517241	0.02 to 13.58	0.01 to 21.66	FALSE	7	9	7	2	5	7	121	0.186763	V_OCH_T8_inf_NB
IDD	T9	superior	NB						16	16	0	0	0	0		24	24	0	0	0	0		192	1			empty cont. table				FALSE	7	10	7	2	4	10	124	0.045665	V_OCH_T9_sup_NB
IDD	T9	inferior	NB						16	16	0	0	0	0		23	22	1	4.34783	0.0434783	0.208514	479.583	176	0.434256	0	1	zero frequencies	0.454545	0.02 to 11.88	0.01 to 18.93	FALSE	7	10	6	2	4	10	113	0.0312094	V_OCH_T9_inf_NB
IDD	T10	superior	NB						16	16	0	0	0	0		20	19	1	5	0.05	0.223607	447.214	152	0.401736	0	1	zero frequencies	0.393939	0.02 to 10.34	0.01 to 16.48	FALSE	6	9	5	2	5	9	104	0.0584849	V_OCH_T10_sup_NB
IDD	T10	inferior	NB						17	17	0	0	0	0		21	21	0	0	0	0		178.5	1			empty cont. table				FALSE	6	10	5	2	5	10	111	0.0347779	V_OCH_T10_inf_NB
IDD	T11	superior	NB						16	16	0	0	0	0		22	22	0	0	0	0		176	1			empty cont. table				FALSE	6	10	6	2	5	9	120	0.0782408	V_OCH_T11_sup_NB
IDD	T11	inferior	NB						17	17	0	0	0	0		22	22	0	0	0	0		187	1			empty cont. table				FALSE	6	10	6	2	5	10	123	0.0532857	V_OCH_T11_inf_NB
IDD	T12	superior	NB						17	17	0	0	0	0		23	23	0	0	0	0		195.5	1			empty cont. table				FALSE	7	10	6	2	6	9	132	0.0649809	V_OCH_T12_sup_NB
IDD	T12	inferior	NB						17	17	0	0	0	0		23	23	0	0	0	0		195.5	1			empty cont. table				FALSE	7	10	6	2	6	9	132	0.0649809	V_OCH_T12_inf_NB
IDD	L1	superior	NB						20	20	0	0	0	0		21	19	2	9.52381	0.0952381	0.300793	315.832	190	0.172955	0.475893	0.490289	zero frequencies	0.190244	0.01 to 4.22	0.01 to 6.57	FALSE	6	9	6	2	7	11	142.5	0.0598655	V_OCH_L1_sup_NB
IDD	L1	inferior	NB						20	20	0	0	0	0		21	20	1	4.7619	0.047619	0.218218	458.258	200	0.353872	0	1	zero frequencies	0.333333	0.01 to 8.67	0.01 to 13.81	FALSE	6	9	6	2	7	11	142.5	0.0598655	V_OCH_L1_inf_NB
IDD	L2	superior	NB						18	18	0	0	0	0		21	20	1	4.7619	0.047619	0.218218	458.258	180	0.381908	0	1	zero frequencies	0.369369	0.01 to 9.64	0.01 to 15.36	FALSE	6	9	6	2	5	11	121.5	0.042155	V_OCH_L2_sup_NB
IDD	L2	inferior	NB						17	16	1	5.88235	0.0588235	0.242536	412.311	21	19	2	9.52381	0.0952381	0.300793	315.832	172	0.706166	0	1	no	0.59375	0.05 to 7.17	0.03 to 10.25	FALSE	6	9	6	2	5	10	118.5	0.0605989	V_OCH_L2_inf_NB
IDD	L3	superior	NB						18	18	0	0	0	0		21	20	1	4.7619	0.047619	0.218218	458.258	180	0.381908	0	1	zero frequencies	0.369369	0.01 to 9.64	0.01 to 15.36	FALSE	7	9	5	2	5	11	110	0.0179369	V_OCH_L3_sup_NB
IDD	L3	inferior	NB						19	17	2	10.5263	0.105263	0.315302	299.537	21	20	1	4.7619	0.047619	0.218218	458.258	188	0.513859	0.00812843	0.928162	no	2.35294	0.2 to 28.27	0.14 to 40.39	FALSE	7	9	5	2	6	11	119.5	0.021153	V_OCH_L3_inf_NB
IDD	L4	superior	NB						20	18	2	10	0.1	0.307794	307.794	21	19	2	9.52381	0.0952381	0.300793	315.832	209	0.979762	0	1	no	1.05556	0.13 to 8.31	0.1 to 11.17	FALSE	7	9	5	2	7	11	129	0.0244734	V_OCH_L4_sup_NB
IDD	L4	inferior	NB						20	18	2	10	0.1	0.307794	307.794	20	18	2	10	0.1	0.307794	307.794	200	1	0	1	no	1	0.13 to 7.89	0.09 to 10.62	FALSE	7	8	5	2	7	11	123.5	0.0277362	V_OCH_L4_inf_NB
IDD	L5	superior	NB						18	14	4	22.2222	0.222222	0.427793	192.507	21	17	4	19.0476	0.190476	0.402374	211.246	183	0.824727	0	1	no	1.21429	0.26 to 5.76	0.2 to 7.2	FALSE	6	10	5	2	7	9	128.5	0.0688063	V_OCH_L5_sup_NB
IDD	L5	inferior	NB						18	13	5	27.7778	0.277778	0.460889	165.92	20	14	6	30	0.3	0.470162	156.721	176	0.896394	0.022746	0.88012	yes	0.897436	0.22 to 3.66	0.18 to 4.48	FALSE	5	10	5	2	7	9	127.5	0.100116	V_OCH_L5_inf_NB
IDD	S1	superior	NB						18	14	4	22.2222	0.222222	0.427793	192.507	20	16	4	20	0.2	0.410391	205.196	176	0.884823	0	1	no	1.14286	0.24 to 5.44	0.19 to 6.81	FALSE	6	9	5	2	8	8	130	0.119005	V_OCH_S1_sup_NB
IDD	C2	inferior							17	14	3	17.6471	0.176471	0.392953	222.673	28	24	4	14.2857	0.142857	0.356348	249.444	230	0.779767	0	1	no	1.28571	0.25 to 6.6	0.2 to 8.35	FALSE	8	11	9	3	6	8	195	0.288318	V_DCB_C2_inf
IDD	C3	superior							14	12	2	14.2857	0.142857	0.363137	254.196	27	24	3	11.1111	0.111111	0.320256	288.231	183	0.789692	0	1	no	1.33333	0.2 to 9.08	0.15 to 11.96	FALSE	9	11	7	1	3	10	95	0.00599224	V_DCB_C3_sup
IDD	C3	inferior			x	x	x		14	5	9	64.2857	0.642857	0.497245	77.3492	27	19	8	29.6296	0.296296	0.465322	157.046	123.5	0.0362941	4.5622	0.032685	yes	4.275	1.09 to 16.83	0.89 to 20.49	TRUE	9	11	7	1	4	9	104	0.0131438	V_DCB_C3_inf
IDD	C4	superior							16	7	9	56.25	0.5625	0.512348	91.084	26	15	11	42.3077	0.423077	0.503831	119.087	179	0.393611	0.771897	0.379631	yes	1.75325	0.5 to 6.16	0.42 to 7.38	FALSE	6	12	8	3	4	9	161	0.196381	V_DCB_C4_sup
IDD	C4	inferior							14	12	2	14.2857	0.142857	0.363137	254.196	26	19	7	26.9231	0.269231	0.452344	168.014	159	0.377861	0.266257	0.605854	no	0.452381	0.08 to 2.55	0.06 to 3.27	FALSE	6	12	8	3	4	7	153	0.386914	V_DCB_C4_inf
IDD	C5	superior							16	10	6	37.5	0.375	0.5	133.333	25	15	10	40	0.4	0.5	125	195	0.886841	0.025625	0.87282	yes	0.9	0.25 to 3.27	0.21 to 3.94	FALSE	6	10	9	3	5	8	172	0.430632	V_DCB_C5_sup
IDD	C5	inferior							17	8	9	52.9412	0.529412	0.514496	97.1825	25	15	10	40	0.4	0.5	125	185	0.422365	0.684076	0.408187	yes	1.6875	0.49 to 5.85	0.41 to 7.0	FALSE	6	10	9	3	5	9	176.5	0.328412	V_DCB_C5_inf
IDD	C6	superior							18	6	12	66.6667	0.666667	0.485071	72.7607	27	15	12	44.4444	0.444444	0.50637	113.933	189	0.151546	2.14286	0.143235	yes	2.5	0.72 to 8.64	0.61 to 10.32	FALSE	7	12	8	2	6	10	171	0.0747976	V_DCB_C6_sup
IDD	C6	inferior							17	12	5	29.4118	0.294118	0.469668	159.687	27	18	9	33.3333	0.333333	0.480384	144.115	220.5	0.799578	0.0739496	0.785671	yes	0.833333	0.22 to 3.1	0.19 to 3.75	FALSE	7	12	8	2	6	9	167	0.108251	V_DCB_C6_inf
IDD	C7	superior							17	11	6	35.2941	0.352941	0.492592	139.568	26	17	9	34.6154	0.346154	0.485165	140.159	219.5	0.976001	0.00208468	0.963583	yes	1.0303	0.29 to 3.71	0.24 to 4.46	FALSE	8	11	7	2	5	10	141.5	0.0358737	V_DCB_C7_sup
IDD	C7	inferior							17	16	1	5.88235	0.0588235	0.242536	412.311	25	22	3	12	0.12	0.331662	276.385	199.5	0.528813	0.0162539	0.898552	no	0.458333	0.04 to 4.82	0.03 to 6.76	FALSE	8	10	7	2	5	10	137	0.0399363	V_DCB_C7_inf
IDD	T1	superior							14	13	1	7.14286	0.0714286	0.267261	374.166	25	24	1	4	0.04	0.2	500	169.5	0.701692	0	1	no	1.84615	0.11 to 32.01	0.07 to 48.21	FALSE	7	11	7	1	6	7	121	0.0917554	V_DCB_Th1_sup
IDD	T1	inferior							15	15	0	0	0	0		25	24	1	4	0.04	0.2	500	180	0.469706	0	1	zero frequencies	0.526882	0.02 to 13.77	0.01 to 21.95	FALSE	7	11	7	1	6	8	124.5	0.060173	V_DCB_Th1_inf
IDD	T2	superior							16	16	0	0	0	0		23	23	0	0	0	0		184	1			empty cont. table				FALSE	6	10	7	1	5	10	115	0.0344223	V_DCB_Th2_sup
IDD	T2	inferior							18	17	1	5.55556	0.0555556	0.235702	424.264	22	21	1	4.54545	0.0454545	0.213201	469.042	196	0.914001	0	1	no	1.23529	0.07 to 21.24	0.05 to 31.96	FALSE	6	10	6	2	6	10	134	0.0633597	V_DCB_Th2_inf
IDD	T3	superior							13	13	0	0	0	0		21	20	1	4.7619	0.047619	0.218218	458.258	130	0.467671	0	1	zero frequencies	0.506173	0.02 to 13.37	0.01 to 21.33	FALSE	6	9	6	1	6	6	99	0.15791	V_DCB_Th3_sup
IDD	T3	inferior							12	12	0	0	0	0		22	21	1	4.54545	0.0454545	0.213201	469.042	126	0.498404	0	1	zero frequencies	0.573333	0.02 to 15.17	0.01 to 24.22	FALSE	6	9	7	0	6	6	90	0.105479	V_DCB_Th3_inf
IDD	T4	superior							13	13	0	0	0	0		21	20	1	4.7619	0.047619	0.218218	458.258	130	0.467671	0	1	zero frequencies	0.506173	0.02 to 13.37	0.01 to 21.33	FALSE	6	10	5	1	4	8	78	0.0272204	V_DCB_Th4_sup
IDD	T4	inferior							12	12	0	0	0	0		21	20	1	4.7619	0.047619	0.218218	458.258	120	0.48835	0	1	zero frequencies	0.546667	0.02 to 14.49	0.01 to 23.13	FALSE	6	9	6	1	4	7	81	0.074017	V_DCB_Th4_inf
IDD	T5	superior							14	14	0	0	0	0		18	17	1	5.55556	0.0555556	0.235702	424.264	119	0.41283	0	1	zero frequencies	0.402299	0.02 to 10.64	0.01 to 16.99	FALSE	6	7	5	2	4	8	84	0.092407	V_DCB_Th5_sup
IDD	T5	inferior							14	14	0	0	0	0		20	18	2	10	0.1	0.307794	307.794	126	0.246599	0.229576	0.631838	zero frequencies	0.255172	0.01 to 5.74	0.01 to 8.95	FALSE	6	9	5	2	4	8	92	0.0757383	V_DCB_Th5_inf
IDD	T6	superior							14	14	0	0	0	0		20	17	3	15	0.15	0.366348	244.232	119	0.144413	0.816052	0.366337	zero frequencies	0.172414	0.01 to 3.62	0.01 to 5.59	FALSE	6	8	6	2	5	7	105	0.197081	V_DCB_Th6_sup
IDD	T6	inferior							15	15	0	0	0	0		21	18	3	14.2857	0.142857	0.358569	250.998	135	0.140467	0.841558	0.358951	zero frequencies	0.170507	0.01 to 3.56	0.01 to 5.5	FALSE	6	9	6	2	5	8	112.5	0.126255	V_DCB_Th6_inf
IDD	T7	superior							15	15	0	0	0	0		21	18	3	14.2857	0.142857	0.358569	250.998	135	0.140467	0.841558	0.358951	zero frequencies	0.170507	0.01 to 3.56	0.01 to 5.5	FALSE	7	9	5	2	5	8	102.5	0.0621691	V_DCB_Th7_sup
IDD	T7	inferior							15	15	0	0	0	0		20	19	1	5	0.05	0.223607	447.214	142.5	0.418923	0	1	zero frequencies	0.419355	0.02 to 11.03	0.01 to 17.59	FALSE	7	8	5	2	5	8	98	0.0674457	V_DCB_Th7_inf
IDD	T8	superior							13	13	0	0	0	0		21	20	1	4.7619	0.047619	0.218218	458.258	130	0.467671	0	1	zero frequencies	0.506173	0.02 to 13.37	0.01 to 21.33	FALSE	7	9	5	2	5	6	97.5	0.145489	V_DCB_Th8_sup
IDD	T8	inferior							14	14	0	0	0	0		24	22	2	8.33333	0.0833333	0.28233	338.796	154	0.291007	0.127232	0.721319	zero frequencies	0.310345	0.01 to 6.94	0.01 to 10.82	FALSE	7	10	7	2	5	7	125.5	0.17443	V_DCB_Th8_inf
IDD	T9	superior							15	15	0	0	0	0		24	23	1	4.16667	0.0416667	0.204124	489.898	172.5	0.460597	0	1	zero frequencies	0.505376	0.02 to 13.22	0.01 to 21.08	FALSE	7	10	7	2	4	9	120.5	0.0683202	V_DCB_Th9_sup
IDD	T9	inferior							15	15	0	0	0	0		22	20	2	9.09091	0.0909091	0.294245	323.669	150	0.252277	0.211829	0.645338	zero frequencies	0.264516	0.01 to 5.91	0.01 to 9.22	FALSE	7	9	6	2	4	9	106	0.053207	V_DCB_Th9_inf
IDD	T10	superior							16	15	1	6.25	0.0625	0.25	400	20	19	1	5	0.05	0.223607	447.214	158	0.904232	0	1	no	1.26667	0.07 to 21.97	0.05 to 33.09	FALSE	6	9	5	2	5	9	104	0.0584849	V_DCB_Th10_sup
IDD	T10	inferior							17	17	0	0	0	0		21	19	2	9.52381	0.0952381	0.300793	315.832	161.5	0.210559	0.332633	0.564113	zero frequencies	0.222857	0.01 to 4.97	0.01 to 7.74	FALSE	6	10	5	2	5	10	111	0.0347779	V_DCB_Th10_inf
IDD	T11	superior							16	16	0	0	0	0		22	21	1	4.54545	0.0454545	0.213201	469.042	168	0.423999	0	1	zero frequencies	0.434343	0.02 to 11.36	0.01 to 18.11	FALSE	6	10	6	2	5	9	120	0.0782408	V_DCB_Th11_sup
IDD	T11	inferior							17	16	1	5.88235	0.0588235	0.242536	412.311	22	20	2	9.09091	0.0909091	0.294245	323.669	181	0.73582	0	1	no	0.625	0.05 to 7.53	0.04 to 10.76	FALSE	6	10	6	2	5	10	123	0.0532857	V_DCB_Th11_inf
IDD	T12	superior							17	16	1	5.88235	0.0588235	0.242536	412.311	23	21	2	8.69565	0.0869565	0.288104	331.32	190	0.764356	0	1	no	0.65625	0.05 to 7.89	0.04 to 11.28	FALSE	7	10	6	2	6	9	132	0.0649809	V_DCB_Th12_sup
IDD	T12	inferior							17	17	0	0	0	0		23	20	3	13.0435	0.130435	0.34435	264.002	170	0.133918	0.885694	0.346647	zero frequencies	0.167347	0.01 to 3.47	0.01 to 5.35	FALSE	7	10	6	2	6	9	132	0.0649809	V_DCB_Th12_inf
IDD	L1	superior							20	20	0	0	0	0		21	19	2	9.52381	0.0952381	0.300793	315.832	190	0.172955	0.475893	0.490289	zero frequencies	0.190244	0.01 to 4.22	0.01 to 6.57	FALSE	6	9	6	2	7	11	142.5	0.0598655	V_DCB_Lu1_sup
IDD	L1	inferior							20	20	0	0	0	0		21	19	2	9.52381	0.0952381	0.300793	315.832	190	0.172955	0.475893	0.490289	zero frequencies	0.190244	0.01 to 4.22	0.01 to 6.57	FALSE	6	9	6	2	7	11	142.5	0.0598655	V_DCB_Lu1_inf
IDD	L2	superior							18	18	0	0	0	0		21	17	4	19.0476	0.190476	0.402374	211.246	153	0.0570969	2.03125	0.154094	zero frequencies	0.105105	0.01 to 2.1	0.0 to 3.22	FALSE	6	9	6	2	5	11	121.5	0.042155	V_DCB_Lu2_sup
IDD	L2	inferior							17	16	1	5.88235	0.0588235	0.242536	412.311	20	16	4	20	0.2	0.410391	205.196	146	0.226638	0.591898	0.441686	no	0.25	0.03 to 2.49	0.02 to 3.46	FALSE	6	9	5	2	5	10	106.5	0.0395158	V_DCB_Lu2_inf
IDD	L3	superior							18	17	1	5.55556	0.0555556	0.235702	424.264	20	17	3	15	0.15	0.366348	244.232	163	0.364311	0.174632	0.676027	no	0.333333	0.03 to 3.53	0.02 to 4.96	FALSE	7	9	4	2	5	11	97.5	0.0104182	V_DCB_Lu3_sup
IDD	L3	inferior							19	15	4	21.0526	0.210526	0.418854	198.956	21	16	5	23.8095	0.238095	0.436436	183.303	194	0.851525	0	1	no	0.853333	0.19 to 3.79	0.15 to 4.7	FALSE	7	9	5	2	6	11	119.5	0.021153	V_DCB_Lu3_inf
IDD	L4	superior							20	18	2	10	0.1	0.307794	307.794	21	18	3	14.2857	0.142857	0.358569	250.998	201	0.69577	0	1	no	0.666667	0.1 to 4.48	0.08 to 5.89	FALSE	7	9	5	2	7	11	129	0.0244734	V_DCB_Lu4_sup
IDD	L4	inferior							19	16	3	15.7895	0.157895	0.374634	237.268	20	17	3	15	0.15	0.366348	244.232	188.5	0.96415	0	1	no	1.0625	0.19 to 6.05	0.15 to 7.77	FALSE	7	8	5	2	6	11	114.5	0.0241065	V_DCB_Lu4_inf
IDD	L5	superior							18	16	2	11.1111	0.111111	0.323381	291.043	20	15	5	25	0.25	0.444262	177.705	155	0.286248	0.46746	0.494158	no	0.375	0.06 to 2.23	0.05 to 2.89	FALSE	6	9	5	2	7	9	123	0.0760033	V_DCB_Lu5_sup
IDD	L5	inferior							17	12	5	29.4118	0.294118	0.469668	159.687	20	15	5	25	0.25	0.444262	177.705	162.5	0.781595	0	1	no	1.25	0.29 to 5.35	0.24 to 6.59	FALSE	5	10	5	2	7	8	125	0.142108	V_DCB_Lu5_inf
IDD	S1	superior							17	12	5	29.4118	0.294118	0.469668	159.687	20	17	3	15	0.15	0.366348	244.232	145.5	0.305157	0.43635	0.50889	no	2.36111	0.47 to 11.82	0.37 to 14.9	FALSE	6	9	5	2	7	8	120.5	0.108616	V_DCB_S1_sup
IDD	C2	inferior	SAG						18	11	7	38.8889	0.555556	0.783823	141.088	28	23	5	17.8571	0.214286	0.498675	232.715	195	0.0979683	1.54107	0.214458	no	2.92727	0.76 to 11.34	0.62 to 13.77	FALSE	8	11	9	3	6	9	199.5	0.211214	V_DCB_SAG_C2_inf
IDD	C3	superior	SAG						13	9	4	30.7692	0.384615	0.650444	169.115	26	22	4	15.3846	0.230769	0.58704	254.384	145	0.319954	0.491431	0.483289	no	2.44444	0.5 to 11.96	0.4 to 15.03	FALSE	9	10	7	1	3	9	89	0.0114645	V_DCB_SAG_C3_sup
IDD	C3	inferior	SAG						14	5	9	64.2857	1.28571	1.06904	83.1479	27	18	9	33.3333	0.666667	1.03775	155.662	130.5	0.0742709	3.58644	0.0582529	yes	3.6	0.93 to 13.95	0.76 to 16.95	FALSE	9	11	7	1	4	9	104	0.0131438	V_DCB_SAG_C3_inf
IDD	C4	superior	SAG						15	5	10	66.6667	1.33333	1.04654	78.4902	26	11	15	57.6923	1.03846	0.99923	96.2222	164	0.371837	0.321955	0.570435	yes	1.46667	0.39 to 5.52	0.32 to 6.68	FALSE	6	12	8	3	4	8	157	0.276809	V_DCB_SAG_C4_sup
IDD	C4	inferior	SAG						14	9	5	35.7143	0.571429	0.937614	164.083	25	14	11	44	0.76	0.925563	121.785	155.5	0.528652	0.254651	0.613819	yes	0.707071	0.18 to 2.72	0.15 to 3.31	FALSE	6	11	8	3	4	7	148	0.406738	V_DCB_SAG_C4_inf
IDD	C5	superior	SAG						15	7	8	53.3333	1	1.06904	106.904	25	9	16	64	1.12	0.927362	82.8002	173.5	0.683602	0.444444	0.504985	yes	0.642857	0.17 to 2.36	0.14 to 2.85	FALSE	6	10	9	3	5	7	167.5	0.559725	V_DCB_SAG_C5_sup
IDD	C5	inferior	SAG						16	8	8	50	1.0625	1.18145	111.196	24	9	15	62.5	1.16667	1.0495	89.9571	180.5	0.745856	0.613811	0.433357	yes	0.6	0.17 to 2.16	0.14 to 2.6	FALSE	6	10	8	3	5	8	160	0.351819	V_DCB_SAG_C5_inf
IDD	C6	superior	SAG						17	6	11	64.7059	1.35294	1.16946	86.4387	27	9	18	66.6667	1.25926	1.05948	84.1355	218.5	0.790346	0.0178499	0.893716	yes	0.916667	0.26 to 3.29	0.21 to 3.95	FALSE	7	12	8	2	6	9	167	0.108251	V_DCB_SAG_C6_sup
IDD	C6	inferior	SAG						17	8	9	52.9412	0.882353	0.99262	112.497	27	12	15	55.5556	0.962963	0.979854	101.754	218.5	0.786383	0.0287582	0.865339	yes	0.9	0.27 to 3.04	0.22 to 3.62	FALSE	7	12	8	2	6	9	167	0.108251	V_DCB_SAG_C6_inf
IDD	C7	superior	SAG						15	9	6	40	0.8	1.08233	135.291	25	13	12	48	0.96	1.09848	114.425	172.5	0.651892	0.242424	0.622461	yes	0.722222	0.2 to 2.64	0.16 to 3.18	FALSE	7	11	7	2	5	8	133.5	0.109554	V_DCB_SAG_C7_sup
IDD	C7	inferior	SAG						16	13	3	18.75	0.3125	0.7932	253.824	25	20	5	20	0.36	0.81035	225.097	196.5	0.907648	0	1	no	0.923077	0.19 to 4.54	0.15 to 5.7	FALSE	8	10	7	2	5	9	133.5	0.0597133	V_DCB_SAG_C7_inf
