# Supplementary material for: Ancient Egyptian scribes and specific skeletal occupational risk markers (Abusir, Old Kingdom)
Source: Sci Rep. 2024 Jun 27;14:13317. doi: 10.1038/s41598-024-63549-z (PMC11211405; doi:10.1038/s41598-024-63549-z)
Supplement: Supplementary file 4 — Supplementary Information 4. [file 41598_2024_63549_MOESM4_ESM.xlsx]

## Sheet: Data S3
Data S3. List of all evaluated individuals, containing 69 adult males, including dating and criteria for social status assessment
code_of_object	grave number	sex	age	status	dynasty	tomb owner	name of the person concerned	tomb owner	tomb dimensions (m2)	tomb type	chapel dimension	chapel decoration	false door	depth of the shaft (m)	BC/BN	burial manner	position of skeleton	dimensions of BC/niche (m)	dimensions of BC/niche (m3)	rank titles	other relevant titles	working activity	number of shaft	bibliography
AS020	001/AS20/1999	M?	40+	higher	late 3 – early 4	Hetepi	Hetepi	yes	1,154.03	stone mastaba	1.29	excellent low relief	no, offering scene	10.75	burial chamber	wooden coffin	disturbed, originally outstretched	3.70×1.50/2.00×1.40	8.81	iry xt ncwt	imy-rA Nztt Hwt BAstt zA wr	redistribution, royal mortuary cult	–	Bárta, M. – Coppens, F. – Vymazalová, H. et al. 2010 Tomb of Hetepi (AS 20), Tombs AS 33–35 and AS 50–53. Abusir XIX, Prague, 3–56.
AS022	103/AS22/2000	M?	30-60	higher	6	Inti	Inti	yes	252.00	stone mastaba	3.56	excellent low relief	sunk relief	21.90	burial chamber	lms sarcophagus with false door	disturbed, originally outstretched	5.00×2.40×2.30+3.70×3.00×2.30	53.13	–	r Nxn (n) zAb, imy-xt Hm(w)-nTr 9d-cwt-6ti	legal matters, priest of royal mortuary cult	J	unpublished
AS022	146/AS22/2002	M	20-30	higher	late 6	Inti	Inti Pepyankh	no	252.00	stone mastaba	unclear	unclear	–	12.7	burial chamber	lms sarcophagus, roughly dressed	disturbed, originally outstretched	4.32×4.90×2.40	50.8	–	cHD zS(w) a(w) (nw) ncwt xft-Hr	documents	–	unpublished
AS036	061/AS36/2012_a	M?	35-50	higher	late 5	Ptahhotep	Ptahhotep	yes	127.50	stone mastaba	unclear	undecorated	undecorated	10.00	burial chamber	wooden coffin?	disturbed, originally outstretched	3.26×3.06×1.95	22.86	–	cHD zwnw	physician	–	unpublished
AS037	042/AS37/2007	M	35-50	higher	late 5	Neferinpu	Neferinpu	yes	169.10	stone mastaba	9.41	low relief	low relief	9.90	burial chamber	lms sarcophagus, roughly dressed	outstretched on back	3.91×2.26×1.95	17.23	iry xt ncwt	cmcw h(A)yt (n) zAb, r Nxn (n) zAb, nxt-xrw (n) zAb, imy-rA kAt nbt wDt n.f, Hm-nTr Mn-cwt-Ny-wcr-ra	legal matters, organization of royal work, priest of royal mortuary cult	1,east	Bárta, M. et al. 2014 Tomb of the Sun Priest Neferinpu (AS 37). Abusir XXIII. Prague: Charles University in Prague, Faculty of Arts.
AS067	020/AS67/2012	M?	50+	higher	mid-5	Nefershepes	Nefershepes	yes	136.00	stone mastaba	3.22	undecorated	undecorated	12.40	burial chamber	lms sarcophagus, smoothly dressed	disturbed, originally outstretched	3.35×2.92×2.09	20.44	–	imy-rA zS(w) (n) aprw	documents	1_origin.?	Bárta, M. – Vymazalová, H. – Dulíková, V. – Arias, K. – Megahed, M. – Varadzin, L. 2014 Exploration of the necropolis at Abusir South in the season of 2012. Preliminary report, Ä&L 24: 15–38
AS068b	120/AS68b/2012_c	M	35-50	higher	late 5	Shepespuptah	Shepespuptah	yes	76.50	rock-cut tomb	25.16	destroyed	destroyed	–	burial chamber	sarcophagus, cut from the bedrock	disturbed, originally outstretched	5.00×4.30×2.60	55.9	–	imy-rA cxty-http, xtm(w) HAt Htpwt DfAw bity, Xry cDm pr-aA, n(y)-nct-xntt	redistribution, legal matters	–	Vymazalová, H. – Dulíková, V. 2020 Sheretnebty, a king’s daughter from Abusir South. Preliminary report of the 2012 spring season, Oriental Archive 80, 339–356.
AS104	028/AS104/2018	M	40-60	higher	early 4	Nyankhseshat	Nyankhseshat	yes	390.72	stone mastaba with mudbrick coating	5.91	destroyed	destroyed	17.50	burial chamber	painted wooden coffin	disturbed, originally outstretched	2.57×2.08×1.44	7.70	iry xt ncwt	zS pr-mDA(w)t, zS aprw, xrp mAAw nbw	treasury, documents	1	Odler, M. – Peterková Hlouchová, M. – Havelková, P. – Sůvová, Z. – Arias Kytnarová, K. – Jirásková, L. – Brůna, Vl. 2019 A new tomb of transitional type from Abusir South: mastaba of Nyankhseshat (AS 104), Prague Egyptological Studies XXIII: 49–82
AS065	048/AS65/2010	M	35-50 (30-40)	higher		Neferherptah	Neferherptah	yes	231.00	stone mastaba	14.33	destroyed	without decoration	11.10	burial chamber	burial pit	outstretched on back, simple mummification	6.40×4.80×2.00	61.44	–	wr zwnw	physician	2	Dulíková, V. – Odler, M. – Havelková, P. 2011 Archeologický výzkum hrobky lékaře Neferherptaha, PES 8: 9–16; Jánosi, P. 2017 The mastaba of the chief physiacian Nfr-Hr-PtH (AS 65), PES XIX: 27–36.
AC017	001/D/87	M	50+	high-ranking	mid-5	Faaf Idu and Khenit	Faaf Idu	yes	86.58	stone mastaba	6.65	low relief, moderate	lms, sunk relied	3.80	burial chamber	lms sarcophagus, roughly dressed	disturbed, originally outstretched	2.7×1.8×1.8	8.75	–	zS mcw-ncwt, HqA Hwt aAt, zS (n) zAb, wab+Hm-nTr	scribe of royal children, priest of royal mortuary cult	–	Verner, M. – Callender, V. G. 2002 Djedkare's family cemetery. Abusir VI, Prague, 63–69.
AC033	080/AC33/2018	M	35-45	high-ranking	mid-5	Kaires	Kaires	yes	542.50	stone mastaba	1) 8.18; 2) 2.74	destroyed	granite, sunk relief	6.25	burial chamber	lms sarcophagus, smoothly dressed	disturbed, originally outstretched	5.12×1.61×1.80+2.50×2.48×1.80	25.99	cmr waty, imA-a, HqAt-a, xrp ncty	imy-rA kAt nbt (nt) ncwt, xrp aH	organization of royal work, priest of royal mortuary cult	1	Bárta, M. et al. 2020 Tomb of Kairsu discovered in Abusir (AC 33), Prague Egyptological Studies XXV: 35–58.
AS016	161/GG/1995	M?	30+	high-ranking	early 6	Qar	Qar	yes	358.14	stone mastaba	1) 17.55; 2) 8.41	2 decorated chapels with low relief	2 lms coloured FD	descending corridor	burial chamber	lms sarcophagus, roughly dressed	disturbed, originally outstretched	5.15×2.68×3.07+3.83×2.92×3.07	76.70	Xry-tp ncwt	tAyty TAty (n) zAb, imy-rA Hwt-wrt 6, r Nxn (n) zAb, Hm-nTr Nfr-cwt-Wnic	vizier, legal matters, priest of royal mortuary cult	–	Bárta, M. (ed.) 2009 Tomb complex of the vizier Qar, his sons Qar Junior and Senedjemib, and Iykai, Prague: Charles University in Prague, Faculty of Arts – DRYADA [ABUSIR XIII].
AS068c	300/AS68c/2013	M	50+	high-ranking	late 5	Husband of Sheretnebty	Husband of Sheretnebty	yes	51.00	rock-cut tomb	51.00	destroyed	destroyed	11.10	burial chamber	lms sarcophagus, smoothly dressed	disturbed, originally outstretched	3.60×3.00×1.56	16.85	–	–	–	1	Vymazalová, H. – Dulíková, V. 2012 "Sheretnebty, a king’s daughter from Abusir South. Preliminary report of the 2012 spring season", Oriental Archive 80: 339–356.
AS068d	380/AS68d/2014	M	40-60	high-ranking	mid-5	Nefer	Nefer	yes	36.43	rock-cut tomb	36.43	destroyed	painted, excellent low relief	6.00	burial chamber	lms sarcophagus, smoothly dressed	disturbed, outstretched on back	3.60×2.06×1.50	11.12	iry xt ncwt (xr nb.f)	imy-rA zS(w) a(w) (nw) ncwt, imy-rA prwy-HD, imy-rA Snwty, imy-rA zS(w) (n) aprw, imy-rA gc(w) Hmwt, Hm-nTr BA-Nfr-ir-kA-ra	documents, treasury, granary, organization of labour, priest of royal mortuary cult	1	Bárta, M. – Vymazalová, H. – Dulíková, V. – Arias, K. – Megahed, M. – Varadzin, L. 2014 Exploration of the necropolis at Abusir South in the season of 2012. Preliminary report, Ä&L 24: 15–38
AS038	008/AS38/2010	M?	35-45	low	mid-5	Kaiemtjenenet	Anonymous	no	67.76	mud brick tomb	simple niche	–	–	4.75	bottom of the shaft	on the floor, contracted	disturbed, originally contracted	–	–	–	–	–	5	Vymazalová, H. et al. 2011 The Tomb of Kaiemtjenenet (AS 38) and the surrounding structures (AS57–60). Abusir XXII, Prague, 176–180.
AS038	016/AS38/2010	M	50+	low	mid-5	Kaiemtjenenet	Anonymous	no	67.76	mud brick tomb	simple niche	–	–	7.00	burial niche	on the floor?	disturbed, originally contracted?	1.75×0.90×0.75	1.18	–	–	–	4	Vymazalová, H. et al. 2011 The Tomb of Kaiemtjenenet (AS 38) and the surrounding structures (AS57–60). Abusir XXII, Prague,
AS038	019/AS38/2010_a	M	40-50	low	mid-5	Kaiemtjenenet	Anonymous	no	67.76	mud brick tomb	simple niche	–	–	4.90	bottom of the shaft	burial pit at the bottom of the shaft	intact, contracted	0.88 ×0.69 ×0.50	0.30	–	–	–	1	Vymazalová, H. et al. 2011 The Tomb of Kaiemtjenenet (AS 38) and the surrounding structures (AS57–60). Abusir XXII, Prague,
AS039	021/AS39/2013	M	25-40	low	late 5	Shepseskafankh	Anonymous	no	251.85	stone mastaba	unclear	–	–	9.20	bottom of the shaft	on the floor?	disturbed, in the fill	–	–	–	–	–	4	Bárta, M. 2015 Tomb of the chief physician Shepseskafankh, PES XV, pp. 15–27.
AS039	027/AS39/2013	M?	50+	low	late 5?	Shepseskafankh	Anonymous	no	251.85	stone mastaba	unclear	–	–	10.60	burial niche	on the floor	disturbed	2.47×1.12×0.86	2.38	–	–	–	6	Bárta, M. 2015 Tomb of the chief physician Shepseskafankh, PES XV, pp. 15–27.
AS051	023/AS51/2009_b	M	35-45	low	mid-5?	Anonymous	Anonymous	no	46.06	mud brick tomb	simple niche	–	–	3.20	burial niche	on the floor	disturbed, originally contracted	1.50×0.85×0.60	0.77	–	–	–	3	Bárta, M. – Coppens, F. – Vymazalová, H. et al. 2010 Tomb of Hetepi (AS 20), Tombs AS 33–35 and AS 50–53. Abusir XIX, Prague, 235–238.
AS052	038/AS52/2009	M	50+	low	5	Anonymous	Anonymous	no	60.80	mud brick tomb	simple niche	–	–	3.40	burial niche	on the floor	disturbed, originally contracted	1.60×1.10×1.00	1.76	–	–	–	7	Bárta, M. – Coppens, F. – Vymazalová, H. et al. 2010 Tomb of Hetepi (AS 20), Tombs AS 33–35 and AS 50–53. Abusir XIX, Prague, 235–238.
AS052	041/AS52/2009	M?	40-50	low	5	Anonymous	Anonymous	no	60.80	mud brick tomb	simple niche	–	–	2.60	burial niche	on the floor	croached on the left side	0.65×0.40×0.50	0.13	–	–	–	5	Bárta, M. – Coppens, F. – Vymazalová, H. et al. 2010 Tomb of Hetepi (AS 20), Tombs AS 33–35 and AS 50–53. Abusir XIX, Prague, 235–238.
AS053	031/AS53/2009	M	50+	low	3/early 4	Anonymous	Anonymous	no	unfinished excavation	mud brick tomb	unclear	–	–	1.45	bottom of the shaft	on the floor	croached on the left side	–	–	–	–	–	2	Bárta, M. – Coppens, F. – Vymazalová, H. et al. 2010 Tomb of Hetepi (AS 20), Tombs AS 33–35 and AS 50–53. Abusir XIX, Prague, 235–238.
AS054	014/AS54/2010_a	M	30-40	low	3/early 4	Anonymous	Anonymous	no	single shaft?	mud brick tomb	no chapel	–	–	2.50	burial niche	wooden chest on a bier	contracted	1.56×0.84×1.10	1.44	–	–	–	2	unpublished
AS057	006/AS57/2010_a	M	35-45	low	6	Anonymous	Anonymous	?	5.10	mud brick tomb	no chapel	–	–	–	on the floor	on the floor	disturbed, originally contracted	–	–	–	–	–	structure 57a–c	Vymazalová, H. et al. 2011 The Tomb of Kaiemtjenenet (AS 38) and the surrounding structures (AS57–60). Abusir XXII, Prague,48–49, 142–143
AS057	021/AS57/2010_b	M	40-50	low	6	Anonymous	Anonymous	?	4.7	mud brick tomb	no chapel	–	–	–	on the floor	on the floor	disturbed	–	–	–	–	–	structure 57d	Vymazalová, H. et al. 2011 The Tomb of Kaiemtjenenet (AS 38) and the surrounding structures (AS57–60). Abusir XXII, Prague, 53–54, 148–150
AS059	026/AS59/2010	M	40-50	low	5	Anonymous	Anonymous	yes	15.00	mud brick tomb	simple mb niche	–	–	6.70	burial niche	on the floor	intact, contracted on the left side	1.0×1.0×0.75	0.79	–	–	–	1	Vymazalová, H. et al. 2011 The Tomb of Kaiemtjenenet (AS 38) and the surrounding structures (AS57–60). Abusir XXII, Prague, 39–41, 134–136.
AS061	024/AS61/2016_a	M	35-50	low	5	Kaaper Jr.	Anonymous	no	119.49	stone mastaba	unclear, destoyed	–	–	1.92	burial niche	on the floor	intact, contracted on the left side	1.06×0.56×0.56	0.33	–	–	–	2	unpublished
AS061	040/AS61/2016_a	M	35-50	low	5	Kaaper Jr.	Anonymous	no	119.49	stone mastaba	no chapel	–	–	1.50	burial niche	on the floor	contracted on the left side	1.40×0.90×0.70	0.88	–	–	–	9	unpublished
AS062	004/AS62/2016_a	M?	40+	low	5	Anonymous	Anonymous	?	unfinished excavation	mud brick tomb	no chapel	–	–	3.60	burial niche	on the floor	contracted	1.40×0.70×0.74	0.73	–	–	–	1	unpublished
AS078	008/AS78/2015	M	20-35	low	late 5 – early 6	Anonymous	Anonymous	no	73.26	mud brick tomb	no chapel	–	–	2.00	bottom of the shaft	burial pit, wooden coffin	intact, contracted on the left side	–	–	–	–	–	1	Dulíková, V. – Jirásková, L. – Arias Kytnarová, K. 2016 Jižní Abúsír – předběžná zpráva o výzkumu v roce 2015. Kaisebiho hrobka a okolí (AS 76–78), Pražské egyptologické studie XVI: 25–36.
AS078	020/AS78/2015	M?	20-40	low	late 5 – early 6	Anonymous	Anonymous	yes?	73.26	mud brick tomb	no chapel	–	–	5.10	burial niche	on the floor?	intact, contracted on the left side	0.82×0.72×0.52	0.31	–	–	–	6	Dulíková, V. – Jirásková, L. – Arias Kytnarová, K. 2016 Jižní Abúsír – předběžná zpráva o výzkumu v roce 2015. Kaisebiho hrobka a okolí (AS 76–78), Pražské egyptologické studie XVI: 25–36.
AS078	021/AS78/2015	F?	20-40	low	late 5 – early 6	Anonymous	Anonymous	no	73.26	mud brick tomb	no chapel	–	–	3.10	burial niche	on the floor?	intact, contracted on the left side	1.0×0.54×0.5	0.27	–	–	–	2	Dulíková, V. – Jirásková, L. – Arias Kytnarová, K. 2016 Jižní Abúsír – předběžná zpráva o výzkumu v roce 2015. Kaisebiho hrobka a okolí (AS 76–78), Pražské egyptologické studie XVI: 25–36.
AS078	025/AS78/2015_a	M	20-40	low	late 5 – early 6	Anonymous	Anonymous	no	73.26	mud brick tomb	no chapel	–	–	2.12	bottom of the shaft	wooden coffin	intact, contracted on the left side	–	–	–	–	–	12	Dulíková, V. – Jirásková, L. – Arias Kytnarová, K. 2016 Jižní Abúsír – předběžná zpráva o výzkumu v roce 2015. Kaisebiho hrobka a okolí (AS 76–78), Pražské egyptologické studie XVI: 25–36.
AS078b	026/AS78b/2015	M	35-55	low	late 5 – early 6	Anonymous	Anonymous	?	16.17	mud brick extension	no chapel	–	–	0.94	bottom of the shaft	on the floor	intact, contracted on the left side	–	–	–	–	–	9	Dulíková, V. – Jirásková, L. – Arias Kytnarová, K. 2016 Jižní Abúsír – předběžná zpráva o výzkumu v roce 2015. Kaisebiho hrobka a okolí (AS 76–78), Pražské egyptologické studie XVI: 25–36.
AS081	010/AS81/2015	M?	20-35	low	5	Anonymous	Anonymous	no	ca 76 m, unfinished excavation	mud brick tomb	unexcavated E side	unexcavated E side	unexcavated E side	3.36	burial niche	on the floor, in the sand	disturbed, contracted	0.6×0.56×0.88	0.30	–	–	–	4	unpublished
AS083	002/AS83/2015	M?	50+	low	6?	Anonymous	Anonymous	?	unfinished excavation	mud brick tomb	unfinished excavation	unfinished excavation	unfinished excavation	4.74	burial niche	burial pit	contracted on the right side	1.1×0.92×0.48	0.49	–	–	–	1	unpublished
AS095	001/AS95/2016_b	M?	50+	low	5	Anonymous	Anonymous	yes	3.80	mud brick tomb	yet unclear	–	–	2.75	burial niche	burial pit	intact, contracted	2.20×1.30×1.40	4.00	–	–	–	1	unpublished
AS103	015/AS103/2017	M	25-30	low	3?	Anonymous	Anonymous	no	190.5; 46.98 corridor chapel	mud brick tomb, corridor chapel	46.98 corridor chapel	–	simple mb niche	3.10	burial niche	on the floor?	disturbed, in the fill	1.20×1.18×1.14	1.61	–	–	–	corridor chapel 4, Shaft 3	Odler, M. – Peterková Hlouchová, M. – Havelková, P. 2018 "Čtyři domy z města mrtvých. Předběžná zpráva o výzkumu komplexu hrobek AS 103 pod chrámem z Nové říše v jižním Abúsíru", Pražské egyptologické studie XX: 27–34.
AS108	005/AS108/2018	M	35-50	low	5	Anonymous	Anonymous	no	10.15	mud brick tomb	no chapel	–	simple mb niche?	4.80	burial niche	on the floor, poured over with mud	intact, contracted, fetal position	0.47×0.90×0.56	0.24	–	–	–	2	Odler, M. – Peterková Hlouchová, M. – Havelková, P. – Sůvová, Z. – Arias Kytnarová, K. – Jirásková, L. – Brůna, Vl. 2019 A new tomb of transitional type from Abusir South: mastaba of Nyankhseshat (AS 104), Prague Egyptological Studies XXIII: 49–82.
AS068	200/AS68/2012	M?	35-50	low	5/6?	Court dedicated to Sheretnebty + corridor	Anonymous	no	64.00	shaft in the court	no chapel	–	–	4.00	burial niche	on the floor	disturbed, contracted	1.06×0.96×0.80	0.83	–	–	–	11 courtyard	Odler, M. – Peterková Hlouchová, M. – Havelková, P. – Sůvová, Z. – Arias Kytnarová, K. – Jirásková, L. – Brůna, Vl. 2019 A new tomb of transitional type from Abusir South: mastaba of Nyankhseshat (AS 104), Prague Egyptological Studies XXIII: 49–82.
AS038	009/AS38/2010_a	M	40-50	low – middle	mid-5	Kaiemtjenenet	Kaiemtjenenet	yes?	67.76	mud brick tomb	simple niche	–	–	6.30	burial niche	wooden coffin	intact, contracted on the left side	1.70×1.50×0.90	2.30	–	imy zA	phyle-member	3	Vymazalová, H. et al. 2011 The Tomb of Kaiemtjenenet (AS 38) and the surrounding structures (AS57–60). Abusir XXII, Prague, 176–180.
AS052	042/AS52/2009	M	40+	low – middle	5	Anonymous	Anonymous	yes?	60.80	mud brick tomb	simple niche	–	–	4.80	burial niche	burial pit	slightly croached on the left side, linnen	2.70×1.50×1.25	5.06	–	–	–	1	Bárta, M. – Coppens, F. – Vymazalová, H. et al. 2010 Tomb of Hetepi (AS 20), Tombs AS 33–35 and AS 50–53. Abusir XIX, Prague, 235–238.
AS084	009/AS84/2015_a	M	35-50	low – middle	6 Dynasty	Anonymous	Anonymous	?	unfinished excavation	mud brick tomb	unfinished excavation	unfinished excavation	unfinished excavation	5.20	burial chamber	wooden coffin	intact, outstretched on back	2.46×2.32×0.9	5.14	–	–	–	5	unpublished
AS035	002/AS35/2007	M?	30-40	low – middle	late 5	Anonymous	Anonymous	yes	25.08	stone mastaba	no chapel	–	simple niche	7.90	burial chamber	burial pit	disturbed, originally outstretched	2.10×2.10×1.10	4.85	–	–	–	–	Bárta, M. – Coppens, F. – Vymazalová, H. et al. 2010 Tomb of Hetepi (AS 20), Tombs AS 33–35 and AS 50–53. Abusir XIX, Prague, 235–238.
AS037	056/AS37/2007	M	50+ (40-60)	low – middle		Neferinpu	Anonymous	no	79.52	mb+stone tomb	no chapel	–	–	4.40	bottom of the shaft	burial pit at the bottom of shaft	disturbed, originally contracted	–	–	–	–	–	5	Bárta, Miroslav et al. 2014 Tomb of the Sun Priest Neferinpu (AS 37). Abusir XXIII. Prague: Charles University in Prague, Faculty of Arts.
AS061	037/AS61/2016	M	35-50	low – middle	5	Kaaper Jr.	Anonymous	no	119.49	stone mastaba	no chapel	–	–	4.35	burial niche	on the floor	disturbed, originally outstretched	1.80×0.77×0.75	1.04	–	–	–	8	unpublished
AS068	286/AS68/2013_a	M?	40-60	low – middle	6	Court dedicated to Sheretnebty + corridor	Hetepuni	no	64.00	shaft in the court	no chapel	–	painted with black ink	5.70	burial chamber	burial pit, wooden coffin	outstretched on back	2.20×1.10×0.60	1.46	–	imy-rA ct xnty(w)-S pr-aA, Hm-nTr 2nty-Tnnt, wab 200 Mn-nfr-Mry-ra	organization of labour, priest of royal mortuary cult	8 courtyard	Dulíková, V. – Arias Kytnarová, K. – Cílek, V. 2014 “Hetepuni, kněz ze dvora princezny Šeretnebtej”, Pražské egyptologické studie XIII: 38–48.
AS068	347/AS68/2013_a	M	35-50	low – middle	6	Court dedicated to Sheretnebty + corridor	Anonymous	no	64.00	shaft in the court	no chapel	–	–	5.96	burial niche	burial pit, wooden coffin	contracted on the left side	2.40×1.00×1.00	2.40	–	–	–	12 courtyard	Vymazalová, H. 2015 "Exploration of the burial apatments in tomb complex AS 68: preliminary report of the 2013 fall season", Prague Egyptological Studies XV: 43–58.
AS068	365/AS68/2013_a	M?	50+	low – middle	late 6	Court dedicated to Sheretnebty + corridor	Sefekhu	no	64.00	shaft in the corridor	no chapel	–	–	3.80	burial niche	wooden coffin	partly contracted position	2.00×0.80×0.80	1.28	–	Hm-nTr 2nty-Tnnt ?	priest of divine cult?	14 corridor	Vymazalová, H. 2015 "Exploration of the burial apatments in tomb complex AS 68: preliminary report of the 2013 fall season", Prague Egyptological Studies XV: 43–58.
AS068	371/AS68/2013	M?	50+	low – middle	late 5	Court dedicated to Sheretnebty + corridor	Anonymous	no	64.00	shaft in the corridor	no chapel	–	–	6.20	burial niche	burial pit, wooden coffin	body on its back and legs contracted	1.64×1.06×0.62	1.07	–	–	–	13 corridor	Vymazalová, H. 2015 "Exploration of the burial apatments in tomb complex AS 68: preliminary report of the 2013 fall season", Prague Egyptological Studies XV: 43–58.
AS068a	262/AS68a/2013	M?	50+	low – middle	5	Duaptah	Nefermin	no	44.00	rock-cut tomb	44.00	destroyed	destroyed	3.50	burial niche	on the floor?	contracted on the right side	02.00×1.25×0.5	1.25	–	–	–	2	Vymazalová, H. – Havelková, P. 2019 “Notes on the Tomb of Duaptah (AS 68A)”, Anthropologie (Brno) 57(1): 87–104.
AS068c	317/AS68c/2013_a	M	50+	low – middle	late 5- early 6	Husband of Sheretnebty	Anonymous	no	51.00	rock-cut tomb	51.00	destroyed	destroyed	3.20	burial niche	on the floor?	contracted on the right side	1.28×1.20×0.70	0.80	–	–	–	5	Vymazalová, H. 2015 "Exploration of the burial apatments in tomb complex AS 68: preliminary report of the 2013 fall season", Prague Egyptological Studies XV: 43–58.
AS018	143/HH/2004	M?	30-50	middle	6	Qar's sons	Senedjemib	yes	109.68	stone mastaba	6.10	low relief, destroyed	only frgs., less pronounced sunk relief	15.90	burial chamber	lms sarcophagus, roughly dressed	disturbed, originally outstretched on back	4.10×2.60×2.10	22.39	cmr waty, xtm(ty)-bity	r Nxn (n) zAb, cmcw h(A)yt, imy-rA wp(w)t Htpw, imy-xt Hm(w)-nTr Nfr-cwt-Wnic	legal matters, redistribution, priest of royal mortuary cult	A	Bárta, M. (ed.) 2009 Tomb complex of the vizier Qar, his sons Qar Junior and Senedjemib, and Iykai, Prague: Charles University in Prague, Faculty of Arts – DRYADA [ABUSIR XIII].
AS019	HH/2002/SHAFT C	M?	adultus	middle	late 6	Qar's sons	Ikay?	no	14.95	open court	14.95	only decorated FD	sunk relief	14.50	bottom of the shaft	unobservable	disturbed	no BC	nn	not preserved	Hm-nTr MAat, Hry-cStA n Hwt-wrt 6	legal matters, priest of divine cult	C	Bárta, M. (ed.) 2009 Tomb complex of the vizier Qar, his sons Qar Junior and Senedjemib, and Iykai, Prague: Charles University in Prague, Faculty of Arts – DRYADA [ABUSIR XIII].
AS022	117/AS22/2000	M?	40-60	middle	6	Inti	Senedjemib IIb	no	252.00	stone mastaba	destroyed	destroyed	destroyed	16.50	burial chamber with a niche	nothing found, wooden coffin?	disturbed, originally outstretched	2.32×1.97×1.20	5.48	–	cmcw h(A)yt	legal matters	B	Bárta, M. (ed.) 2009 Tomb complex of the vizier Qar, his sons Qar Junior and Senedjemib, and Iykai, Prague: Charles University in Prague, Faculty of Arts – DRYADA [ABUSIR XIII].
AS022	143/AS22/2002	M	50+	middle	6	Inti	Ankhemtjenenet	no	252.00	stone mastaba	destroyed	destroyed	destroyed	15.18	burial chamber	wooden coffin	disturbed, originally outstretched	2.75×2.20×1.78–1.82	10.89	–	cmcw h(A)yt (n) zAb, cHD Hm(w)-kA	legal matters, priest of non-royal cult	C	Bárta, M. (ed.) 2009 Tomb complex of the vizier Qar, his sons Qar Junior and Senedjemib, and Iykai, Prague: Charles University in Prague, Faculty of Arts – DRYADA [ABUSIR XIII].
AS037	053/AS37/2007	M	50+	middle	late 5	Neferinpu	son of Neferinpu ?	no	169.10	stone mastaba	9.41	undecorated	–	9.90	burial chamber	lms sarcophagus, roughly dressed	disturbed, originally outstretched	4.64×2.40×1.15	12.81	–	–	–	1,west	Bárta, M. (ed.) 2009 Tomb complex of the vizier Qar, his sons Qar Junior and Senedjemib, and Iykai, Prague: Charles University in Prague, Faculty of Arts – DRYADA [ABUSIR XIII].
AS061	029/AS61/2016	M	35-50	middle	5	Kaaper Jr.	Kaaper Jr.	yes	119.49	stone mastaba	13.24	corridor chapel with undecorated niches	–	11.35	burial chamber	burial pit	disturbed, originally outstretched	3.55×1.55×1.60	8.80	iry xt ncwt	cmcw h(A)yt (n) zAb	legal matters	6	unpublished
AS067	007/AS67/2012	M?	35-50	middle	5/6?	Nefershepes	Anonymous	no	136.00	stone mastaba	3.22	undecorated	–	12.90	burial chamber	burial pit	disturbed, originally outstretched	2.80×2.00×1.10	6.16	–	–	–	2_secondary?	Arias Kytnarová, K. – Havelková, P. – Jirásková, L. – Sůvová, Z. – Bárta, M. 2013 “Záhady hrobky AS 67. Jedna hrobka pro dvě generace?”, Pražské egyptologické studie X: 82–96.
AS068	355/AS68/2013	M	20-35	middle	5/6	Court dedicated to Sheretnebty	Anonymous	no	64.00	shaft in the court	no chapel	–	–	5.40	burial chamber	burial pit	intact, outstretched position slightly on its left side	3.16×2.08×2.00	13.15	–	–	–	6 courtyard	Vymazalová, H. – Dulíková, V. 2012 "Sheretnebty, a king’s daughter from Abusir South. Preliminary report of the 2012 spring season", Oriental Archive 80: 339–356
AS068a	279/AS68a/2013_a	M?	50+	middle	late 5	Duaptah	Duaptah	yes	44.00	rock-cut tomb	44.00	destroyed	destroyed	4.70	burial chamber	lms sarcophagus, roughly dressed	disturbed, originally outstretched	3.30×2.80×1.55	14.32	–	cHD pr-aA	privacy of Great House	1	Vymazalová, H. – Dulíková, V. 2012 "Sheretnebty, a king’s daughter from Abusir South. Preliminary report of the 2012 spring season", Oriental Archive 80: 339–356; Vymazalová, H. – Havelková, P. 2019 “Notes on the Tomb of Duaptah (AS 68A)”, Anthropologie (Brno) 57(1): 87–104.
AS068d	389/AS68/2014	M	50+	middle	late 5	Nefer	Anonymous	no	36.43	rock-cut tomb	36.43	destroyed	destroyed	4.90	burial chamber	lms sarcophagus, roughly dressed	outstretched on back	2.96×2.14×0.80	5.07	–	–	–	4	Bárta, M. 2014 „Objev pohřební komory hodnostáře Nefera“, Pražské egyptologické studie XIII: 3–6.
AS76b	60/AS76b/2015	M?	20-25	middle	late 5 – early 6	Ptahwer	Ptahwer	yes	45.20	stone built extension	1.75	undecorated	undecorated	10.00	burial chamber	wooden coffin	disturbed, originally outstretched	3.00×2.50×1.20	9.00	–	cmcw h(A)yt (n) zAb ?	legal matters	2	Dulíková, V. – Jirásková, L. – Vymazalová, H. – Arias Kytnarová, K. – Havelková, P. 2017 The tombs of Kaisebi (AS 76) and Ptahwer (AS76b) at Abusir South, Prague Egyptological Studies XIX: 3–26.
AS079	033/AS79/2015_a	M	35-50	middle	6	Khemetnu ?	Anonymous	no?	68.00	mb+stone tomb	destroyed	destroyed	destroyed	9.25	burial niche	wooden coffin?	disturbed	2.86×1.32×1.20	4.53	–	–	–	5	unpublished
AS079	070/AS79/2015_c	M?	35-50	middle	6	Khemetnu ?	Anonymous	no	68.00	mb+stone tomb	destroyed	destroyed	destroyed	5.60	burial niche	on the floor?	disturbed	2.68×1.56×1.40	5.85	–	–	–	3	unpublished
AS079	174/AS79/2015	M	30-50	middle	6	Khemetnu ?	Anonymous	no	68.00	mb+stone tomb	destroyed	destroyed	destroyed	8.40	burial niche	wooden coffin	disturbed, originally outstretched	2.38×1.24×1.04	3.70	–	–	–	10	unpublished
AS088	016/AS88/2016	M	35-50	middle	5 Dynasty	Anonymous	Anonymous	yes	71.05	stone mastaba with mudbrick coating	destroyed	destroyed	destroyed	8.25	burial chamber	burial pit	disturbed, originally outstretched	3.25×2.15×1.07–1.22	8.04	–	–	–	4	Odler, M. – Arias, K. – Honzl, J. – Brukner Havelková, P. – Sůvová, Z. 2021 “In the shadow of Kaaper. Preliminary report on the anonymous Fifth Dynasty tomb AS 88”, Prague Egyptological Studies XXVII: 7–42.
AS104	023/AS104/2018	M?	20-30	middle	mid-5	Nyankhseshat	Sekhemka	no	390.72	stone mastaba with mudbrick coating		stela with very high-relief statues	stela with offering scene	16.50	burial chamber	wooden coffin?	disturbed, originally outstretched	3.02×2.48×1.72	12.88	–	zS pr-HD, wab ncwt	treasury, priest of royal mortuary cult	3, fill of the BC	Odler, M. – Peterková Hlouchová, M. – Havelková, P. – Sůvová, Z. – Arias Kytnarová, K. – Jirásková, L. – Brůna, Vl. 2019 A new tomb of transitional type from Abusir South: mastaba of Nyankhseshat (AS 104), Prague Egyptological Studies XXIII: 49–82
